# Supplementary material for: SAM-DNMT3A, a strategy for induction of genome-wide DNA methylation, identifies DNA methylation as a vulnerability in ER-positive breast cancers
Source: Nat Commun. 2024 Dec 1;15:10449. doi: 10.1038/s41467-024-54824-8 (PMC11609277; doi:10.1038/s41467-024-54824-8)
Supplement: Supplementary file 3 — Supplementary Data 1 [file 41467_2024_54824_MOESM3_ESM.xlsx]

## Sheet: Supp_Data_1
Supplementary Data S1: sgRNAs used in SAM-DNMT3A screens
sgRNA Sequence	Gene/Region	Target	Other_Target	Type
CAATTGCCTTAGTGGCTAGG	NEGCON	AAVS1		NEGCON
CAAAGTCCAGGACCGGCTGG	NEGCON	AAVS1		NEGCON
ACTCTTCGGGGTATCCCAGG	NEGCON	AAVS1		NEGCON
AATATAAGGTGGTCCCAGCT	NEGCON	AAVS1		NEGCON
CTCACTCTTCGGGGTATCCC	NEGCON	AAVS1		NEGCON
CTTGGCAAACTCACTCTTCG	NEGCON	AAVS1		NEGCON
TGCTTGGCAAACTCACTCTT	NEGCON	AAVS1		NEGCON
CCAACTGTGGGGTGACTGCT	NEGCON	AAVS1		NEGCON
TGGATTCTCCTCCAACTGTG	NEGCON	AAVS1		NEGCON
GGTGGATTCTCCTCCAACTG	NEGCON	AAVS1		NEGCON
CCAAGCAGTCACCCCACAGT	NEGCON	AAVS1		NEGCON
CCCCTAGCCACTAAGGCAAT	NEGCON	AAVS1		NEGCON
GAGGGGCTCAACATCGGAAG	NEGCON	AAVS1		NEGCON
AGCAGTCACCCCACAGTTGG	NEGCON	AAVS1		NEGCON
CTACCAGGCTGCCTTTTGGG	NEGCON	AAVS1		NEGCON
AGGGTACCAGCCTCACCAAG	NEGCON	AAVS1		NEGCON
TATAAGGTGGTCCCAGCTCG	NEGCON	AAVS1		NEGCON
TGGAGGAGAATCCACCCAAA	NEGCON	AAVS1		NEGCON
AATCCACCCAAAAGGCAGCC	NEGCON	AAVS1		NEGCON
CAAAAGGCAGCCTGGTAGAC	NEGCON	AAVS1		NEGCON
CTTGGCCTGGACCCCACGAG	NEGCON	AAVS1		NEGCON
CCCAGGCCACCTACTTGGCC	NEGCON	AAVS1		NEGCON
GAGGCCCCAGGCCACCTACT	NEGCON	AAVS1		NEGCON
GGGGCTCAACATCGGAAGAG	NEGCON	AAVS1		NEGCON
CTGCATCCCCCAGAGGCCCC	NEGCON	AAVS1		NEGCON
TCCAGGCCAAGTAGGTGGCC	NEGCON	AAVS1		NEGCON
CCTAGCCACTAAGGCAATTG	NEGCON	AAVS1		NEGCON
CCTTCCCCTGCATCCCCCAG	NEGCON	AAVS1		NEGCON
TGGTCCCAGCTCGGGGACAC	NEGCON	AAVS1		NEGCON
TCAGTCTGAAGAGCAGAGCC	NEGCON	AAVS1		NEGCON
CTCCTGCCCCTTCCCTACAG	NEGCON	AAVS1		NEGCON
CTCTCCTGCCCCTTCCCTAC	NEGCON	AAVS1		NEGCON
GCAGAGCCAGGAACCCCTGT	NEGCON	AAVS1		NEGCON
GCCAGGAACCCCTGTAGGGA	NEGCON	AAVS1		NEGCON
TCCCTAGTGGCCCCACTGTG	NEGCON	AAVS1		NEGCON
CAGGAACCCCTGTAGGGAAG	NEGCON	AAVS1		NEGCON
CGTCCACCATCTCATGCCCC	NEGCON	AAVS1		NEGCON
CAAGCCCAGGAGAGGCGCTC	NEGCON	AAVS1		NEGCON
GTCCTTGGCAAGCCCAGGAG	NEGCON	AAVS1		NEGCON
CACTAAGGCAATTGGGGTGC	NEGCON	AAVS1		NEGCON
CAGCATGTTTGCTGCCTCCA	NEGCON	AAVS1		NEGCON
TTTGAGTCCTTGGCAAGCCC	NEGCON	AAVS1		NEGCON
GGAAGCCTGAGCGCCTCTCC	NEGCON	AAVS1		NEGCON
CGCCTCTCCTGGGCTTGCCA	NEGCON	AAVS1		NEGCON
CTTCCCTAAGGCCCTGCTCT	NEGCON	AAVS1		NEGCON
AGGACTGCATGGGTCAGCAC	NEGCON	AAVS1		NEGCON
AGCAGGGTCCCGCTTCCCTA	NEGCON	AAVS1		NEGCON
GAAGCCCAGAGCAGGGCCTT	NEGCON	AAVS1		NEGCON
ATATTCCTCCGCCCAGAGCA	NEGCON	AAVS1		NEGCON
GAATATGTCCCAGATAGCAC	NEGCON	AAVS1		NEGCON
ATATGTCCCAGATAGCACTG	NEGCON	AAVS1		NEGCON
GGGGACTCTTTAAGGAAAGA	NEGCON	AAVS1		NEGCON
GCTCGGGGACACAGGATCCC	NEGCON	AAVS1		NEGCON
TATCAACCACTTGGTGAGGC	NEGCON	AAVS1		NEGCON
CCTAGGTGTTCACCAGGTCG	NEGCON	AAVS1		NEGCON
GTGCGTCCTAGGTGTTCACC	NEGCON	AAVS1		NEGCON
CTGCACCCCAATTGCCTTAG	NEGCON	AAVS1		NEGCON
GAGTAGAGGCGGCCACGACC	NEGCON	AAVS1		NEGCON
TTGTGAGAATGGTGCGTCCT	NEGCON	AAVS1		NEGCON
CCACGACCTGGTGAACACCT	NEGCON	AAVS1		NEGCON
AGGACGCACCATTCTCACAA	NEGCON	AAVS1		NEGCON
CACAAAGGGAGTTTTCCACA	NEGCON	AAVS1		NEGCON
GCTTCCTTACACTTCCCAAG	NEGCON	AAVS1		NEGCON
TGTAAGGAAGCTGCAGCACC	NEGCON	AAVS1		NEGCON
AAGTGGTTGATAAACCCACG	NEGCON	AAVS1		NEGCON
GATCAGTGAAACGCACCAGA	NEGCON	AAVS1		NEGCON
GGTTTATCAACCACTTGGTG	NEGCON	AAVS1		NEGCON
ACCTGCCTGGAGAAGGATGC	NEGCON	AAVS1		NEGCON
CGGCCGCGTCAGAGCAGCTC	NEGCON	AAVS1		NEGCON
CGTCAGAGCAGCTCAGGTTC	NEGCON	AAVS1		NEGCON
GCAGGGTGGCCACTGAGAAC	NEGCON	AAVS1		NEGCON
GTGGCCACTGAGAACCGGGC	NEGCON	AAVS1		NEGCON
ATGGAGCCAGAGAGGATCCT	NEGCON	AAVS1		NEGCON
CCTGCCAAGCTCTCCCTCCC	NEGCON	AAVS1		NEGCON
TGCTTACGATGGAGCCAGAG	NEGCON	AAVS1		NEGCON
CTCCCTCCCAGGATCCTCTC	NEGCON	AAVS1		NEGCON
CGGGCCCCTATGTCCACTTC	NEGCON	AAVS1		NEGCON
CCTCTAAGGTTTGCTTACGA	NEGCON	AAVS1		NEGCON
GCTTTAACTGGCCCTGGCTT	NEGCON	AAVS1		NEGCON
TCTCCTTGCCAGAACCTCTA	NEGCON	AAVS1		NEGCON
ACGTGGGTTTATCAACCACT	NEGCON	AAVS1		NEGCON
CCATCGTAAGCAAACCTTAG	NEGCON	AAVS1		NEGCON
AAACCTTAGAGGTTCTGGCA	NEGCON	AAVS1		NEGCON
GGTGACACACCCCCATTTCC	NEGCON	AAVS1		NEGCON
GCAAGGAGAGAGATGGCTCC	NEGCON	AAVS1		NEGCON
AGAGAGATGGCTCCAGGAAA	NEGCON	AAVS1		NEGCON
AGAGATGGCTCCAGGAAATG	NEGCON	AAVS1		NEGCON
GGAATCTGCCTAACAGGAGG	NEGCON	AAVS1		NEGCON
GCAAACATGCTGTCCTGAAG	NEGCON	AAVS1		NEGCON
GGAGTCGCTTTAACTGGCCC	NEGCON	AAVS1		NEGCON
AATCTGCCTAACAGGAGGTG	NEGCON	AAVS1		NEGCON
TGGGGGTTAGACCCAATATC	NEGCON	AAVS1		NEGCON
AGACCCAATATCAGGAGACT	NEGCON	AAVS1		NEGCON
TGCTGTCCTGAAGTGGACAT	NEGCON	AAVS1		NEGCON
CTGTCCTGAAGTGGACATAG	NEGCON	AAVS1		NEGCON
TAGTCTTCTTCCTCCAACCC	NEGCON	AAVS1		NEGCON
CCAATATCAGGAGACTAGGA	NEGCON	AAVS1		NEGCON
AAGAAGACTAGCTGAGCTCT	NEGCON	AAVS1		NEGCON
CCTGTCATGGCATCTTCCAG	NEGCON	AAVS1		NEGCON
TAGCTGAGCTCTCGGACCCC	NEGCON	AAVS1		NEGCON
CAGCACAGGCTGCCAAAGCC	NEGCON	AAVS1		NEGCON
GCTCTTCCAGCCCCCTGTCA	NEGCON	AAVS1		NEGCON
CCCCTGGAAGATGCCATGAC	NEGCON	AAVS1		NEGCON
GTGGTTGATAAACCCACGTG	NEGCON	AAVS1		NEGCON
CCTGGAAGATGCCATGACAG	NEGCON	AAVS1		NEGCON
AGAGCTAGCACAGACTAGAG	NEGCON	AAVS1		NEGCON
TAGCACAGACTAGAGAGGTA	NEGCON	AAVS1		NEGCON
GCACAGACTAGAGAGGTAAG	NEGCON	AAVS1		NEGCON
ATATCAGGAGACTAGGAAGG	NEGCON	AAVS1		NEGCON
AGGGGAGCTGCCCAAATGAA	NEGCON	AAVS1		NEGCON
GCCCAAATGAAAGGAGTGAG	NEGCON	AAVS1		NEGCON
TGTCCCTAGTGGCCCCACTG	NEGCON	AAVS1		NEGCON
CGACCTACTCTCTTCCGCAT	NEGCON	AAVS1		NEGCON
CTGGACACCCCGTTCTCCTG	NEGCON	AAVS1		NEGCON
GAGAGGTGACCCGAATCCAC	NEGCON	AAVS1		NEGCON
CCCGAATCCACAGGAGAACG	NEGCON	AAVS1		NEGCON
GTCCAGGCAAAGAAAGCAAG	NEGCON	AAVS1		NEGCON
CGTGGGGTACCCTAAGAACT	NEGCON	AAVS1		NEGCON
CAGAAAAACGGTGATGATGC	NEGCON	AAVS1		NEGCON
GTCCCGCCTCCCCTTCTTGT	NEGCON	AAVS1		NEGCON
GATGATGCAGGCCTACAAGA	NEGCON	AAVS1		NEGCON
GACAGAAAAGCCCCATCCTT	NEGCON	AAVS1		NEGCON
TGATGCAGGCCTACAAGAAG	NEGCON	AAVS1		NEGCON
CAGTTAAAGCGACTCCAATG	NEGCON	AAVS1		NEGCON
CTTAGGATGGCCTTCTCCGA	NEGCON	AAVS1		NEGCON
GACGCAAGGGAGACATCCGT	NEGCON	AAVS1		NEGCON
CCATCTCTCGTTTCTTAGGA	NEGCON	AAVS1		NEGCON
CCATCCTAAGAAACGAGAGA	NEGCON	AAVS1		NEGCON
TAAGAAACGAGAGATGGCAC	NEGCON	AAVS1		NEGCON
CCCTTTTCCTTCTCCTTCTG	NEGCON	AAVS1		NEGCON
CAAGCATCGCCCCCCTGCTG	NEGCON	AAVS1		NEGCON
GAGATGGCACAGGCCCCAGA	NEGCON	AAVS1		NEGCON
GCACAGGCCCCAGAAGGAGA	NEGCON	AAVS1		NEGCON
ACCCCACAGTGGGGCCACTA	NEGCON	AAVS1		NEGCON
ACTCCAATGCGGAAGAGAGT	NEGCON	AAVS1		NEGCON
CCATGCCGTCTTCACTCGCT	NEGCON	AAVS1		NEGCON
GGGAACCCAGCGAGTGAAGA	NEGCON	AAVS1		NEGCON
CCCAGCGAGTGAAGACGGCA	NEGCON	AAVS1		NEGCON
CCCGTGTCTGGGTCCTCTCC	NEGCON	AAVS1		NEGCON
AGCGGATCCTCCCCGTGTCT	NEGCON	AAVS1		NEGCON
GCCCGGAGAGGACCCAGACA	NEGCON	AAVS1		NEGCON
CCGGAGAGGACCCAGACACG	NEGCON	AAVS1		NEGCON
TCCGCTCAGAGGACATCACG	NEGCON	AAVS1		NEGCON
AACTTGGGAACAGCCACAGC	NEGCON	AAVS1		NEGCON
TTTCCGGAGCACTTCCTTCT	NEGCON	AAVS1		NEGCON
TGTGCTGACCACTCTGCCCC	NEGCON	AAVS1		NEGCON
GTCACCAATCCTGTCCCTAG	NEGCON	AAVS1		NEGCON
GCGCCGAGAAGGAAGTGCTC	NEGCON	AAVS1		NEGCON
CTCTGCTGTGTTGCTGCCCA	NEGCON	AAVS1		NEGCON
TGCTCCGGAAAGAGCATCCT	NEGCON	AAVS1		NEGCON
GCAACACAGCAGAGAGCAAG	NEGCON	AAVS1		NEGCON
GCCTGGGTCACCTCTACGGC	NEGCON	AAVS1		NEGCON
TGTGGCCTGGGTCACCTCTA	NEGCON	AAVS1		NEGCON
CTGTCTGCAGCTTGTGGCCT	NEGCON	AAVS1		NEGCON
GCCAGCCGTAGAGGTGACCC	NEGCON	AAVS1		NEGCON
CGCTTTCTGTCTGCAGCTTG	NEGCON	AAVS1		NEGCON
ATTCCCAGGGCCGGTTAATG	NEGCON	AAVS1		NEGCON
CTTGGGAACAGCCACAGCAG	NEGCON	AAVS1		NEGCON
GTCCCCTCCACCCCACAGTG	NEGCON	AAVS1		NEGCON
CTGCAGACAGAAAGCGGCAC	NEGCON	AAVS1		NEGCON
TGACCTGCATTCTCTCCCCT	NEGCON	AAVS1		NEGCON
ACAGAAAGCGGCACAGGCCC	NEGCON	AAVS1		NEGCON
GAATGCAGGTCAGAGAAAGC	NEGCON	AAVS1		NEGCON
ACTGTTTCCCCTTCCCAGGC	NEGCON	AAVS1		NEGCON
GCCCACTGTTTCCCCTTCCC	NEGCON	AAVS1		NEGCON
AAAGCAGGACCTGCCTGGGA	NEGCON	AAVS1		NEGCON
ACTGGCTTCTGCGCCGCCTC	NEGCON	AAVS1		NEGCON
GCAGAGTGGTCAGCACAGAG	NEGCON	AAVS1		NEGCON
CAGTAGAGCTCAAAGTGGTC	NEGCON	AAVS1		NEGCON
TCCTGCATCCTTCTCCAGGC	NEGCON	AAVS1		NEGCON
CTGTCCCCTCCACCCCACAG	NEGCON	AAVS1		NEGCON
GCTCAAAGTGGTCCGGACTC	NEGCON	AAVS1		NEGCON
GTCCGGACTCAGGAGAGAGA	NEGCON	AAVS1		NEGCON
GAGTGCCCTTGCTGTGCCGC	NEGCON	AAVS1		NEGCON
AGAGTTCCGGCGGCACAGCA	NEGCON	AAVS1		NEGCON
GGCGGCACAGCAAGGGCACT	NEGCON	AAVS1		NEGCON
CGGCACAGCAAGGGCACTCG	NEGCON	AAVS1		NEGCON
AGGGCAGCGCAAAGTGACAA	NEGCON	AAVS1		NEGCON
GAGCCGCTTCAACTGGCCCT	NEGCON	AAVS1		NEGCON
AGCGCAAAGTGACAATGGCC	NEGCON	AAVS1		NEGCON
AAGTGACAATGGCCAGGGCC	NEGCON	AAVS1		NEGCON
CCAGCTCCCATAGCTCAGTC	NEGCON	AAVS1		NEGCON
AGCACAGAGTGGCTAAGCCC	NEGCON	AAVS1		NEGCON
CCGGCCAGTTTCTCCACCTG	NEGCON	AAVS1		NEGCON
CGAATTGGAGCCGCTTCAAC	NEGCON	AAVS1		NEGCON
CTCGTCCTGCATCCTTCTCC	NEGCON	AAVS1		NEGCON
AAGCCCAGGGCCAGTTGAAG	NEGCON	AAVS1		NEGCON
CGACCACCCCACTTCCGAAT	NEGCON	AAVS1		NEGCON
CAGTTGAAGCGGCTCCAATT	NEGCON	AAVS1		NEGCON
AAGCGGCTCCAATTCGGAAG	NEGCON	AAVS1		NEGCON
GCGGCTCCAATTCGGAAGTG	NEGCON	AAVS1		NEGCON
GTTCTTAGGGTACCCCACGT	NEGCON	AAVS1		NEGCON
GCTCCAATTCGGAAGTGGGG	NEGCON	AAVS1		NEGCON
GCCCCGTCGTTCCTGGCCCT	NEGCON	AAVS1		NEGCON
AGCATAGGGTGGCAAAGCCC	NEGCON	AAVS1		NEGCON
AAGCCCAGGGCCAGGAACGA	NEGCON	AAVS1		NEGCON
AGATAGACCAGACTGAGCTA	NEGCON	AAVS1		NEGCON
AGGACGAGAAACACAGCCCC	NEGCON	AAVS1		NEGCON
GCCCAGGGCCAGGAACGACG	NEGCON	AAVS1		NEGCON
GCGGATCGAGACTGGCAACG	NEGCON	AAVS1		NEGCON
ACCCTCTGCTGCGCCACCTG	NEGCON	AAVS1		NEGCON
CCACCCTCTGCTGCGCCACC	NEGCON	AAVS1		NEGCON
CCAGGTCAGCGCCCCCCGCC	NEGCON	AAVS1		NEGCON
AGAACCAGAGCCACATTAAC	NEGCON	AAVS1		NEGCON
CGGTATCAGCGCCCTGCACC	NEGCON	AAVS1		NEGCON
ACGAGAAACACAGCCCCAGG	NEGCON	AAVS1		NEGCON
CTGGACTCCACCAACGCCGA	NEGCON	AAVS1		NEGCON
CCAGACTGAGCTATGGGAGC	NEGCON	AAVS1		NEGCON
GTGCAGGGCGCTGATACCGT	NEGCON	AAVS1		NEGCON
GGCGCTGATACCGTCGGCGT	NEGCON	AAVS1		NEGCON
GCTGATACCGTCGGCGTTGG	NEGCON	AAVS1		NEGCON
GCCGCCCGCCCGCGCCGTGC	NEGCON	AAVS1		NEGCON
GCATCAGACGCGCCTCGTCC	NEGCON	AAVS1		NEGCON
GAGTTCCTGGCGGCCTGTGC	NEGCON	AAVS1		NEGCON
GTCCAGGTCGCCGCCCGCAC	NEGCON	AAVS1		NEGCON
GGGACCACCTTATATTCCCA	NEGCON	AAVS1		NEGCON
GCGCGCCGCCGAGTTCCTGG	NEGCON	AAVS1		NEGCON
CGAGCGCGCCGCCGAGTTCC	NEGCON	AAVS1		NEGCON
TGAGCCCCTCCAGCCGGTCC	NEGCON	AAVS1		NEGCON
ACAGCCCCAGGTGGAGAAAC	NEGCON	AAVS1		NEGCON
CGCCGCCCGCACAGGCCGCC	NEGCON	AAVS1		NEGCON
CGCACAGGCCGCCAGGAACT	NEGCON	AAVS1		NEGCON
ACAGGCCGCCAGGAACTCGG	NEGCON	AAVS1		NEGCON
GCGCTCTCCGGGGCCAGGCT	NEGCON	AAVS1		NEGCON
CGCTCGCTCGCTCGCTGGGC	NEGCON	AAVS1		NEGCON
GCTGGCCCCCCACCGCCCCA	NEGCON	AAVS1		NEGCON
CCACCGCCCCAAGGATCTCC	NEGCON	AAVS1		NEGCON
AGAGCCACATTAACCGGCCC	NEGCON	AAVS1		NEGCON
CGCCGTGACGTCAGCACGCC	NEGCON	AAVS1		NEGCON
CAGGGAAGGAGACAAAGTCC	NEGCON	AAVS1		NEGCON
AGGATCTCCCGGTCCCCGCC	NEGCON	AAVS1		NEGCON
CGCCCGGCGTGCTGACGTCA	NEGCON	AAVS1		NEGCON
CCCCAGGTGGAGAAACTGGC	NEGCON	AAVS1		NEGCON
GCGACCTGCCCAGCACACCC	NEGCON	AAVS1		NEGCON
TGACGTCACGGCGCTGCCCC	NEGCON	AAVS1		NEGCON
CCAAGGGCCACTTCTGCTAA	NEGCON	AAVS1		NEGCON
ATGGAGTCCATTAGCAGAAG	NEGCON	AAVS1		NEGCON
CGACTCCTGGAAGTGGCCAA	NEGCON	AAVS1		NEGCON
CCATTAGCAGAAGTGGCCCT	NEGCON	AAVS1		NEGCON
CCGGCCCTGGGAATATAAGG	NEGCON	AAVS1		NEGCON
CGATGTTGAGCCCCTCCAGC	NEGCON	AAVS1		NEGCON
GGCACAGCGACTCCTGGAAG	NEGCON	AAVS1		NEGCON
CATCGGGGCACAGCGACTCC	NEGCON	AAVS1		NEGCON
AGTGGCCCTTGGCCACTTCC	NEGCON	AAVS1		NEGCON
GGACTTCCCAGTGTGCATCG	NEGCON	AAVS1		NEGCON
GATGGTTGGTCACTGTCTCT	NEGCON	AAVS1		NEGCON
CGCTGTGCCCCGATGCACAC	NEGCON	AAVS1		NEGCON
GCGATTTCCACTGGGCGCCT	NEGCON	AAVS1		NEGCON
CTGGGAAGTCCGCAGCTCCG	NEGCON	AAVS1		NEGCON
CTCATCTGGCGATTTCCACT	NEGCON	AAVS1		NEGCON
CGCAGCTCCGAGGCGCCCAG	NEGCON	AAVS1		NEGCON
AGACAAAGTCCAGGACCGGC	NEGCON	AAVS1		NEGCON
GGATCCTGTGTCCCCGAGCT	NEGCON	AAVS1		NEGCON
CCCCGGAGGAGGCCCTCATC	NEGCON	AAVS1		NEGCON
CCAGTGGAAATCGCCAGATG	NEGCON	AAVS1		NEGCON
CGCCAGATGAGGGCCTCCTC	NEGCON	AAVS1		NEGCON
GTTACGTGGCCAAGAAGCAG	NEGCON	AAVS1		NEGCON
GATTCCCTTCTCAGGTTACG	NEGCON	AAVS1		NEGCON
AGAGGAGGGATTCCCTTCTC	NEGCON	AAVS1		NEGCON
CCCCAACCCCCTAGCCACTA	NEGCON	AAVS1		NEGCON
CTTGGCCACGTAACCTGAGA	NEGCON	AAVS1		NEGCON
CCAGCCCACCCCAATGCTCC	NEGCON	AAVS1		NEGCON
CATCATAAATGTACAACGGG	NEGCON	NA		NEGCON
TTCTAAGCCACGTGTGGTAC	NEGCON	NA		NEGCON
AGAAACTGAACTATCCTACT	NEGCON	NA		NEGCON
AGTTCCCAGAAATATATTGC	NEGCON	NA		NEGCON
CAAGTTTTCTGAAAGGCAAT	NEGCON	NA		NEGCON
TGTCATGCGTCACTTAGTGC	NEGCON	NA		NEGCON
GGTCTCTGTACGGGCCGCCC	NEGCON	NA		NEGCON
TCAGCTCGATGCGGTTCACC	NEGCON	NA		NEGCON
GTGAACCGCATCGAGCTGAC	NEGCON	NA		NEGCON
TCGTTTTACAACGTCGTGAC	NEGCON	NA		NEGCON
TCACGACGTTGTAAAACGAC	NEGCON	NA		NEGCON
CGTAACCTATCCCATTACGC	NEGCON	NA		NEGCON
CGTAATGGGATAGGTTACGT	NEGCON	NA		NEGCON
GCGCTGGGTCGGTTACGGCC	NEGCON	NA		NEGCON
GCCGTAACCGACCCAGCGCC	NEGCON	NA		NEGCON
TCGCGTGGGCGTATTCGCAA	NEGCON	NA		NEGCON
TGCGAATACGCCCACGCGAC	NEGCON	NA		NEGCON
CTGAGCGCATTTTTACGCGC	NEGCON	NA		NEGCON
CGCGTAAAAATGCGCTCAGC	NEGCON	NA		NEGCON
CGGCGCGTAAAAATGCGCTC	NEGCON	NA		NEGCON
AGCGCATTTTTACGCGCCGC	NEGCON	NA		NEGCON
TGCGAATACGCCCACGCGAT	NEGCON	NA		NEGCON
TCGCGTGGGCGTATTCGCAC	NEGCON	NA		NEGCON
CCCGAATCTCTATCGTGCGG	NEGCON	NA		NEGCON
CGCACGATAGAGATTCGGGC	NEGCON	NA		NEGCON
CTGCGATGTCGGTTTCCGCG	NEGCON	NA		NEGCON
GCGGAAACCGACATCGCAGC	NEGCON	NA		NEGCON
CAGACGTAGTGTGACGCGAT	NEGCON	NA		NEGCON
TCGCGTCACACTACGTCTGC	NEGCON	NA		NEGCON
TACACGCTGTGCGACCGCTA	NEGCON	NA		NEGCON
AGCGGTCGCACAGCGTGTAC	NEGCON	NA		NEGCON
CGATTAAGTTGGGTAACGCC	NEGCON	NA		NEGCON
GCGTTACCCAACTTAATCGC	NEGCON	NA		NEGCON
GTCTGACCGATGATCCGCGC	NEGCON	NA		NEGCON
CGCGGATCATCGGTCAGACC	NEGCON	NA		NEGCON
CTCTTCGCTATTACGCCAGC	NEGCON	NA		NEGCON
CTGGCGTAATAGCGAAGAGC	NEGCON	NA		NEGCON
GTCACGACGTTGTAAAACGA	NEGCON	NA		NEGCON
CGTTTTACAACGTCGTGACC	NEGCON	NA		NEGCON
CGGGTGAACTGATCGCGCAG	NEGCON	NA		NEGCON
TGCGCGATCAGTTCACCCGC	NEGCON	NA		NEGCON
CTAACGCCTGGGTCGAACGC	NEGCON	NA		NEGCON
CGTTCGACCCAGGCGTTAGC	NEGCON	NA		NEGCON
TTACGGTCAATCCGCCGTTC	NEGCON	NA		NEGCON
AACGGCGGATTGACCGTAAT	NEGCON	NA		NEGCON
ACAACCCGTCGGATTCTCCG	NEGCON	NA		NEGCON
GGAGAATCCGACGGGTTGTC	NEGCON	NA		NEGCON
GTGAGCGAGTAACAACCCGT	NEGCON	NA		NEGCON
CGGGTTGTTACTCGCTCACC	NEGCON	NA		NEGCON
CGGATAGAATGGCGCCGGGC	NEGCON	NA		NEGCON
CCCGGCGCCATTCTATCCGC	NEGCON	NA		NEGCON
AATTGTCTTGTCCCTATCGA	NEGCON	NA		NEGCON
CGATAGGGACAAGACAATTC	NEGCON	NA		NEGCON
ACAACTTTACCGACCGCGCC	NEGCON	NA		NEGCON
GCGCGGTCGGTAAAGTTGTC	NEGCON	NA		NEGCON
ATCAAGGCGTTGGTCGCTTC	NEGCON	NA		NEGCON
AAGCGACCAACGCCTTGATC	NEGCON	NA		NEGCON
ATCTTCGACGCAGGTGTCGC	NEGCON	NA		NEGCON
CGACACCTGCGTCGAAGATC	NEGCON	NA		NEGCON
GGTCTTCCCGACGATGACGC	NEGCON	NA		NEGCON
CGTCATCGTCGGGAAGACCC	NEGCON	NA		NEGCON
CACCCCAACATCTTCGACGC	NEGCON	NA		NEGCON
CGTCGAAGATGTTGGGGTGC	NEGCON	NA		NEGCON
AGTTCACCGGCGTCATCGTC	NEGCON	NA		NEGCON
ACGATGACGCCGGTGAACTC	NEGCON	NA		NEGCON
ACCGCGAAAAAGTTGCGCGG	NEGCON	NA		NEGCON
CGCGCAACTTTTTCGCGGTC	NEGCON	NA		NEGCON
TCCTCCGCGCAACTTTTTCG	NEGCON	NA		NEGCON
GAAAAAGTTGCGCGGAGGAC	NEGCON	NA		NEGCON
AGCTATTCTGATTACACCCG	NEGCON	NA		NEGCON
GGGTGTAATCAGAATAGCTC	NEGCON	NA		NEGCON
CTTCGAAATGTCCGTTCGGT	NEGCON	NA		NEGCON
CCGAACGGACATTTCGAAGC	NEGCON	NA		NEGCON
ATCCTTGTCAATCAAGGCGT	NEGCON	NA		NEGCON
CGCCTTGATTGACAAGGATC	NEGCON	NA		NEGCON
TCCAGCGGATAGAATGGCGC	NEGCON	NA		NEGCON
CGCCATTCTATCCGCTGGAC	NEGCON	NA		NEGCON
GGCTATGAAGAGATACGCCC	NEGCON	NA		NEGCON
GGCGTATCTCTTCATAGCCC	NEGCON	NA		NEGCON
TCATTATAAATGTCGTTCGC	NEGCON	NA		NEGCON
CGAACGACATTTATAATGAC	NEGCON	NA		NEGCON
GGATTCTAAAACGGATTACC	NEGCON	NA		NEGCON
GTAATCCGTTTTAGAATCCC	NEGCON	NA		NEGCON
GTGTTGGGCGCGTTATTTAT	NEGCON	NA		NEGCON
TAAATAACGCGCCCAACACC	NEGCON	NA		NEGCON
CAATTCTTTATGCCGGTGTT	NEGCON	NA		NEGCON
ACACCGGCATAAAGAATTGC	NEGCON	NA		NEGCON
GGCATGCGAGAATCTCACGC	NEGCON	NA		NEGCON
CGTGAGATTCTCGCATGCCC	NEGCON	NA		NEGCON
ATGTTTATTGAATCGGACCC	NEGCON	NA		NEGCON
GGTCCGATTCAATAAACATC	NEGCON	NA		NEGCON
TGATAACTGGTCCGCAGTGG	NEGCON	NA		NEGCON
CACTGCGGACCAGTTATCAC	NEGCON	NA		NEGCON
TTGCCCATACCAATAAGGTC	NEGCON	NA		NEGCON
ACCTTATTGGTATGGGCAAC	NEGCON	NA		NEGCON
TCACGAGGCCATGATAATGT	NEGCON	NA		NEGCON
CATTATCATGGCCTCGTGAC	NEGCON	NA		NEGCON
CTGACGTTGTACAAATTGTT	NEGCON	NA		NEGCON
ACAATTTGTACAACGTCAGC	NEGCON	NA		NEGCON
GAAATCCCGTTAGTAAAAGG	NEGCON	NA		NEGCON
CTTTTACTAACGGGATTTCC	NEGCON	NA		NEGCON
ACGCGGCCTCTTCTTATTTA	NEGCON	NA		NEGCON
AAATAAGAAGAGGCCGCGTC	NEGCON	NA		NEGCON
CCAAACAAGCACCCCAATCA	NEGCON	NA		NEGCON
GATTGGGGTGCTTGTTTGGC	NEGCON	NA		NEGCON
GTTTACCACCTTTTACTAAC	NEGCON	NA		NEGCON
TTAGTAAAAGGTGGTAAACC	NEGCON	NA		NEGCON
TTTGGAGAATAACTTCTTCG	NEGCON	NA		NEGCON
GAAGAAGTTATTCTCCAAAC	NEGCON	NA		NEGCON
GGCACCTTCAACAATAGCAT	NEGCON	NA		NEGCON
TGCTATTGTTGAAGGTGCCC	NEGCON	NA		NEGCON
GGTATAATACACCGCGCTAC	NEGCON	NA		NEGCON
TAGCGCGGTGTATTATACCC	NEGCON	NA		NEGCON
AATCTGGTAATGGTTCTTAT	NEGCON	NA		NEGCON
TAAGAACCATTACCAGATTC	NEGCON	NA		NEGCON
CGCGCTACTGGCTCAATATG	NEGCON	NA		NEGCON
ATATTGAGCCAGTAGCGCGC	NEGCON	NA		NEGCON
TTTACTAACGGGATTTCACG	NEGCON	NA		NEGCON
GTGAAATCCCGTTAGTAAAC	NEGCON	NA		NEGCON
CGTGAAATCCCGTTAGTAAA	NEGCON	NA		NEGCON
TTACTAACGGGATTTCACGC	NEGCON	NA		NEGCON
TTCGTCGTCCAACATTATCA	NEGCON	NA		NEGCON
GATAATGTTGGACGACGAAC	NEGCON	NA		NEGCON
CTAACAATTTGTACAACGTC	NEGCON	NA		NEGCON
ACGTTGTACAAATTGTTAGC	NEGCON	NA		NEGCON
CCATGATTGGGGTGCTTGTT	NEGCON	NA		NEGCON
ACAAGCACCCCAATCATGGC	NEGCON	NA		NEGCON
TCATTTTTGTCGGCCATGAT	NEGCON	NA		NEGCON
TCATGGCCGACAAAAATGAC	NEGCON	NA		NEGCON
CACGCCCCCGTCTTCGTATG	NEGCON	NA		NEGCON
ATACGAAGACGGGGGCGTGC	NEGCON	NA		NEGCON
GGGCGTGCTGACCGCTACCC	NEGCON	NA		NEGCON
GGTAGCGGTCAGCACGCCCC	NEGCON	NA		NEGCON
GCATCACAGGGCCGTTGGAT	NEGCON	NA		NEGCON
TCCAACGGCCCTGTGATGCC	NEGCON	NA		NEGCON
CTCTCAGGCCGCCGTCAGCG	NEGCON	NA		NEGCON
GCTGACGGCGGCCTGAGAGC	NEGCON	NA		NEGCON
GCTAGGGAGGTCGCAGTACT	NEGCON	NA		NEGCON
GTACTGCGACCTCCCTAGCC	NEGCON	NA		NEGCON
CTCGACGTAGGTCTCTTTGT	NEGCON	NA		NEGCON
CAAAGAGACCTACGTCGAGC	NEGCON	NA		NEGCON
CTACAACGTCAAGATCAACG	NEGCON	NA		NEGCON
GTTGATCTTGACGTTGTAGC	NEGCON	NA		NEGCON
GGGGTACAGCATCTCGGTGT	NEGCON	NA		NEGCON
CACCGAGATGCTGTACCCCC	NEGCON	NA		NEGCON
GATGCCCGGCTTCCACTTCG	NEGCON	NA		NEGCON
GAAGTGGAAGCCGGGCATCC	NEGCON	NA		NEGCON
CCAGTCTGTGGTCCACGAAG	NEGCON	NA		NEGCON
TTCGTGGACCACAGACTGGC	NEGCON	NA		NEGCON
CTGCGACCTCCCTAGCAAAC	NEGCON	NA		NEGCON
TTTGCTAGGGAGGTCGCAGC	NEGCON	NA		NEGCON
ATGCTGTACCCCGCTGACGG	NEGCON	NA		NEGCON
CGTCAGCGGGGTACAGCATC	NEGCON	NA		NEGCON
TGTAGATGATGCAGCCGTTC	NEGCON	NA		NEGCON
AACGGCTGCATCATCTACAC	NEGCON	NA		NEGCON
ATCACCACATACGAAGACGG	NEGCON	NA		NEGCON
CGTCTTCGTATGTGGTGATC	NEGCON	NA		NEGCON
CATCTCGTGCTGCTCGACGT	NEGCON	NA		NEGCON
CGTCGAGCAGCACGAGATGC	NEGCON	NA		NEGCON
CTACGTCGAGCAGCACGAGA	NEGCON	NA		NEGCON
CTCGTGCTGCTCGACGTAGC	NEGCON	NA		NEGCON
GGCGAAGGCAAGCCCTACGA	NEGCON	NA		NEGCON
CGTAGGGCTTGCCTTCGCCC	NEGCON	NA		NEGCON
AAGTGCACATCCGAGGGCGA	NEGCON	NA		NEGCON
CGCCCTCGGATGTGCACTTC	NEGCON	NA		NEGCON
ATGGTCTGGGTGCCCTCGTA	NEGCON	NA		NEGCON
ACGAGGGCACCCAGACCATC	NEGCON	NA		NEGCON
GTAGGGCTTGCCTTCGCCCT	NEGCON	NA		NEGCON
GGGCGAAGGCAAGCCCTACC	NEGCON	NA		NEGCON
GTAGCGAACGTGTCCGGCGT	NEGCON	NA		NEGCON
GTCGTGAAGTGCATTCGATC	NEGCON	NA		NEGCON
AGGGCACCCGGTTCATACGC	NEGCON	NA		NEGCON
CACGGCCTAACTTGCTGATA	NEGCON	NA		NEGCON
CCGGGAGATTAACGTTAATT	NEGCON	NA		NEGCON
TTGGATATTAATTAGACATG	NEGCON	NA		NEGCON
GTACGGGGCGATCATCCACA	NEGCON	NA		NEGCON
TTTTTAATACAAGGTAATCT	NEGCON	NA		NEGCON
TAAAGCAGAAGAATATACAG	NEGCON	NA		NEGCON
ATCTCGGGTCGACTGCGGAT	NEGCON	NA		NEGCON
GCAAACCCGAGTGACACGTC	NEGCON	NA		NEGCON
GTGCGTGAGTATTAACGCTC	NEGCON	NA		NEGCON
TGGCCACGAATTCCGCCGCC	NEGCON	NA		NEGCON
GTAAGGCCCGCGTACGAGCT	NEGCON	NA		NEGCON
ATTCCTTCGGCGCTCTGCGT	NEGCON	NA		NEGCON
TTAGCCCTCGATTGGTTGCG	NEGCON	NA		NEGCON
GTTCGACTCGCGTGACCGTA	NEGCON	NA		NEGCON
GCGTGCGTCCCGGGTTACCC	NEGCON	NA		NEGCON
TAACGCGCATATCTGAACAC	NEGCON	NA		NEGCON
CGCTAGGTTATTTCGTGGCC	NEGCON	NA		NEGCON
AATATTTGGCTCGGCTGCGC	NEGCON	NA		NEGCON
CAATATCGGGTGCTACAGGA	NEGCON	NA		NEGCON
CTGGATCGCCCGCAGAAATA	NEGCON	NA		NEGCON
ATTAGCACGGCGACCTTCTA	NEGCON	NA		NEGCON
TGGAAATCGACTGTGCGCTT	NEGCON	NA		NEGCON
ATTAGCCGTTGCCATATCAA	NEGCON	NA		NEGCON
ACCCGATAATAGCTACTGGT	NEGCON	NA		NEGCON
GAATCTACCGCAGCGGTTCG	NEGCON	NA		NEGCON
ATTCAGCGCGCTCGCCCTGG	NEGCON	NA		NEGCON
CCCGCCGAAGACCCTGCTTG	NEGCON	NA		NEGCON
TGCCGTGAAAAGACGCTGCG	NEGCON	NA		NEGCON
CTTACGCGCCTGGTCAAAAG	NEGCON	NA		NEGCON
CGCATAAGTCGATAGACACA	NEGCON	NA		NEGCON
GTCATCAGCGATTTGACGAG	NEGCON	NA		NEGCON
CGAATCGGAACTTTGTACCG	NEGCON	NA		NEGCON
AGGTCAAGCCGACCTCGAAC	NEGCON	NA		NEGCON
TGCGCCTTACTCGTTAACTG	NEGCON	NA		NEGCON
ATCTGAGCGTTTTCGGCCGC	NEGCON	NA		NEGCON
GAAGTGACGTCGATTCGATA	NEGCON	NA		NEGCON
CGAGTGTTATACGCACCGTT	NEGCON	NA		NEGCON
ACGGTACATGCGCATGAGTC	NEGCON	NA		NEGCON
TGACGCGATAGAGTTGGCTT	NEGCON	NA		NEGCON
TTCACCGTCCACGTGCGCAT	NEGCON	NA		NEGCON
TTCTTCGGCCTACACCCGGT	NEGCON	NA		NEGCON
GGAATTACGACTAACCGATT	NEGCON	NA		NEGCON
TAGAGATATCCGATCGTGGT	NEGCON	NA		NEGCON
GGGTGCCCACTAATAGCCGC	NEGCON	NA		NEGCON
TGCAGTCGCGCTGAGCGTCA	NEGCON	NA		NEGCON
GGATTGAATGGCTAACGCGG	NEGCON	NA		NEGCON
GCGGTGTATGACAACCGCCG	NEGCON	NA		NEGCON
GCGGTTCCGGGAGCACATTT	NEGCON	NA		NEGCON
GAAGACGTGCTGGCGTCACC	NEGCON	NA		NEGCON
GGCGCATTAAAGTCGAGAGC	NEGCON	NA		NEGCON
GACGTAGCCTTCCGAAATAT	NEGCON	NA		NEGCON
GGTTCGAGACCTACTTAAGT	NEGCON	NA		NEGCON
CTATATTGTCGCGCAGTGGA	NEGCON	NA		NEGCON
CGGCTTTGTTGCCCGTAAGC	NEGCON	NA		NEGCON
TCCCGGTTGGTGAACGATAC	NEGCON	NA		NEGCON
TTAACTCGAACGCTCGAAAG	NEGCON	NA		NEGCON
CAACGGGTTCTCCCGGCTAC	NEGCON	NA		NEGCON
GTACCGCGCCTGAAGTTCGC	NEGCON	NA		NEGCON
GGACTATCCACCGTTTACTC	NEGCON	NA		NEGCON
CAGTAGCGATCGAATGTCAA	NEGCON	NA		NEGCON
TAGGCGCCCGTAGCATTGGA	NEGCON	NA		NEGCON
GCGGCGTCTGGGAATCGTTC	NEGCON	NA		NEGCON
TTCAATCACCTCACGGTAAG	NEGCON	NA		NEGCON
CGGTTTACATCTGCCCATCG	NEGCON	NA		NEGCON
GGGCGTGTATGTTCGTATTG	NEGCON	NA		NEGCON
GCGGCGTCATCCACGCGTGC	NEGCON	NA		NEGCON
GGGTATAGACGCGATCCTCA	NEGCON	NA		NEGCON
CAGGAGTCGCCGATACGCGT	NEGCON	NA		NEGCON
GCAGCTCGTGTGTCGTACTC	NEGCON	NA		NEGCON
ACAGCGCTCTCGTGTACTAT	NEGCON	NA		NEGCON
ACTAGCCTGTTCGCGAGTAG	NEGCON	NA		NEGCON
GACCGCGTGAGATAACGTCA	NEGCON	NA		NEGCON
AAAACATCGACCGAAAGCGT	NEGCON	NA		NEGCON
ACACCGAAGCACCTGTACGT	NEGCON	NA		NEGCON
GGGTCGAGGACTAATAGATT	NEGCON	NA		NEGCON
ACGCCTCCTCAAATTAGCTC	NEGCON	NA		NEGCON
CCTACGCGGTAGGGAACTTT	NEGCON	NA		NEGCON
AAGCACTAGTCCGTATGATG	NEGCON	NA		NEGCON
GAGAAGGATGGAAATTAGAA	NEGCON	NA		NEGCON
GCGCCTTAAGAGTACTCATC	NEGCON	NA		NEGCON
AGGCGCCAACATTGACCGTA	NEGCON	NA		NEGCON
TAATCATGCACATTCGGGAC	NEGCON	NA		NEGCON
CGTCGGGTAGCTATTTCTTT	NEGCON	NA		NEGCON
GTGCGACGAATTGTCCTGAG	NEGCON	NA		NEGCON
CTTCCGTTATTCGGAAGTGA	NEGCON	NA		NEGCON
TACTGGAGTTTGCGACTCGG	NEGCON	NA		NEGCON
ATCCAGATCACCACGCGTCA	NEGCON	NA		NEGCON
CGTTAAGACTAGCTCGGTTT	NEGCON	NA		NEGCON
ATACGGCCGAAGCCCCTTCA	NEGCON	NA		NEGCON
CGCTTCCGCGGCCCGTTCAA	NEGCON	NA		NEGCON
GCAGCTCGACCTCAAGCCGT	NEGCON	NA		NEGCON
GTGTCGGATTCCGCCGCTTA	NEGCON	NA		NEGCON
GTCAGGTAATAGTCGGACTC	NEGCON	NA		NEGCON
TGAGCATTCGTAGCCCAGCA	NEGCON	NA		NEGCON
TAAGGCGACCTGCGCTTGTG	NEGCON	NA		NEGCON
AGCTGCGCGCTACTGGATCA	NEGCON	NA		NEGCON
GCCGCCGATTTCATAAGTAA	NEGCON	NA		NEGCON
GTTCCGTGAGGGTTACTTCA	NEGCON	NA		NEGCON
TGTCTTTAAACACGCCATCG	NEGCON	NA		NEGCON
CACGAACTCACACCGCGCGA	NEGCON	NA		NEGCON
ACAAAATGCCGTGCGTCAAT	NEGCON	NA		NEGCON
GTATCCTGACCTACGCGCTG	NEGCON	NA		NEGCON
ACGCTCAGCACCCGCTATGC	NEGCON	NA		NEGCON
TAAACCCTTGGCGCCCTCAC	NEGCON	NA		NEGCON
CCATTCTCAACCGGTCCAAT	NEGCON	NA		NEGCON
GTTATTGACCCGTCGGGAGT	NEGCON	NA		NEGCON
GGTTTCACTTCGAGACCGGC	NEGCON	NA		NEGCON
CTTTGATAACGTGGGCGGTA	NEGCON	NA		NEGCON
CCCCAACTTTCGCGACTCCG	NEGCON	NA		NEGCON
CAAACAGTCTAAGGCGACGA	NEGCON	NA		NEGCON
CGGCACACCAATGCGTTCGT	NEGCON	NA		NEGCON
ATCGATATACCGCCATAAAA	NEGCON	NA		NEGCON
GACCGGAACGATCTCGCGTA	NEGCON	NA		NEGCON
GTGTATCTCAGCACGCTAAC	NEGCON	NA		NEGCON
GGGACGCGAAAGAAACCAGT	NEGCON	NA		NEGCON
TGTCATTAGCGTAACGATAT	NEGCON	NA		NEGCON
CGTGCGTGAAATCGCTAGCT	NEGCON	NA		NEGCON
ATCAGGCCTTGTCCGTGATT	NEGCON	NA		NEGCON
CGTCCAGAAGAACGGCCCCT	NEGCON	NA		NEGCON
TCGCGCTTGGGTTATACGCT	NEGCON	NA		NEGCON
AGAGCGTCTTCGTGACAAAC	NEGCON	NA		NEGCON
GATGGCGCGCAGTTGAGTCA	NEGCON	NA		NEGCON
TATCAATCGTCCGGGTCACT	NEGCON	NA		NEGCON
TCAGATTCCGCAAGGGTCCA	NEGCON	NA		NEGCON
GTCGTCATACAACGGCAACG	NEGCON	NA		NEGCON
GCGATCGGAGTGCCACGATA	NEGCON	NA		NEGCON
ATATAAACTGTCGCGGTAAA	NEGCON	NA		NEGCON
GTTACCTGCTACGAAAACGA	NEGCON	NA		NEGCON
GAAGCGATCCGAGAGTGTAT	NEGCON	NA		NEGCON
ATGACATTGCGCGTCTACGG	NEGCON	NA		NEGCON
CTATCTCGAGTGGTAATGCG	NEGCON	NA		NEGCON
ATACCAGATGCGTCCGCTTG	NEGCON	NA		NEGCON
ACTCGAAATCACCTATGGTA	NEGCON	NA		NEGCON
TCTCGTAGCCTAATGCGCCA	NEGCON	NA		NEGCON
TTATGTGAGCACGCCATTAC	NEGCON	NA		NEGCON
GCGGTCCTCAGTAAGCGCGT	NEGCON	NA		NEGCON
CGACGGTAATGCACCTACTA	NEGCON	NA		NEGCON
AATCGACTCGAACTTCGTGT	NEGCON	NA		NEGCON
TGGAAAGCGAGCACACCGTC	NEGCON	NA		NEGCON
CAGCGCCGAAACTCTTTCCG	NEGCON	NA		NEGCON
TGCCGTTAGCATGCGATCCC	NEGCON	NA		NEGCON
TCGTAAACACACGACCAAGT	NEGCON	NA		NEGCON
ACTACTCCGGCAAATACTCG	NEGCON	NA		NEGCON
GCCCTTCAATGCGTTCCGTA	NEGCON	NA		NEGCON
CAACACCCCGCGTTATGCTA	NEGCON	NA		NEGCON
GCTGATATATACGACAAGCC	NEGCON	NA		NEGCON
GCTCTGCTGCGGAAGGATTC	NEGCON	NA		NEGCON
GGTATTCCGAAGTCCTCCGC	NEGCON	NA		NEGCON
GGTCGCCTGTGCGACATGCT	NEGCON	NA		NEGCON
CCCGATGGACTATACCGAAC	NEGCON	NA		NEGCON
CTAATCACGACCTCACCCTA	NEGCON	NA		NEGCON
ATCGGTACCTCTTCACATAT	NEGCON	NA		NEGCON
TTGCGTCAGCGCTGCACATC	NEGCON	NA		NEGCON
CGGTGTGCCCCCAAATATTG	NEGCON	NA		NEGCON
CGTGCGGTAAATACGAAATA	NEGCON	NA		NEGCON
ATACGAGGCGCTTTTCTTTG	NEGCON	NA		NEGCON
TGTGCACAAGTCGCAACGAA	NEGCON	NA		NEGCON
GTCTTCCGCCGCTCAAGTTA	NEGCON	NA		NEGCON
TATACTGCGGATCAATCTGA	NEGCON	NA		NEGCON
AAAGCGACGTAGGCATACTT	NEGCON	NA		NEGCON
ACGTTCGAGTACGACCAGCT	NEGCON	NA		NEGCON
GGGCCTACGATCAGAGGTGT	NEGCON	NA		NEGCON
CGCAGTCATTCGATAGGAAT	NEGCON	NA		NEGCON
AGTTGAATGGACCTCGACTA	NEGCON	NA		NEGCON
GAGTAATTTCGAACGTATTG	NEGCON	NA		NEGCON
TTCCACGGTAAAATCGGTCA	NEGCON	NA		NEGCON
ACTGTTGCCGCGCCAACTGC	NEGCON	NA		NEGCON
CGCGACGACTCAACCTAGTC	NEGCON	NA		NEGCON
GATCACCTGCATTCGTACAC	NEGCON	NA		NEGCON
CCGCTGTCTCACTAATCTCA	NEGCON	NA		NEGCON
TGCTACCTTCGGGACCACCA	NEGCON	NA		NEGCON
CTTAGCTGACCGACAAGGTG	NEGCON	NA		NEGCON
CTTAAGCTTATCAACATCCG	NEGCON	NA		NEGCON
CCCTTCTGGCGGGCCAAACA	NEGCON	NA		NEGCON
TCTGACGATTAATGCTTCTA	NEGCON	NA		NEGCON
GCGGAATGAACACGAGGTAG	NEGCON	NA		NEGCON
GGGACTGATATATGGCGAAC	NEGCON	NA		NEGCON
GGTCACCGATCGAGAGCTAG	NEGCON	NA		NEGCON
AGAAGACCGAGGCGCTTCAA	NEGCON	NA		NEGCON
GCACACCTAGATATCGAATG	NEGCON	NA		NEGCON
CAGGTTTGCACGCATAGCTA	NEGCON	NA		NEGCON
GGCCGTCGTATTCCCCCAAG	NEGCON	NA		NEGCON
CTCCCATTGATCTACGATGG	NEGCON	NA		NEGCON
TTTCGTGCCGATGTAACACA	NEGCON	NA		NEGCON
GCCTATCGGCATTCCCACTG	NEGCON	NA		NEGCON
CAACGACGGGCCTAGTCTCA	NEGCON	NA		NEGCON
GATATCCCGCGAAAAAATCT	NEGCON	NA		NEGCON
ATCGTTTCCGCTTAACGGCG	NEGCON	NA		NEGCON
CTCAACCGACCGTATGGTCA	NEGCON	NA		NEGCON
TCACTTGTCTATACGGGGTA	NEGCON	NA		NEGCON
GTTGATCAACGCGCTTCGCG	NEGCON	NA		NEGCON
ATGTTATTACAGACGCGTGT	NEGCON	NA		NEGCON
CGCCTCTCACGTGTAGGCTT	NEGCON	NA		NEGCON
GGGCGCTAAGATATATGCCC	NEGCON	NA		NEGCON
CGTCATATACACAAACGCCC	NEGCON	NA		NEGCON
CGTTGGGCATAGCGAACACT	NEGCON	NA		NEGCON
GCGTTCCCCCACTGACGGGG	NEGCON	NA		NEGCON
CGTATTCGACTCTCAACGCG	NEGCON	NA		NEGCON
GATCCAGGAGTGATCGAGTA	NEGCON	NA		NEGCON
TTGTCCCTGAGAAAACGCGG	NEGCON	NA		NEGCON
GTCCTCATCCGGTCAGGCTG	NEGCON	NA		NEGCON
GTGTAGTCCTAGCCATGGGG	NEGCON	NA		NEGCON
TATAGCTGTTTCGAAGGCGC	NEGCON	NA		NEGCON
CCATCACCGATCGTGAGCCT	NEGCON	NA		NEGCON
TGAATCGTAACCTCGCCATT	NEGCON	NA		NEGCON
AAGAAGGGCCGTACCCGAAA	NEGCON	NA		NEGCON
CGTGTTTGGAATTTGCCGCG	NEGCON	NA		NEGCON
CTAGCCGCCCAGATCGAGCC	NEGCON	NA		NEGCON
CAAGTGAGCATAAGCGATGT	NEGCON	NA		NEGCON
AGGACTAGTGTCGCACTCAG	NEGCON	NA		NEGCON
CCCAGGTGTATAATGAAACG	NEGCON	NA		NEGCON
GACCGCAAAGTGGTCCGAAG	NEGCON	NA		NEGCON
GCCGACCAACGTCAGCGGTA	NEGCON	NA		NEGCON
GCCGTGGTATCAAGTCGGTA	NEGCON	NA		NEGCON
CGCAATCCCTTAGGATAGCC	NEGCON	NA		NEGCON
GAATCGACCGACACTAATGT	NEGCON	NA		NEGCON
TTTGGGTTTATCCGCCCCCA	NEGCON	NA		NEGCON
CTCGGGACTAACGTGAGAGC	NEGCON	NA		NEGCON
CCCCGTAGCTCATTAGTCTG	NEGCON	NA		NEGCON
AAAGAAAGAGGAATAGTAGC	NEGCON	NA		NEGCON
GACGCCCTAATGCCCATCGT	NEGCON	NA		NEGCON
GGATATTGAGTAAACCCGAT	NEGCON	NA		NEGCON
TGACTCGGGCAATATCGGTT	NEGCON	NA		NEGCON
GGCAGTCGTTCGGTTGATAT	NEGCON	NA		NEGCON
GGATACGGTGCGTCAATCTA	NEGCON	NA		NEGCON
GATCTAGTCCTCTAATCGAT	NEGCON	NA		NEGCON
CATAAGGTTAACTGCGTGGA	NEGCON	NA		NEGCON
ACTTCAGTTCGGCGTAGTCA	NEGCON	NA		NEGCON
GGTACCTGAACAACGGCACC	NEGCON	NA		NEGCON
TGGCGGCCCAAACTTAACAC	NEGCON	NA		NEGCON
TCCGGAGGCTCAAACCAAGT	NEGCON	NA		NEGCON
GCTTGCTATATGGGTGCGAG	NEGCON	NA		NEGCON
CCCGTGGCGTGCGCACCTGT	NEGCON	NA		NEGCON
GGCTGGTTGACGACTCCTGA	NEGCON	NA		NEGCON
GGTGCGGTCTGCTTGTAGAT	NEGCON	NA		NEGCON
GAATCCAGTGGCGGCGACAA	NEGCON	NA		NEGCON
TGCCTATGACCTAGGTACCA	NEGCON	NA		NEGCON
GTGCGATGTCGCTTCAACGT	NEGCON	NA		NEGCON
GACAGATCACGTATCAGGGC	NEGCON	NA		NEGCON
GAGGTATGTCATCGCCATGA	NEGCON	NA		NEGCON
CCAATGATAAGCCCGAACGG	NEGCON	NA		NEGCON
AGCGATTCACGTATTAGATG	NEGCON	NA		NEGCON
GCCAACAAGAATCGGATCCC	NEGCON	NA		NEGCON
ACTTACGGCACTCGCATGCC	NEGCON	NA		NEGCON
GATATGGCTCGAGTAATCTT	NEGCON	NA		NEGCON
CGCCTAATTTCCGGATCAAT	NEGCON	NA		NEGCON
GCACTGTCAGTGCAACGATA	NEGCON	NA		NEGCON
GTATCCCATATCGGCACAGG	NEGCON	NA		NEGCON
ATGCTGCAGCTTTACGATCA	NEGCON	NA		NEGCON
GAGTGATGCTTAGACTCCGT	NEGCON	NA		NEGCON
GCCCCTTATGATTGTTATAG	NEGCON	NA		NEGCON
AGGTCGGCCGAACATACGGT	NEGCON	NA		NEGCON
ATTGCGCAATCCTTAGGATA	NEGCON	NA		NEGCON
GAAGCGGGACCGTGTCTCAC	NEGCON	NA		NEGCON
GTGTATGATGCTTCGACTTA	NEGCON	NA		NEGCON
CGTGGCCGGAACCGTCATAG	NEGCON	NA		NEGCON
ACAGCCCTCACGAGCCCGAA	NEGCON	NA		NEGCON
GCTAATATCGACACGGCCGC	NEGCON	NA		NEGCON
GCTGTTGTAACGGTAGATAT	NEGCON	NA		NEGCON
CGCACGACCATTGCTGCTGC	NEGCON	NA		NEGCON
CATTGCACGCCACAGCATTG	NEGCON	NA		NEGCON
CGATGCCCGTCTATGGCCCG	NEGCON	NA		NEGCON
CCAGCAATACCCCGGTATGG	NEGCON	NA		NEGCON
TCGAGATGCGCAGCAGATGA	NEGCON	NA		NEGCON
ACCCTCCGAATCGTAACGGA	NEGCON	NA		NEGCON
CCATAGCTCTAGCGATAAAC	NEGCON	NA		NEGCON
AGCTAGCGATGGCTCTAAGT	NEGCON	NA		NEGCON
CGGGTCTCCAAAGATCGCTT	NEGCON	NA		NEGCON
GGAGATGCATCGAAGTCGAT	NEGCON	NA		NEGCON
GGTCCGCGCACAAGAGCAGG	NEGCON	NA		NEGCON
CAACCGGCGGGCCCCTACAA	NEGCON	NA		NEGCON
TCCTCGATAGCTGGAATCCA	NEGCON	NA		NEGCON
TACGGATCACCAAATCTTAG	NEGCON	NA		NEGCON
CCTGCGGTGCACGGCTAGCC	NEGCON	NA		NEGCON
AAACGGTACGACAGCGTGTG	NEGCON	NA		NEGCON
ACCGCTCATATAGGTAAAAA	NEGCON	NA		NEGCON
AGTATTGTGGTGTCGTCAAC	NEGCON	NA		NEGCON
TGACGCTCCACGTCCGGACC	NEGCON	NA		NEGCON
GCTCGCAAGTATTTAAGGAC	NEGCON	NA		NEGCON
GGATGCACTCCATCTCGTCT	NEGCON	NA		NEGCON
GCCAGGGTTCTTGGTCCCGA	NEGCON	NA		NEGCON
CCCGCTAACAGCCTAGATCA	NEGCON	NA		NEGCON
TTGTACGGTACTGGCTTTGT	NEGCON	NA		NEGCON
CAGGCTGCGCTTCGCAAGCT	NEGCON	NA		NEGCON
GCCTAGTCTCGGTAAGAGTG	NEGCON	NA		NEGCON
GTAGGCGCGCCGCTCTCTAC	NEGCON	NA		NEGCON
ACATAGTCGACGGCTCGATT	NEGCON	NA		NEGCON
GGACGCACCATTCCGGGTGA	NEGCON	NA		NEGCON
GATTGTGGTCGCTCAAAACC	NEGCON	NA		NEGCON
CTATAACCGAATCAAAGGGT	NEGCON	NA		NEGCON
GTGCCGAGTAATAACGCGAG	NEGCON	NA		NEGCON
AAATTGGCTTTCGTTCGTGC	NEGCON	NA		NEGCON
TCACCTCCGAACGAACACCT	NEGCON	NA		NEGCON
GGAGATGCGGCCTTCTCAAA	NEGCON	NA		NEGCON
CTTAGGATTCCGAGGTATCT	NEGCON	NA		NEGCON
GAACTGGCAAACAGGCGTGG	NEGCON	NA		NEGCON
CCTGTCGCTATCGTTAGAGA	NEGCON	NA		NEGCON
ATAGCAGGACGAGGTTCCTT	NEGCON	NA		NEGCON
GATGGCGCTTCAGTCGTCGG	NEGCON	NA		NEGCON
GGCGTCAAAATTAGAAGCCG	NEGCON	NA		NEGCON
TCGGCTACAATCTTTGGCAT	NEGCON	NA		NEGCON
GAGATTCCGATGTAACGTAC	NEGCON	NA		NEGCON
GCACGCTGTACAGACGACAA	NEGCON	NA		NEGCON
TTCAATTCACCGAGGGCGCA	NEGCON	NA		NEGCON
TTCGTGGTAGGTATAACTAT	NEGCON	NA		NEGCON
TGAGCGGCCTCTAATTAATC	NEGCON	NA		NEGCON
GGTTAACATCGCCACTCTGA	NEGCON	NA		NEGCON
GTTTCTCTTGAACCCCGCGA	NEGCON	NA		NEGCON
ATAATCCGGAAACGCTCGAC	NEGCON	NA		NEGCON
ACCCATTGAGAGTCGCCTGA	NEGCON	NA		NEGCON
CACCCGGAACCACTACTGAG	NEGCON	NA		NEGCON
GCTGAACGCCGACAGGACGG	NEGCON	NA		NEGCON
GTCGTCACGAGCAGGATTGC	NEGCON	NA		NEGCON
GCCCAGACGCCCTAGAATAG	NEGCON	NA		NEGCON
GGGATGCGTCTTGCTAAACC	NEGCON	NA		NEGCON
ATCGTTGCTGACAGGATCTA	NEGCON	NA		NEGCON
TAGTCTCACCTGATGGCGTG	NEGCON	NA		NEGCON
CGCCGGGCTGACAATTAACG	NEGCON	NA		NEGCON
GTTATCCTGTCGAAGTAAAG	NEGCON	NA		NEGCON
TACTTTTTGGAATCCGTCTA	NEGCON	NA		NEGCON
CAGCGGTGCTATTTGGTCTT	NEGCON	NA		NEGCON
CTGCGTGTCTTGCTCGCATG	NEGCON	NA		NEGCON
CCTAGTTCATAAGCTACGCC	NEGCON	NA		NEGCON
GCGTTAGTCACTTAGCTCGA	NEGCON	NA		NEGCON
TGTCTTCGGATAGGCGGCTT	NEGCON	NA		NEGCON
CGCACATCTAAAGTTACTAC	NEGCON	NA		NEGCON
GTAGGGTACAGCGTCAGCTT	NEGCON	NA		NEGCON
GAAATGCTATGCTTCGGTTC	NEGCON	NA		NEGCON
TCAACCCCAGCGCACCGTTG	NEGCON	NA		NEGCON
CGTCGCCATATGCCGGTGGC	NEGCON	NA		NEGCON
AATGCGAGTGTATCCGCAGT	NEGCON	NA		NEGCON
TTTATGCATTTAATACGCCG	NEGCON	NA		NEGCON
CATTGCACTCGTTGCCAACG	NEGCON	NA		NEGCON
GCCCCGTAAATCTCATTACA	NEGCON	NA		NEGCON
GCTTGAGCACATACGCGAAT	NEGCON	NA		NEGCON
GTTCACACGGTGTCGGATAG	NEGCON	NA		NEGCON
CTCGGAATACTCCTATTACA	NEGCON	NA		NEGCON
CTAACGGACTGCAGAACGGA	NEGCON	NA		NEGCON
ACAAAGATCGCATGGCATAC	NEGCON	NA		NEGCON
ATCTTCTCGACGAAAATGCG	NEGCON	NA		NEGCON
CATGGCCTACGGTGTCTTTG	NEGCON	NA		NEGCON
CGGGCCTATAACACCATCGA	NEGCON	NA		NEGCON
ACACCCATTCTCATAACGGA	NEGCON	NA		NEGCON
TAACCGATACTCCCCACATT	NEGCON	NA		NEGCON
CGAGCAAAGATTGTTGGATA	NEGCON	NA		NEGCON
GCCACACGAATCATAAAGAG	NEGCON	NA		NEGCON
GGATAGGTGACCTTAGTACG	NEGCON	NA		NEGCON
GAGAGTGCGCCTTGATAGTA	NEGCON	NA		NEGCON
GGATTTGTCGCTTGCCACAC	NEGCON	NA		NEGCON
CGCCGTTCCGAGATACTTGA	NEGCON	NA		NEGCON
CGTTGTAGGGTCTTTCTTGA	NEGCON	NA		NEGCON
ATTGCTCTGTCGCATCAATC	NEGCON	NA		NEGCON
CTCAGTGGATACGATTTGCT	NEGCON	NA		NEGCON
ACTACTGGCTATCCGCGCCA	NEGCON	NA		NEGCON
ACCCAATGTGGCGGAGCCGA	NEGCON	NA		NEGCON
ACCTATAATCGACCACATTT	NEGCON	NA		NEGCON
TAGGAGCTGTATCTAGTGGC	NEGCON	NA		NEGCON
GTATGAGTCAAGCTAATGCG	NEGCON	NA		NEGCON
ACCCATATATGCTGCCGCAC	NEGCON	NA		NEGCON
CGGGACGTCGCGAAAATGTA	NEGCON	NA		NEGCON
GCCAGGGTATGGGCATCTCG	NEGCON	NA		NEGCON
CATAGGTCCCTAGCAACTCC	NEGCON	NA		NEGCON
ATACGCATGATTGCAAGAGG	NEGCON	NA		NEGCON
TTCGTAGGAACTAAACTGTA	NEGCON	NA		NEGCON
TTTGGTCAACGCATAGCTTG	NEGCON	NA		NEGCON
GGCCCTCTAGAAAAGTCTCG	NEGCON	NA		NEGCON
AACTAGAATAGGCGGGCTTG	NEGCON	NA		NEGCON
TCGGCATACGGGACACACGC	NEGCON	NA		NEGCON
GCAACTATTGGAATACGTGA	NEGCON	NA		NEGCON
ACTGCTCCCGGTCGCCCCTC	NEGCON	NA		NEGCON
TTTCTAGTTACTACTGGACG	NEGCON	NA		NEGCON
CACGCACAATCCTTCACGCA	NEGCON	NA		NEGCON
TGCCGCTATACTAAAACCTT	NEGCON	NA		NEGCON
AGACCCCGTAGGCAGGACGT	NEGCON	NA		NEGCON
TCCCAAGGGTTTAAGTCGGG	NEGCON	NA		NEGCON
TATACCAGACCACAGCGCCG	NEGCON	NA		NEGCON
CGTGCCTTTACATTCACTTT	NEGCON	NA		NEGCON
TTTTGACTCTAATCACCGGT	NEGCON	NA		NEGCON
GCTGTTCCGAAGTTGAGAAT	NEGCON	NA		NEGCON
GTACCGAGCACCACAGGCCG	NEGCON	NA		NEGCON
GCTTAAGTCACGGCTTTCCA	NEGCON	NA		NEGCON
ACTAGAGTCATGATCAGCGA	NEGCON	NA		NEGCON
CTGCCCCAGGCGTAATCCTC	NEGCON	NA		NEGCON
GTCCCGTGATTTTAGCCAGG	NEGCON	NA		NEGCON
CCATATCGGGGCGAGACATG	NEGCON	NA		NEGCON
ATCGTATCATCAGCTAGCGC	NEGCON	NA		NEGCON
AGTCTTGGCCAATGTCACGG	NEGCON	NA		NEGCON
CCCGGACGTCAAAGCTGGAT	NEGCON	NA		NEGCON
GGTCTCACCTGCACCCCGAA	NEGCON	NA		NEGCON
GGTAGACGGGGCATCTCAGC	NEGCON	NA		NEGCON
GTCAGCCATCGGATAGAGAT	NEGCON	NA		NEGCON
ATGTAACGAGTTGTAAGTCA	NEGCON	NA		NEGCON
TTTACGAAGTATACCAGGTC	NEGCON	NA		NEGCON
GTAGCTGCTGTAAATCGCAT	NEGCON	NA		NEGCON
CGAAACCTCCTAACTGAGAG	NEGCON	NA		NEGCON
TCGATCGAGGTTGCATTCGG	NEGCON	NA		NEGCON
ATAAGCCACACTACCCGCCT	NEGCON	NA		NEGCON
TACGTAAGTGACGACAGGAA	NEGCON	NA		NEGCON
CTTTATCTGGCGTGGGGTAT	NEGCON	NA		NEGCON
TTAATTTGGGTGGGCCCTGC	NEGCON	NA		NEGCON
CCACTGGTAAAGGCTAGACT	NEGCON	NA		NEGCON
GTACGGCACTCCTAGCCGCT	NEGCON	NA		NEGCON
CCCCTATGCAGACTACAATT	NEGCON	NA		NEGCON
CTGGTGACCGACAATTACAC	NEGCON	NA		NEGCON
CTGTCCACCTACAGCGATGT	NEGCON	NA		NEGCON
ACGTGGGGACATATACGTGT	NEGCON	NA		NEGCON
CTCGACAGTTCGTCCCGAGC	NEGCON	NA		NEGCON
GTTCCCCGGGAAGTCTATGC	NEGCON	NA		NEGCON
CTGACGTGTCTGAAATGAGT	NEGCON	NA		NEGCON
ATTTCCCTACGGAGATATCC	NEGCON	NA		NEGCON
ATCAAGTCAGGTTATGCGGG	NEGCON	NA		NEGCON
CTCCGTTATGTGGCATGAGA	NEGCON	NA		NEGCON
GCCGCAATATATGCGGTAAG	NEGCON	NA		NEGCON
TTCGGAACTTACTCAGGGTA	NEGCON	NA		NEGCON
GCGGGCAGAACGACCCTGAC	NEGCON	NA		NEGCON
CGGTAGTATTAATCGCTGAC	NEGCON	NA		NEGCON
ATAGGTCATCCACTGGGCGG	NEGCON	NA		NEGCON
AAGCGGGCACACATGACAAG	NEGCON	NA		NEGCON
CCGTGTTCCACAACTACCCT	NEGCON	NA		NEGCON
GTAAAGAAGCGGAAAGGTCC	NEGCON	NA		NEGCON
GCCTGCCCTAAACCCCGGAA	NEGCON	NA		NEGCON
TACGTCATTAAGAGTTCAAC	NEGCON	NA		NEGCON
GCTGCGGCGAGATCACATAA	NEGCON	NA		NEGCON
GCGCACGTATAATCCTGCGT	NEGCON	NA		NEGCON
CGCGCACCACGGGCGCGCAC	NEGCON	NA		NEGCON
CATTGTATGAACGCAATAGC	NEGCON	NA		NEGCON
CAGAGCCTTGCGCAATTTTG	NEGCON	NA		NEGCON
CCGCGCATTTCAGAGCACAA	NEGCON	NA		NEGCON
AAAACAGGACGATGTGCGGC	NEGCON	NA		NEGCON
AAAAAGCTTCCGCCTGATGG	NEGCON	NA		NEGCON
TTGCAAAGCTGATCGGCTGT	NEGCON	NA		NEGCON
AAAATTATCGGAAACGGTAG	NEGCON	NA		NEGCON
CTGTATTAACGAACCTTGTG	NEGCON	NA		NEGCON
AGTCATAACTGAGTGAATCG	NEGCON	NA		NEGCON
GTGCACAACACGATCCACGA	NEGCON	NA		NEGCON
CGACGCTAGGTAACGTAGAG	NEGCON	NA		NEGCON
TAGTTACAGACTCAGCGGGT	NEGCON	NA		NEGCON
CCAGGCTGAAGTTCGTACCT	NEGCON	NA		NEGCON
TATTTATACACTATGCGGCA	NEGCON	NA		NEGCON
TTTCGCCCAAGAGGCTTGGG	NEGCON	NA		NEGCON
CGGAGTTAACCTGGAACCTT	NEGCON	NA		NEGCON
AGCGCTCTGGTTGCATCCCT	NEGCON	NA		NEGCON
GTATTAAGATGCGTCTTAGA	NEGCON	NA		NEGCON
GGCCACAAAAACTCGCTAAG	NEGCON	NA		NEGCON
TCTCTCGGAGTGGAGCAACA	NEGCON	NA		NEGCON
GTGGTAGAATAACGTATTAC	NEGCON	NA		NEGCON
GCACAATGTTGACGTAAGTG	NEGCON	NA		NEGCON
GAACCGACTTGAAGGGGGCT	NEGCON	NA		NEGCON
ACTGAGTGGGTAACACGCAT	NEGCON	NA		NEGCON
CCTAAGGGGTACCACCATGG	NEGCON	NA		NEGCON
TCCCCGAGACCATCTTAGGG	NEGCON	NA		NEGCON
CCTAAACTCAGACGCACTAC	NEGCON	NA		NEGCON
TACCCTGGATTGTCCTTGCG	NEGCON	NA		NEGCON
CCGCTATTGAAACCGCCCAC	NEGCON	NA		NEGCON
TAGCTCGAGTCATTTCTCTA	NEGCON	NA		NEGCON
CCTCGTCCAGATTCCGGCGG	NEGCON	NA		NEGCON
AAATACAAGCTATAGCGATA	NEGCON	NA		NEGCON
GTAAGATGCTGCTCACCGTG	NEGCON	NA		NEGCON
CATGAGCGCATTGAATAATA	NEGCON	NA		NEGCON
GACTTTGGTTGAGCTTCAAT	NEGCON	NA		NEGCON
GTTGGCATATTGGCCCAGAC	NEGCON	NA		NEGCON
AGACACGTCACCGGTCAAAA	NEGCON	NA		NEGCON
GGAACCCTCCCTGCGATAGA	NEGCON	NA		NEGCON
CTCACGGGGACATACAGGGC	NEGCON	NA		NEGCON
GATCATAATCGCTTCAAGCA	NEGCON	NA		NEGCON
TATTTTGACTTGACGCAGGC	NEGCON	NA		NEGCON
GAACCCAACCTTTTACCGCA	NEGCON	NA		NEGCON
GTACACACTTATGCCATCAC	NEGCON	NA		NEGCON
GTCGGTGATCCAACGTATCG	NEGCON	NA		NEGCON
TTTACGATCTAGCGGCGTAG	NEGCON	NA		NEGCON
GAGTCGAAGATGGTCTAGGA	NEGCON	NA		NEGCON
TTCCTGCCCGAACTGCAGAA	NEGCON	NA		NEGCON
AGGTTGAATACCCCTTACTA	NEGCON	NA		NEGCON
CCTGCGCGTAGAACAGTGGT	NEGCON	NA		NEGCON
CACGCTTCTGCCATCACCGG	NEGCON	NA		NEGCON
AATCGCAGGTATCCCAGAGC	NEGCON	NA		NEGCON
TCGGGCAGTGAGTACAATAC	NEGCON	NA		NEGCON
GAGACCACTTTCGTGCAAGC	NEGCON	NA		NEGCON
TGTCCCTTGCAACCTCCGTT	NEGCON	NA		NEGCON
GTACGTGGAAGCTTGTGGCC	NEGCON	NA		NEGCON
TACTAACGCCGCTCCTACAG	NEGCON	NA		NEGCON
TTCGCACGATTGCACCTTGG	NEGCON	NA		NEGCON
ACAAACGACCTTGAGCAGGG	NEGCON	NA		NEGCON
GTACATTCCAGTATTCACGC	NEGCON	NA		NEGCON
GGAGAGGGCCCGCGAACTCA	NEGCON	NA		NEGCON
GGCTGGTTGACCTTCCCGCT	NEGCON	NA		NEGCON
GATGTGATCTATGGTTGCGA	NEGCON	NA		NEGCON
ATTTAAACCGTTACACAGTC	NEGCON	NA		NEGCON
CACGCCAACTAAAACTGCAG	NEGCON	NA		NEGCON
CCTCGATGGTCACCTGTAGC	NEGCON	NA		NEGCON
GAGAACTGCCAGTTCTCGAT	NEGCON	NA		NEGCON
GTGCGCATGGGCTGATGTTA	NEGCON	NA		NEGCON
AGACTCGTATTGTCATATTA	NEGCON	NA		NEGCON
GGATCTAGCTACCTCAAAAG	NEGCON	NA		NEGCON
AGAACCCAGACGCCAGCGGT	NEGCON	NA		NEGCON
ATATGACAGGGCAAACGCAT	NEGCON	NA		NEGCON
AGAAGAAAAAAATGTCTACG	NEGCON	NA		NEGCON
AGCATTCTCACCAAGACCGA	NEGCON	NA		NEGCON
ATAGTAACGTCAGGGAGTAA	NEGCON	NA		NEGCON
CCTCCGTGCTAACGCGGACG	NEGCON	NA		NEGCON
CGAATATTATTTCTATCGGG	NEGCON	NA		NEGCON
GCACACGACCAATCCGCTTC	NEGCON	NA		NEGCON
GAGTGTAAGCTAACACTCTG	NEGCON	NA		NEGCON
CTCCCTGCCGGCCGGGTTAG	NEGCON	NA		NEGCON
GAACCTCCCCGAATATCTGG	NEGCON	NA		NEGCON
AAAATAGCAGTAAACTCAAC	NEGCON	NA		NEGCON
AAAATCGATGGGCTGAATCT	NEGCON	NA		NEGCON
AAACGAGATCGAGAAAGGTA	NEGCON	NA		NEGCON
AAACTGTAGTGCAGGGTCAG	NEGCON	NA		NEGCON
AAAGACTTGCTCCAAAACAC	NEGCON	NA		NEGCON
AAAGATATAGCAAATTATGG	NEGCON	NA		NEGCON
AAATAATATGCATCTCTCGA	NEGCON	NA		NEGCON
AAGTGACAGATGGGCAGGCG	NEGCON	NA		NEGCON
CAGACCTAGCTCCGCTCCCA	NEGCON	NA		NEGCON
AAATGCACAGATCGCTGATC	NEGCON	NA		NEGCON
TTATCGCGTAGTGCTGACGT	NEGCON	NA		NEGCON
TCAATTCTCACTCACGACCA	NEGCON	NA		NEGCON
TGTGTTAGCCGAGATCTCTG	NEGCON	NA		NEGCON
GAGGTGATCGATTAAGTACA	NEGCON	NA		NEGCON
CGAAGTCTTTCTTAGATGGT	NEGCON	NA		NEGCON
TATTTCTCCTAAGTCTAGCG	NEGCON	NA		NEGCON
TACGCTTGCGTTTAGCGTCC	NEGCON	NA		NEGCON
AGATTCATTCACGAGTTGGG	NEGCON	NA		NEGCON
CTTTTTTTATTTATCGATCG	NEGCON	NA		NEGCON
TCTACGTGTAGTTGTACATA	NEGCON	NA		NEGCON
TTCAGCGAGTGTGACTAAGC	NEGCON	NA		NEGCON
CGCGGCCCACGCGTCATCGC	NEGCON	NA		NEGCON
CACATGGGGTACAGCACACC	NEGCON	NA		NEGCON
CAAAAGTCTCGCTTGGTCCT	NEGCON	NA		NEGCON
GCGCTACGGAATCATACGTT	NEGCON	NA		NEGCON
GGTTTTATAAGGGTGGGCCT	NEGCON	NA		NEGCON
TCGGAAGCAAACTTCTGGAG	NEGCON	NA		NEGCON
ACTATCATGGCACCCAATTG	NEGCON	NA		NEGCON
TTAGCCAGTAGTGCATATGA	NEGCON	NA		NEGCON
GGGACTGTAGGAACATCCGC	NEGCON	NA		NEGCON
TTTTTCTCACCCGATGAATC	NEGCON	NA		NEGCON
AAACCCTATGCCCAAATGAG	NEGCON	NA		NEGCON
AGGCTTAAATGGCGAGATTG	NEGCON	NA		NEGCON
CATTAGTCTGATACCTGTGC	NEGCON	NA		NEGCON
GGTGCTTAGCTCTGCGCACA	NEGCON	NA		NEGCON
GGTAGGACCTCACGGCGCGC	NEGCON	NA		NEGCON
ATGCCTTAGACTTAACCTCG	NEGCON	NA		NEGCON
CCAGTGCCCTTTTGTCGCAA	NEGCON	NA		NEGCON
AGCGATCTGGACACTCTCCA	NEGCON	NA		NEGCON
AGTCTTAAAGACCCTAAGCT	NEGCON	NA		NEGCON
AACTAGCCCGAGCAGCTTCG	NEGCON	NA		NEGCON
CAAAAAGGCGTTTGAGCGTG	NEGCON	NA		NEGCON
GTGTAAATCTGTCCAAGTAG	NEGCON	NA		NEGCON
AATCTTACTCGTCCTCCTTG	NEGCON	NA		NEGCON
GACCTATGCCAGAAAGTTCG	NEGCON	NA		NEGCON
GGTCCCTCAGGGTGCAACTT	NEGCON	NA		NEGCON
GAACTGCATCTTGTTGTAGT	NEGCON	NA		NEGCON
GCCCCAAGCTAGAACTCAGC	NEGCON	NA		NEGCON
CCATTCCGTAAGGGCTTGGA	NEGCON	NA		NEGCON
AAACCTAGCCCCAATACTTA	NEGCON	NA		NEGCON
CGCAAGGTGTCGGTAACCCT	NEGCON	NA		NEGCON
GGTCTGCTCCAATGGGAACC	NEGCON	NA		NEGCON
GAGCAATCCAAAGTTAACGG	NEGCON	NA		NEGCON
TCACTTTACACTTGTAGTGT	NEGCON	NA		NEGCON
TTCTTAGAAGTTGCTCCACG	NEGCON	NA		NEGCON
ATCTCTATACTGTCACTCGC	NEGCON	NA		NEGCON
GAACGTAGAAATTCCCATTT	NEGCON	NA		NEGCON
GTCATACATGGATAAGGCTA	NEGCON	NA		NEGCON
GATCCTGATCCGGCGGCGCG	NEGCON	NA		NEGCON
ATTGAGAATTCGTTTCAAGG	NEGCON	NA		NEGCON
TGGACGCACAGACTGTCCAG	cg00033213	cg00033213		Methyl
GTCTGTGCGTCCAATCTGCC	cg00033213	cg00033213		Methyl
CCGGGGTGGGAGGCACCCTC	cg00033213	cg00033213		Methyl
CCAGAGGGTGCCTCCCACCC	cg00033213	cg00033213		Methyl
GGACGCACAGACTGTCCAGA	cg00033213	cg00033213		Methyl
TCTGTGATGTCCGGGCAGAT	cg00033213	cg00033213		Methyl
GCGGTGGGCGCCGGGGTGGG	cg00033213	cg00033213		Methyl
CCGGACATCACAGAGCAGCC	cg00033213	cg00033213		Methyl
CCGGGCTGCTCTGTGATGTC	cg00033213	cg00033213		Methyl
CGGGCTGCTCTGTGATGTCC	cg00033213	cg00033213		Methyl
TTAAAAAGGCTCCTGCGGCG	cg00035449	cg00035449		Methyl
TTAAAACTCAAGTCCACTGA	cg00035449	cg00035449		Methyl
AGGCTCCTGCGGCGTGGTCC	cg00035449	cg00035449		Methyl
GAGCAGCAGAGAAGCTGGCC	cg00035449	cg00035449		Methyl
GCTGGCCAGGACCACGCCGC	cg00035449	cg00035449		Methyl
CCAGCTTCTCTGCTGCTCCG	cg00035449	cg00035449		Methyl
CCACGGAGCAGCAGAGAAGC	cg00035449	cg00035449		Methyl
TGCTCCGTGGAAAGGCCTCC	cg00035449	cg00035449		Methyl
CTGCTCCGTGGAAAGGCCTC	cg00035449	cg00035449		Methyl
TTCTCTGCTGCTCCGTGGAA	cg00035449	cg00035449		Methyl
GATTTACGTGGCTACAGCCG	cg00051154	cg00051154		Methyl
GGCTGTAGCCACGTAAATCA	cg00051154	cg00051154		Methyl
CACGTAAATCAAGGAAGGAA	cg00051154	cg00051154		Methyl
TTTCTTAGTATTCAAAAAAC	cg00051154	cg00051154		Methyl
GTAGCCACGTAAATCAAGGA	cg00051154	cg00051154		Methyl
TGATTTACGTGGCTACAGCC	cg00051154	cg00051154		Methyl
CATTCCTTCCTTGATTTACG	cg00051154	cg00051154		Methyl
TTGATTTACGTGGCTACAGC	cg00051154	cg00051154		Methyl
ATGTCAGTGGCAAGCCGGAA	cg00051154	cg00051154		Methyl
CATGTCAGTGGCAAGCCGGA	cg00051154	cg00051154		Methyl
TTCACAAAGGGTATACTGTG	cg00069771	cg00069771		Methyl
AAAAAGATAAAATGGAGCAA	cg00069771	cg00069771		Methyl
ACAGTATACCCTTTGTGAAC	cg00069771	cg00069771		Methyl
GTTCACAAAGGGTATACTGT	cg00069771	cg00069771		Methyl
GTAACTATTCCTGTTCACAA	cg00069771	cg00069771		Methyl
TGTTCACAAAGGGTATACTG	cg00069771	cg00069771		Methyl
TAACTATTCCTGTTCACAAA	cg00069771	cg00069771		Methyl
CAGTGAGGGCAGGAAACAAG	cg00084271	cg00084271		Methyl
TCAGTGATGAAGATGCCGCA	cg00084271	cg00084271		Methyl
TTGCGGCATCTTCATCACTG	cg00084271	cg00084271		Methyl
ACAAGAGGTGAAGCGTAACC	cg00084271	cg00084271		Methyl
ATCTTCATCACTGAGGCACC	cg00084271	cg00084271		Methyl
GAAGATGCCGCAAGGCCCAC	cg00084271	cg00084271		Methyl
GAGGTGAGGGAATGCAGTGA	cg00084271	cg00084271		Methyl
AGAGGTGAGGGAATGCAGTG	cg00084271	cg00084271		Methyl
TGAGGGAATGCAGTGAGGGC	cg00084271	cg00084271		Methyl
CCGTGGCAGGTCAGAGAGAG	cg00095677	cg00095677		Methyl
AAGTTCCTCTGGGGGCACCG	cg00095677	cg00095677		Methyl
CACTTCAGGAAGTTCCTCTG	cg00095677	cg00095677		Methyl
CCGCTCTCTCTGACCTGCCA	cg00095677	cg00095677		Methyl
GGTTGTCTTCGGAGCACTTC	cg00095677	cg00095677		Methyl
ACTTCAGGAAGTTCCTCTGG	cg00095677	cg00095677		Methyl
ACCTGCCACGGTGCCCCCAG	cg00095677	cg00095677		Methyl
TCCTCTGGGGGCACCGTGGC	cg00095677	cg00095677		Methyl
GCACTTCAGGAAGTTCCTCT	cg00095677	cg00095677		Methyl
AGCACTTCAGGAAGTTCCTC	cg00095677	cg00095677		Methyl
TCCCTCCAGGACACGTTAGC	cg00124993	cg00124993		Methyl
GTCCTGCTAACGTGTCCTGG	cg00124993	cg00124993		Methyl
GAGGAACTGAGAGTCCCTCC	cg00124993	cg00124993		Methyl
GGACACGTTAGCAGGACGCC	cg00124993	cg00124993		Methyl
GCAGGACGCCTGGCGCAGAG	cg00124993	cg00124993		Methyl
GGCGTCCTGCTAACGTGTCC	cg00124993	cg00124993		Methyl
TCCTGCTAACGTGTCCTGGA	cg00124993	cg00124993		Methyl
CAGGACGCCTGGCGCAGAGC	cg00124993	cg00124993		Methyl
GGTCTCGCCCGCTCTGCGCC	cg00124993	cg00124993		Methyl
TGTATATGACATCGCTAACA	cg00135841	cg00135841		Methyl
CATACAAGGCATCGGTAATG	cg00135841	cg00135841		Methyl
TACAGTGTCCTTGTTAGCGA	cg00135841	cg00135841		Methyl
CTCATTACCGATGCCTTGTA	cg00135841	cg00135841		Methyl
TCTACAAGCCGTCGCTAACA	cg00135841	cg00135841		Methyl
TAGGGACCACACAACAACAG	cg00146240	cg00146240		Methyl
ACAACAACAGTGGCCCACCG	cg00146240	cg00146240		Methyl
GGTGGGCCACTGTTGTTGTG	cg00146240	cg00146240		Methyl
GAGGAGGAGGATGATGATGG	cg00146240	cg00146240		Methyl
GATGATGATGGTGGCAGCGG	cg00146240	cg00146240		Methyl
CAGCGGCGGAGGTGGTGATA	cg00146240	cg00146240		Methyl
GATGGTGGCAGCGGCGGAGG	cg00146240	cg00146240		Methyl
GCAGCGGCGGAGGTGGTGAT	cg00146240	cg00146240		Methyl
GAGGATGATGATGGTGGCAG	cg00146240	cg00146240		Methyl
CGGTGGTGGTGATGGTGAGG	cg00146240	cg00146240		Methyl
TGCAAGACTCAATATCACAC	cg00147627	cg00147627		Methyl
AAGACATTGTAACATGTTAA	cg00147627	cg00147627		Methyl
ATATCACACTGGCATGATCT	cg00147627	cg00147627		Methyl
GGAAATTCAATGACGCTCAA	cg00159953	cg00159953		Methyl
AATGATAGGCTAAAGAGGAA	cg00159953	cg00159953		Methyl
TTTAGCCTATCATTGTAGTT	cg00159953	cg00159953		Methyl
TAACTCCCAACTACAATGAT	cg00159953	cg00159953		Methyl
ACTACAATGATAGGCTAAAG	cg00159953	cg00159953		Methyl
GAAATTCAATGACGCTCAAC	cg00159953	cg00159953		Methyl
CTTTAGCCTATCATTGTAGT	cg00159953	cg00159953		Methyl
ACGCAGGGCTGGCTCAACAC	cg00159953	cg00159953		Methyl
AATCGCTTGAACCCGGGAGG	cg00160777	cg00160777		Methyl
CACCTCAATCTCCACCTCCC	cg00160777	cg00160777		Methyl
AACCCGGGAGGTGGAGATTG	cg00160777	cg00160777		Methyl
TTGCCCAAGATGGTGTGCAA	cg00160777	cg00160777		Methyl
TCACCTCAATCTCCACCTCC	cg00160777	cg00160777		Methyl
TGGGCAAAAAGATCGAAACT	cg00160777	cg00160777		Methyl
GGTGTGCAATGGCGCGATCT	cg00160777	cg00160777		Methyl
CGCGCCATTGCACACCATCT	cg00160777	cg00160777		Methyl
GCGCCATTGCACACCATCTT	cg00160777	cg00160777		Methyl
TGTGGTCTGCACGGCAGGCG	cg00178224	cg00178224		Methyl
TTGGGAAAATGTGGTCTGCA	cg00178224	cg00178224		Methyl
GGGGGTGCTTTGGGAAAATG	cg00178224	cg00178224		Methyl
CATAGAAGAGGGGGTGCTTT	cg00178224	cg00178224		Methyl
ATGTGGTCTGCACGGCAGGC	cg00178224	cg00178224		Methyl
GAAAATGTGGTCTGCACGGC	cg00178224	cg00178224		Methyl
AATGTGGTCTGCACGGCAGG	cg00178224	cg00178224		Methyl
CGGGGAGTGCTCTTCCCTGC	cg00178224	cg00178224		Methyl
TAGCTCTGCATGGTGCCAGC	cg00178224	cg00178224		Methyl
GCACCATGCAGAGCTAGCTG	cg00178224	cg00178224		Methyl
GTAACATCGTCAGTCTTCAG	cg00188089	cg00188089		Methyl
TGAAGACTGACGATGTTACT	cg00188089	cg00188089		Methyl
ACTAATCAAGAAGTCTATAA	cg00188089	cg00188089		Methyl
GAAGACTGACGATGTTACTT	cg00188089	cg00188089		Methyl
GAAACCATGTGTTATGTGAC	cg00188089	cg00188089		Methyl
GCATCCTGTCACATAACACA	cg00188089	cg00188089		Methyl
ACGATGTTACTTGGGATTTA	cg00188089	cg00188089		Methyl
ATGGCAGTCATGGCGAGTAT	cg00192046	cg00192046		Methyl
GGCGAGTATTGGCTCCAGAT	cg00192046	cg00192046		Methyl
CAACAGGATTATCCAGAAAA	cg00192046	cg00192046		Methyl
TATCCAGAAAATGGCAGTCA	cg00192046	cg00192046		Methyl
TGGCGAGTATTGGCTCCAGA	cg00192046	cg00192046		Methyl
GCGAGTATTGGCTCCAGATG	cg00192046	cg00192046		Methyl
GTATTGGCTCCAGATGGGGA	cg00192046	cg00192046		Methyl
AGTATTGGCTCCAGATGGGG	cg00192046	cg00192046		Methyl
GCTCCAGATGGGGAGGGTTA	cg00192046	cg00192046		Methyl
GGCTCCAGATGGGGAGGGTT	cg00192046	cg00192046		Methyl
TACAGACTTCCTTTGAACAA	cg00216680	cg00216680		Methyl
AACAAAAGTAAAAAGTATCG	cg00216680	cg00216680		Methyl
TTTCATGTCCCGTTGTTCAA	cg00216680	cg00216680		Methyl
ACAGACTTCCTTTGAACAAC	cg00216680	cg00216680		Methyl
AACACCGGCAGAATAGTGGT	cg00257789	cg00257789		Methyl
TTAATCCAGCAAATCAACAC	cg00257789	cg00257789		Methyl
CCAGCCCACCACTATTCTGC	cg00257789	cg00257789		Methyl
CAACACCGGCAGAATAGTGG	cg00257789	cg00257789		Methyl
AATCAACACCGGCAGAATAG	cg00257789	cg00257789		Methyl
CCGGCAGAATAGTGGTGGGC	cg00257789	cg00257789		Methyl
ATTTGCTGGATTAAAGTGAA	cg00257789	cg00257789		Methyl
CTGGATTAAAGTGAACGGCT	cg00257789	cg00257789		Methyl
TTAAAGTGAACGGCTTGGTG	cg00257789	cg00257789		Methyl
TTCTGCCGGTGTTGATTTGC	cg00257789	cg00257789		Methyl
AAAGCTGAAGCCTGATCTTG	cg00265826	cg00265826		Methyl
CTGAAGCCTGATCTTGAGGA	cg00265826	cg00265826		Methyl
ATTAGCAGCTACGTTATGGC	cg00267207	cg00267207		Methyl
GCTGCTAATTACTGGCAAGC	cg00267207	cg00267207		Methyl
GGCAAGCAGGCTGTGTTCCA	cg00267207	cg00267207		Methyl
ATAACGTAGCTGCTAATTAC	cg00267207	cg00267207		Methyl
AGTAATTAGCAGCTACGTTA	cg00267207	cg00267207		Methyl
TGCAAACACAAAGTGAACTT	cg00267207	cg00267207		Methyl
GGATAATTTAAACATTATTT	cg00320354	cg00320354		Methyl
AAAATGGGCTGTTTCTCCCG	cg00324979	cg00324979		Methyl
CACAAAACAAGAGATGCCTC	cg00324979	cg00324979		Methyl
CTGTGGTCACCGGGGAAAAT	cg00324979	cg00324979		Methyl
ACACGACACTGTGGTCACCG	cg00324979	cg00324979		Methyl
CCACAAAACAAGAGATGCCT	cg00324979	cg00324979		Methyl
CACACGACACTGTGGTCACC	cg00324979	cg00324979		Methyl
ACACACGACACTGTGGTCAC	cg00324979	cg00324979		Methyl
ACTGTGGTCACCGGGGAAAA	cg00324979	cg00324979		Methyl
TGTGGTGAAACAAACCTTCT	cg00324979	cg00324979		Methyl
CATCGTTGTATTTAGCTCCA	cg00325917	cg00325917		Methyl
GAAAATGCACCTAAAAATGT	cg00325917	cg00325917		Methyl
CCTAAAAATGTTGGCAAGAA	cg00325917	cg00325917		Methyl
CCATGGACTTGTTCAATGAC	cg00325917	cg00325917		Methyl
CCAGTCATTGAACAAGTCCA	cg00325917	cg00325917		Methyl
AGATGCTGTTGGAGTGAGTG	cg00345083	cg00345083		Methyl
TCAGGTCTTCCCAGAGCATC	cg00345083	cg00345083		Methyl
TGGAGTGAGTGTGGCGGCTC	cg00345083	cg00345083		Methyl
TGCTGTTGGAGTGAGTGTGG	cg00345083	cg00345083		Methyl
TGCACAGAAGCCTGATGCTC	cg00345083	cg00345083		Methyl
GCACAGAAGCCTGATGCTCT	cg00345083	cg00345083		Methyl
TCCAACAGCATCTGTTTCTC	cg00345083	cg00345083		Methyl
GCCTGAGAAACAGATGCTGT	cg00345083	cg00345083		Methyl
CCACACACTGCGAAGCAGCA	cg00366603	cg00366603		Methyl
GTTGAATAAGATGAACCCTG	cg00366603	cg00366603		Methyl
CCCTGCTGCTTCGCAGTGTG	cg00366603	cg00366603		Methyl
CTGCGAAGCAGCAGGGCCTC	cg00366603	cg00366603		Methyl
GCCACACACTGCGAAGCAGC	cg00366603	cg00366603		Methyl
TGCGAAGCAGCAGGGCCTCA	cg00366603	cg00366603		Methyl
CTTTCACACCTCAAGGAGCA	cg00366603	cg00366603		Methyl
CCCTGGCCTTTCACACCTCA	cg00366603	cg00366603		Methyl
CCTGCTCCTTGAGGTGTGAA	cg00366603	cg00366603		Methyl
GTGTGTGGCCCTGCTCCTTG	cg00366603	cg00366603		Methyl
CCGCCGCAAGCCCAACCCAG	cg00404641	cg00404641		Methyl
CAACCTCTGGGTTGGGCTTG	cg00404641	cg00404641		Methyl
TCTGGGTTGGGCTTGCGGCG	cg00404641	cg00404641		Methyl
GTGTGGCAGCGCCCTGAACC	cg00404641	cg00404641		Methyl
GTTGGGCTTGCGGCGGGGCG	cg00404641	cg00404641		Methyl
GCGGGGCGGGGCTGAAGGTG	cg00404641	cg00404641		Methyl
CCATAAGCAACCTCTGGGTT	cg00404641	cg00404641		Methyl
ACCATAAGCAACCTCTGGGT	cg00404641	cg00404641		Methyl
CCTCTGGGTTGGGCTTGCGG	cg00404641	cg00404641		Methyl
CTCTGGGTTGGGCTTGCGGC	cg00404641	cg00404641		Methyl
CAGGGCTGAACCGGAAGTGG	cg00450015	cg00450015		Methyl
CTCCACTTCCGGTTCAGCCC	cg00450015	cg00450015		Methyl
TCCGGTTCAGCCCTGGAAGG	cg00450015	cg00450015		Methyl
GGAAGGAGGCGCCCCCACCC	cg00450015	cg00450015		Methyl
GCGCCCCCACCCCGGTCTCC	cg00450015	cg00450015		Methyl
TTCCAGGGCTGAACCGGAAG	cg00450015	cg00450015		Methyl
ACTTCCGGTTCAGCCCTGGA	cg00450015	cg00450015		Methyl
GCCTCCTTCCAGGGCTGAAC	cg00450015	cg00450015		Methyl
GGTGGGGGCGCCTCCTTCCA	cg00450015	cg00450015		Methyl
CTTGCCAGGAGACCGGGGTG	cg00450015	cg00450015		Methyl
CTCCCGGCCTCGCAAGCAGA	cg00456343	cg00456343		Methyl
TGGAGCTTTGCCCTGCGCCG	cg00456343	cg00456343		Methyl
CGGCCCTCTGCTTGCGAGGC	cg00456343	cg00456343		Methyl
GCCTCGCAAGCAGAGGGCCG	cg00456343	cg00456343		Methyl
AGGGCAAAGCTCCAGTGCGC	cg00456343	cg00456343		Methyl
GCCGCGGCCCTCTGCTTGCG	cg00456343	cg00456343		Methyl
GGCCCTCTGCTTGCGAGGCC	cg00456343	cg00456343		Methyl
AAGCAGAGGGCCGCGGCGCA	cg00456343	cg00456343		Methyl
CAAGCAGAGGGCCGCGGCGC	cg00456343	cg00456343		Methyl
GTGCCTTGGAAGACCGGTAG	cg00456343	cg00456343		Methyl
TTCCAGCCCCAAATCGGCAA	cg00474373	cg00474373		Methyl
AAAGGTCCGTTGCCGATTTG	cg00474373	cg00474373		Methyl
CTGACATGTCACTTGGTCAA	cg00474373	cg00474373		Methyl
TGAAGCACTGACATGTCACT	cg00474373	cg00474373		Methyl
AGTGACATGTCAGTGCTTCA	cg00474373	cg00474373		Methyl
TCAAAGGTCCGTTGCCGATT	cg00474373	cg00474373		Methyl
GCACAATTCCAGCCCCAAAT	cg00474373	cg00474373		Methyl
GTCCGTTGCCGATTTGGGGC	cg00474373	cg00474373		Methyl
AAGTGACATGTCAGTGCTTC	cg00474373	cg00474373		Methyl
GGCTGGAATTGTGCTAAGTC	cg00474373	cg00474373		Methyl
GGGATTTAGCGTCAGTGATG	cg00524694	cg00524694		Methyl
CTCTGAAGTCACACAGTGAG	cg00524694	cg00524694		Methyl
CAAGAGGAGCAAGAGGAGTC	cg00524694	cg00524694		Methyl
GTGACTTCAGAGTGTTTCTG	cg00524694	cg00524694		Methyl
TGTGACTTCAGAGTGTTTCT	cg00524694	cg00524694		Methyl
GTGTGACTTCAGAGTGTTTC	cg00524694	cg00524694		Methyl
GGGGTGCTGAGACCACCCAT	cg00545199	cg00545199		Methyl
GGTGGTCTCAGCACCCCTCA	cg00545199	cg00545199		Methyl
GTCTCCGCGCCCACGGCCAC	cg00545199	cg00545199		Methyl
GGCCGTGGGCGCGGAGACTG	cg00545199	cg00545199		Methyl
GGCCCCAGTCTCCGCGCCCA	cg00545199	cg00545199		Methyl
AGGGGTGCTGAGACCACCCA	cg00545199	cg00545199		Methyl
TGGCCGTGGGCGCGGAGACT	cg00545199	cg00545199		Methyl
GCGGAGACTGGGGCCATGAG	cg00545199	cg00545199		Methyl
GCGCGGAGACTGGGGCCATG	cg00545199	cg00545199		Methyl
AGTCTCCGCGCCCACGGCCA	cg00545199	cg00545199		Methyl
CAATGACTCGGGTCATCGGT	cg00546757	cg00546757		Methyl
TAAAGCAAGATCAAAGACGG	cg00546757	cg00546757		Methyl
AAAGACGGCGGCAATGACTC	cg00546757	cg00546757		Methyl
GCGGCAATGACTCGGGTCAT	cg00546757	cg00546757		Methyl
GCAATGACTCGGGTCATCGG	cg00546757	cg00546757		Methyl
CTATAAAGCAAGATCAAAGA	cg00546757	cg00546757		Methyl
CAAAGACGGCGGCAATGACT	cg00546757	cg00546757		Methyl
TGTCCATTTCTATTTATGGT	cg00546757	cg00546757		Methyl
CGTCTTTGATCTTGCTTTAT	cg00546757	cg00546757		Methyl
TTTCTGTCCATTTCTATTTA	cg00546757	cg00546757		Methyl
CCACCTGAAGAATGCTCACA	cg00570635	cg00570635		Methyl
AAACCGTGTGAGCATTCTTC	cg00570635	cg00570635		Methyl
CCGTGTGAGCATTCTTCAGG	cg00570635	cg00570635		Methyl
TAGAGCATAAAAAAGACAAT	cg00631877	cg00631877		Methyl
TATGCTCTAGTATCAGGGGG	cg00631877	cg00631877		Methyl
TCTAGTATCAGGGGGTGGCG	cg00631877	cg00631877		Methyl
TATCAGGGGGTGGCGGGGGT	cg00631877	cg00631877		Methyl
GCTCTAGTATCAGGGGGTGG	cg00631877	cg00631877		Methyl
CTAGTATCAGGGGGTGGCGG	cg00631877	cg00631877		Methyl
CTCTAGTATCAGGGGGTGGC	cg00631877	cg00631877		Methyl
ATAAAAAAGACAATAGGAAG	cg00631877	cg00631877		Methyl
TCAGGGGGTGGCGGGGGTGG	cg00631877	cg00631877		Methyl
ATCAGGGGGTGGCGGGGGTG	cg00631877	cg00631877		Methyl
AAGGTGGGATTAGGCTCTCG	cg00670017	cg00670017		Methyl
CCGGGAGCGCCAGCTAAGGT	cg00670017	cg00670017		Methyl
GGATTAGGCTCTCGGGGAAA	cg00670017	cg00670017		Methyl
TGGCGCTCCCGGAGCCTCCG	cg00670017	cg00670017		Methyl
CTCTCGGGGAAAGGGTAGCA	cg00670017	cg00670017		Methyl
CCCACCTTAGCTGGCGCTCC	cg00670017	cg00670017		Methyl
GCGCCAGCTAAGGTGGGATT	cg00670017	cg00670017		Methyl
TCCGGGAGCGCCAGCTAAGG	cg00670017	cg00670017		Methyl
GGGATTAGGCTCTCGGGGAA	cg00670017	cg00670017		Methyl
CTAAGGTGGGATTAGGCTCT	cg00670017	cg00670017		Methyl
GCTAGGTTAAACTAGAAACA	cg00675157	cg00675157		Methyl
ACTAGAAACACGGTAATGTT	cg00675157	cg00675157		Methyl
ACTTCATCACAGTGCATGCT	cg00675157	cg00675157		Methyl
AGCAGCCCGGGCAGTCATCA	cg00704664	cg00704664		Methyl
TCATCACGGCCGCAGCAAAC	cg00704664	cg00704664		Methyl
GGCCTGGCTCAGAGCAGCAT	cg00704664	cg00704664		Methyl
AGCCCATGCTGCTCTGAGCC	cg00704664	cg00704664		Methyl
CTGCGGCCGTGATGACTGCC	cg00704664	cg00704664		Methyl
GCATGGGCTCCTGTTTGCTG	cg00704664	cg00704664		Methyl
GGGCCTGGCTCAGAGCAGCA	cg00704664	cg00704664		Methyl
TGCGGCCGTGATGACTGCCC	cg00704664	cg00704664		Methyl
GTACTCGGCAAACAGCAGCC	cg00704664	cg00704664		Methyl
TACTCGGCAAACAGCAGCCC	cg00704664	cg00704664		Methyl
GGATGGTTAGAGACTGAAGT	cg00793992	cg00793992		Methyl
CTGTAACACAGTGTTAGTGT	cg00793992	cg00793992		Methyl
TGAAGTAGGGAATGCACGTT	cg00793992	cg00793992		Methyl
GATGGTTAGAGACTGAAGTA	cg00793992	cg00793992		Methyl
TGTAACACAGTGTTAGTGTT	cg00793992	cg00793992		Methyl
CAGTCTCTAACCATCCCACA	cg00793992	cg00793992		Methyl
CCAGTTCACCCAGTTTCCGG	cg00849570	cg00849570		Methyl
CAGCCACACCAGCGACGGGG	cg00849570	cg00849570		Methyl
CCAGCGACGGGGAGGGACAC	cg00849570	cg00849570		Methyl
AGACACAGCCACACCAGCGA	cg00849570	cg00849570		Methyl
CCTCCGGAAACTGGGTGAAC	cg00849570	cg00849570		Methyl
GTCGCTGGTGTGGCTGTGTC	cg00849570	cg00849570		Methyl
AGCCACACCAGCGACGGGGA	cg00849570	cg00849570		Methyl
ACACAGCCACACCAGCGACG	cg00849570	cg00849570		Methyl
CCCGTGTCCCTCCCCGTCGC	cg00849570	cg00849570		Methyl
GACACAGCCACACCAGCGAC	cg00849570	cg00849570		Methyl
GCGGTGCCCTCGCTCAACCG	cg00855396	cg00855396		Methyl
CCTAGACCCCGGTTGAGCGA	cg00855396	cg00855396		Methyl
TTCAGTCCCAGGCAGGTGTA	cg00855396	cg00855396		Methyl
GCCCAGCCCTACACCTGCCT	cg00855396	cg00855396		Methyl
CAGGTGTAGGGCTGGGCAGG	cg00855396	cg00855396		Methyl
GCCTAGACCCCGGTTGAGCG	cg00855396	cg00855396		Methyl
GTTCAGTCCCAGGCAGGTGT	cg00855396	cg00855396		Methyl
TGCGGTGCCCTCGCTCAACC	cg00855396	cg00855396		Methyl
ATGCGGTGCCCTCGCTCAAC	cg00855396	cg00855396		Methyl
GTCCCAGGCAGGTGTAGGGC	cg00855396	cg00855396		Methyl
ACAGCGCGGCGCCGCGCCCG	cg00858973	cg00858973		Methyl
ACATGCGGTGCGGAGTGGGG	cg00858973	cg00858973		Methyl
GCGCGGCGCCGCGCTGTCCC	cg00858973	cg00858973		Methyl
CGGGGCGGAGGAGGAGCCGC	cg00858973	cg00858973		Methyl
GAGTGGGGCGGGCGGCGGCC	cg00858973	cg00858973		Methyl
CATGCGGTGCGGAGTGGGGC	cg00858973	cg00858973		Methyl
CGGAGGAGGAGCCGCGGGCG	cg00858973	cg00858973		Methyl
GCGGTGCGGAGTGGGGCGGG	cg00858973	cg00858973		Methyl
GCGGGGCGGAGGAGGAGCCG	cg00858973	cg00858973		Methyl
GGCGGCGGCCGGGGACAGCG	cg00858973	cg00858973		Methyl
AAATCTTGATTAAAGGAAGC	cg00888108	cg00888108		Methyl
AATGTATAAAAAATAACCAG	cg00888108	cg00888108		Methyl
AGTGCCATTCATCAGTTCTG	cg00896220	cg00896220		Methyl
AATGCCACAGAACTGATGAA	cg00896220	cg00896220		Methyl
GTGGCATTGAGCGCCATCAG	cg00896220	cg00896220		Methyl
ATCAGAGAGTGGTCCACTGA	cg00896220	cg00896220		Methyl
GGCAATTGGGGATCAGAGAG	cg00896220	cg00896220		Methyl
GTGGGTGGTGACACACGTCT	cg00981737	cg00981737		Methyl
CGTACCCGTTCCTCAGTGGG	cg00981737	cg00981737		Methyl
AGGTCGTACCCGTTCCTCAG	cg00981737	cg00981737		Methyl
GGTCGTACCCGTTCCTCAGT	cg00981737	cg00981737		Methyl
CCTTGGAGTGCAGAGTGCGT	cg00981737	cg00981737		Methyl
TGGAGTGCAGAGTGCGTGGG	cg00981737	cg00981737		Methyl
GCCTTGGAGTGCAGAGTGCG	cg00981737	cg00981737		Methyl
CCCACGCACTCTGCACTCCA	cg00981737	cg00981737		Methyl
ACCTGTGTCGCCACCCACTG	cg00981737	cg00981737		Methyl
TGTCGCCACCCACTGAGGAA	cg00981737	cg00981737		Methyl
AGCTCTTCCTGCTCTGTGAC	cg01017235	cg01017235		Methyl
CATCCTGGGACAGCACCGTG	cg01017235	cg01017235		Methyl
CTCACGGTGCTGTCCCAGGA	cg01017235	cg01017235		Methyl
GCAGTCAGGGTTTCTCGCTG	cg01017235	cg01017235		Methyl
CAGTCAGGGTTTCTCGCTGA	cg01017235	cg01017235		Methyl
TGACTGCACAGATCCATCCT	cg01017235	cg01017235		Methyl
CTGACTGCACAGATCCATCC	cg01017235	cg01017235		Methyl
AGGATGGATCTGTGCAGTCA	cg01017235	cg01017235		Methyl
GTTTCTCGCTGAGGGACATC	cg01017235	cg01017235		Methyl
CTCGCTGAGGGACATCTGGA	cg01017235	cg01017235		Methyl
AGACCCTGCTCGGGAAACCT	cg01053087	cg01053087		Methyl
GGGAAACCTGGGTGCCGTCT	cg01053087	cg01053087		Methyl
GGAACCGGCGCAGGCCTCCG	cg01053087	cg01053087		Methyl
GAAGCCTCGGAGGCCTGCGC	cg01053087	cg01053087		Methyl
TCCGAGGCTTCCAGCCGAGA	cg01053087	cg01053087		Methyl
CAGACCCTGCTCGGGAAACC	cg01053087	cg01053087		Methyl
GTCTCGGCTGGAAGCCTCGG	cg01053087	cg01053087		Methyl
GGAGCGCGCGGAACCGGCGC	cg01053087	cg01053087		Methyl
GCACCCAGGTTTCCCGAGCA	cg01053087	cg01053087		Methyl
GGTTTCCCGAGCAGGGTCTG	cg01053087	cg01053087		Methyl
AGATTCTGGAGCCAGAACAG	cg01056467	cg01056467		Methyl
ACGTTGGACGCCTGCGCGTT	cg01056467	cg01056467		Methyl
CGAAGGCAATTCCGCTGTTC	cg01056467	cg01056467		Methyl
GCGCAGGCGTCCAACGTGAC	cg01056467	cg01056467		Methyl
GTGAGTCGCGCCGGTCACGT	cg01056467	cg01056467		Methyl
TCCAGAATCTCCTAACGCGC	cg01056467	cg01056467		Methyl
ATTAGAGCGGTGAGTCGCGC	cg01056467	cg01056467		Methyl
GCCTGCGCGTTAGGAGATTC	cg01056467	cg01056467		Methyl
AAAAACGTAGGCTTGGATTA	cg01070250	cg01070250		Methyl
TTAAGGCGACAGCGATTTCT	cg01070250	cg01070250		Methyl
TACTAGAAGTGTAAAAACGT	cg01070250	cg01070250		Methyl
GAAGTGTAAAAACGTAGGCT	cg01070250	cg01070250		Methyl
ACGTACTGCTAGTCTGTACG	cg01074083	cg01074083		Methyl
GTCTGTACGGGGACTTTGCA	cg01074083	cg01074083		Methyl
GACGTACTGCTAGTCTGTAC	cg01074083	cg01074083		Methyl
CGACGTACTGCTAGTCTGTA	cg01074083	cg01074083		Methyl
AGTCTGTACGGGGACTTTGC	cg01074083	cg01074083		Methyl
GAAGCACAGTCATCCAAATG	cg01074083	cg01074083		Methyl
AAGCACAGTCATCCAAATGT	cg01074083	cg01074083		Methyl
TGCTCACAGGCATTCCAAGG	cg01115070	cg01115070		Methyl
CAAGGTGGCACGCAGCTCCA	cg01115070	cg01115070		Methyl
TTGGAATGCCTGTGAGCACA	cg01115070	cg01115070		Methyl
TGGCACGCAGCTCCAAGGAG	cg01115070	cg01115070		Methyl
CTGTGCTCACAGGCATTCCA	cg01115070	cg01115070		Methyl
GAATGCCTGTGAGCACAGGG	cg01115070	cg01115070		Methyl
CTTGGAATGCCTGTGAGCAC	cg01115070	cg01115070		Methyl
CTTGGAGCTGCGTGCCACCT	cg01115070	cg01115070		Methyl
CAGCTCCTCCCTGTGCTCAC	cg01115070	cg01115070		Methyl
ACGCAGCTCCAAGGAGAGGC	cg01115070	cg01115070		Methyl
GGACGAGAAGCGCTTACTGT	cg01127608	cg01127608		Methyl
TGCAGTACAGTTTCCGATCC	cg01127608	cg01127608		Methyl
CCTCCTTCCCCGCCACCGCC	cg01127608	cg01127608		Methyl
CGGGCTCGAGTGCCGGGCGG	cg01127608	cg01127608		Methyl
TCGAGTGCCGGGCGGTGGCG	cg01127608	cg01127608		Methyl
GCTCGAGTGCCGGGCGGTGG	cg01127608	cg01127608		Methyl
GTGCCGGGCGGTGGCGGGGA	cg01127608	cg01127608		Methyl
CTCGAGTGCCGGGCGGTGGC	cg01127608	cg01127608		Methyl
CACCGCCCGGCACTCGAGCC	cg01127608	cg01127608		Methyl
CCGGGCGGTGGCGGGGAAGG	cg01127608	cg01127608		Methyl
GGCACTGGCTCGGATCACAT	cg01128042	cg01128042		Methyl
ATGTGATCCGAGCCAGTGCC	cg01128042	cg01128042		Methyl
GAGCCAGTGCCTGGAAAATA	cg01128042	cg01128042		Methyl
AGGCACTGGCTCGGATCACA	cg01128042	cg01128042		Methyl
CGAGCCAGTGCCTGGAAAAT	cg01128042	cg01128042		Methyl
GGAAAACAGAGATGATGCCA	cg01128042	cg01128042		Methyl
GAAAACAGAGATGATGCCAA	cg01128042	cg01128042		Methyl
TCTACTATTCCGGGGTCTGG	cg01164094	cg01164094		Methyl
TTCCGGGGTCTGGAGGAGAG	cg01164094	cg01164094		Methyl
TCGGTGGATCTACTATTCCG	cg01164094	cg01164094		Methyl
CTTCTGCAGGTGCAAGCTGT	cg01164094	cg01164094		Methyl
GGCCACTCTCCTCCAGACCC	cg01164094	cg01164094		Methyl
GGATCTACTATTCCGGGGTC	cg01164094	cg01164094		Methyl
GTCGGTGGATCTACTATTCC	cg01164094	cg01164094		Methyl
CTGCAGGTGCAAGCTGTCGG	cg01164094	cg01164094		Methyl
CTAGTGGAGCTGCGAGAAGA	cg01164094	cg01164094		Methyl
CCTAGTGGAGCTGCGAGAAG	cg01164094	cg01164094		Methyl
GGCAGACGTGCAGCTCAAGT	cg01181863	cg01181863		Methyl
GTAGGTGCGCCCGTAGCCTA	cg01181863	cg01181863		Methyl
AGAGCAGTGACTGCACACAG	cg01181863	cg01181863		Methyl
CTGCTCTCTGTTGTTTCCAT	cg01181863	cg01181863		Methyl
CTGTTGTTTCCATAGGCTAC	cg01181863	cg01181863		Methyl
TCTGTTGTTTCCATAGGCTA	cg01181863	cg01181863		Methyl
GCCCACACCAGCACCAGCGA	cg01181863	cg01181863		Methyl
TTTGCTTGAACACCTGCCGG	cg01191806	cg01191806		Methyl
GCTTCCTAAATCTCCACCTC	cg01191806	cg01191806		Methyl
ACAGAAACCTGTCCCAGACC	cg01191806	cg01191806		Methyl
AGGTCTGGGACAGGTTTCTG	cg01191806	cg01191806		Methyl
CCTGCCGGAGGTGGAGATTT	cg01191806	cg01191806		Methyl
AGATTTGCTTGAACACCTGC	cg01191806	cg01191806		Methyl
CCTAAATCTCCACCTCCGGC	cg01191806	cg01191806		Methyl
GCTTGAACACCTGCCGGAGG	cg01191806	cg01191806		Methyl
TGCTTGAGCCTGCCACACGA	cg01191806	cg01191806		Methyl
GTGCTTGAGCCTGCCACACG	cg01191806	cg01191806		Methyl
CAAAAGAAAAAACTGAAGTA	cg01218414	cg01218414		Methyl
GGTCCTCAGGAATGCCATTG	cg01223071	cg01223071		Methyl
AGGAATGCCATTGGGGCAGC	cg01223071	cg01223071		Methyl
TTTATCGCCCGCTGCCCCAA	cg01223071	cg01223071		Methyl
TGGTCCTCAGGAATGCCATT	cg01223071	cg01223071		Methyl
CAGGAATGCCATTGGGGCAG	cg01223071	cg01223071		Methyl
TTGGTCCTCAGGAATGCCAT	cg01223071	cg01223071		Methyl
CTGCCCCAATGGCATTCCTG	cg01223071	cg01223071		Methyl
ATAAACCAAAAAAGTTAATT	cg01223071	cg01223071		Methyl
GACTGAGAGTGAGGGAGGCT	cg01282508	cg01282508		Methyl
GTGAGGGAGGCTGGGCGCGC	cg01282508	cg01282508		Methyl
AACACAGAGACTGAGAGTGA	cg01282508	cg01282508		Methyl
AAACACAGAGACTGAGAGTG	cg01282508	cg01282508		Methyl
ACAGAGACTGAGAGTGAGGG	cg01282508	cg01282508		Methyl
AGACTGAGAGTGAGGGAGGC	cg01282508	cg01282508		Methyl
CCTTGGTCTCCCAAACTGCT	cg01282508	cg01282508		Methyl
CCCAGCAGTTTGGGAGACCA	cg01282508	cg01282508		Methyl
CAACTATACTCCCAGCAGTT	cg01282508	cg01282508		Methyl
GCCTTGGTCTCCCAAACTGC	cg01282508	cg01282508		Methyl
CCCTGAAGGCATGGCAAGGT	cg01283685	cg01283685		Methyl
ACCTTGCCATGCCTTCAGGG	cg01283685	cg01283685		Methyl
GCATGGCAAGGTGGGACGCT	cg01283685	cg01283685		Methyl
CGCTTGGCCGCCACCTGCAG	cg01283685	cg01283685		Methyl
ACACTGCCTCCCTGAAGGCA	cg01283685	cg01283685		Methyl
TCCCTGAAGGCATGGCAAGG	cg01283685	cg01283685		Methyl
GCCTCCCTGAAGGCATGGCA	cg01283685	cg01283685		Methyl
CCCACCTTGCCATGCCTTCA	cg01283685	cg01283685		Methyl
TCCCACCTTGCCATGCCTTC	cg01283685	cg01283685		Methyl
GGTGAGGCCCCTGCAGGTGG	cg01283685	cg01283685		Methyl
AGATGGCGTCGCAGTGTCAC	cg01312546	cg01312546		Methyl
ACTGCGACGCCATCTGCTCC	cg01312546	cg01312546		Methyl
GACGCCATCTGCTCCAGGCA	cg01312546	cg01312546		Methyl
CGCAGTGTCACTGGCAGCCT	cg01312546	cg01312546		Methyl
TGGTTCCCAGTCTCTCGCCC	cg01312546	cg01312546		Methyl
GTGTCCCTGCCTGGAGCAGA	cg01312546	cg01312546		Methyl
CGACGCCATCTGCTCCAGGC	cg01312546	cg01312546		Methyl
TCGCAGTGTCACTGGCAGCC	cg01312546	cg01312546		Methyl
TGCTCCAGGCAGGGACACAC	cg01312546	cg01312546		Methyl
GATGCCAGTGTGTCCCTGCC	cg01312546	cg01312546		Methyl
GATAAACACAAAGCCACCCG	cg01324343	cg01324343		Methyl
GCTTCTGCCACACAGAGCCG	cg01324343	cg01324343		Methyl
GGCAGAAGCGAAAAGAGCAC	cg01324343	cg01324343		Methyl
TGGCTTTGTGTTTATCACAC	cg01324343	cg01324343		Methyl
CTGCCACACAGAGCCGCGGG	cg01324343	cg01324343		Methyl
AAGCCACCCGCGGCTCTGTG	cg01324343	cg01324343		Methyl
CTTCTGCCACACAGAGCCGC	cg01324343	cg01324343		Methyl
ACGCAGCCCAGATCTCTCCA	cg01324343	cg01324343		Methyl
AAAAGAGCACTGGATGACCG	cg01324343	cg01324343		Methyl
GGATGACCGTGGAGAGATCT	cg01324343	cg01324343		Methyl
TTATTTCAGAGACTGCGTGA	cg01341801	cg01341801		Methyl
TCAGAGACTGCGTGAAGGGT	cg01341801	cg01341801		Methyl
TGCGTGAAGGGTGGGTGCCA	cg01341801	cg01341801		Methyl
TTCAGAGACTGCGTGAAGGG	cg01341801	cg01341801		Methyl
TATTTCAGAGACTGCGTGAA	cg01341801	cg01341801		Methyl
CTGCGTGAAGGGTGGGTGCC	cg01341801	cg01341801		Methyl
GGCCAGTTCCAGACTGTCCC	cg01341801	cg01341801		Methyl
GGTGGGTGCCAGGGACAGTC	cg01341801	cg01341801		Methyl
TGCCAGGGACAGTCTGGAAC	cg01341801	cg01341801		Methyl
GTCTCTGAAATAAAAGTGTG	cg01341801	cg01341801		Methyl
ATTTCGTTCTGATAACCTAG	cg01344056	cg01344056		Methyl
GAGGACGGGCAAATCATCGT	cg01344056	cg01344056		Methyl
GTTCTGATAACCTAGAGGAC	cg01344056	cg01344056		Methyl
TGAGAAGCTGCATGTGAAAG	cg01344056	cg01344056		Methyl
CGATGATTTGCCCGTCCTCT	cg01344056	cg01344056		Methyl
CGTTCTGATAACCTAGAGGA	cg01344056	cg01344056		Methyl
TTATAACGGTATATTGGTGA	cg01356752	cg01356752		Methyl
TCAATGAAATTAAGCTATCT	cg01356752	cg01356752		Methyl
ATCAATGAAATTAAGCTATC	cg01356752	cg01356752		Methyl
GAGATATTGCTTAATTAAAG	cg01356752	cg01356752		Methyl
TAGAGATATTGCTTAATTAA	cg01356752	cg01356752		Methyl
AGAGATATTGCTTAATTAAA	cg01356752	cg01356752		Methyl
GGCAACACTGAAAGAAGTGA	cg01397495	cg01397495		Methyl
TTGCAAAATCGTAAAGAAGA	cg01397495	cg01397495		Methyl
AAAGAAGATGGTACTGAGAT	cg01397495	cg01397495		Methyl
AAGAGAGAGAGAGAGATTTG	cg01397495	cg01397495		Methyl
AAAAGAGAGAGAGAGAGATT	cg01397495	cg01397495		Methyl
AAAGAGAGAGAGAGAGATTT	cg01397495	cg01397495		Methyl
GATGGCCTTGTAACTCGATG	cg01412404	cg01412404		Methyl
GTTGGCCACATCGAGTTACA	cg01412404	cg01412404		Methyl
AGTGAGAAGGGATAGTTAGT	cg01412404	cg01412404		Methyl
TTCACTTTCTTCAATATGGA	cg01412404	cg01412404		Methyl
TTTCTTCACTTTCTTCAATA	cg01412404	cg01412404		Methyl
ATACCTACTCAAAGTGAGAA	cg01412404	cg01412404		Methyl
GATACCTACTCAAAGTGAGA	cg01412404	cg01412404		Methyl
TATCCCTTCTCACTTTGAGT	cg01412404	cg01412404		Methyl
CTCTCGAGAAGCGCCAATCG	cg01418896	cg01418896		Methyl
CAAACAACACCTAATCAAAT	cg01418896	cg01418896		Methyl
GAAGTAAGGTTACCCACGAT	cg01418896	cg01418896		Methyl
GTGTTGTTTGACAAGGCCGT	cg01418896	cg01418896		Methyl
TGATTAGGTGTTGTTTGACA	cg01418896	cg01418896		Methyl
TGCGAGGGGAAAGGGAAGTA	cg01418896	cg01418896		Methyl
GTCCGGGGTGGAGCGCGATG	cg01426208	cg01426208		Methyl
TTCCACATCGCGCTCCACCC	cg01426208	cg01426208		Methyl
GGGCAGGAATTCCGAGTCCG	cg01426208	cg01426208		Methyl
TATGAAAATGCAGACCTGTG	cg01426208	cg01426208		Methyl
CAGGAATTCCGAGTCCGGGG	cg01426208	cg01426208		Methyl
GCTATGAAAATGCAGACCTG	cg01426208	cg01426208		Methyl
CTATGAAAATGCAGACCTGT	cg01426208	cg01426208		Methyl
ACTCGGAATTCCTGCCCCAC	cg01426208	cg01426208		Methyl
ATCGCGCTCCACCCCGGACT	cg01426208	cg01426208		Methyl
AAAATGCAGACCTGTGGGGC	cg01426208	cg01426208		Methyl
CAAATGGCATTAGAAGGGGG	cg01447579	cg01447579		Methyl
AGGGTTGGGCAGAGGAGGCA	cg01447579	cg01447579		Methyl
GCATTAGAAGGGGGAGGGTT	cg01447579	cg01447579		Methyl
GGGGGAGGGTTGGGCAGAGG	cg01447579	cg01447579		Methyl
TGGGCAGAGGAGGCACGGAG	cg01447579	cg01447579		Methyl
AAATGGCATTAGAAGGGGGA	cg01447579	cg01447579		Methyl
GCACTGACAGATGCAGTGCA	cg01447579	cg01447579		Methyl
TGCAAGGACTCACATCAGTT	cg01447579	cg01447579		Methyl
GTGCAAGGACTCACATCAGT	cg01447579	cg01447579		Methyl
GGGCAGAGGAGGCACGGAGC	cg01447579	cg01447579		Methyl
TTTCACACAAAGTTTGCAGG	cg01463139	cg01463139		Methyl
CCAGGATCCAGAAAGGAGAG	cg01463139	cg01463139		Methyl
GAAAGGAGAGTGGAAATGTA	cg01463139	cg01463139		Methyl
AAATTTCACACAAAGTTTGC	cg01463139	cg01463139		Methyl
ACACAAAGTTTGCAGGTGGC	cg01463139	cg01463139		Methyl
AAAGGAGAGTGGAAATGTAC	cg01463139	cg01463139		Methyl
CCACTCTCCTTTCTGGATCC	cg01463139	cg01463139		Methyl
GTAGAAACCAGGATCCAGAA	cg01463139	cg01463139		Methyl
TACATTTCCACTCTCCTTTC	cg01463139	cg01463139		Methyl
GGCGTTGGGCTATTGGCGCG	cg01494348	cg01494348		Methyl
GCGGAAGAAGAGCTCGAACT	cg01494348	cg01494348		Methyl
GGGCTATTGGCGCGCGGGCC	cg01494348	cg01494348		Methyl
CCACCATGGCGTTGGGCTAT	cg01494348	cg01494348		Methyl
ACTCGGCGGCGTCCCGCGCC	cg01494348	cg01494348		Methyl
GAAGAAGAGCTCGAACTCGG	cg01494348	cg01494348		Methyl
GCGTTGGGCTATTGGCGCGC	cg01494348	cg01494348		Methyl
TGGGCTATTGGCGCGCGGGC	cg01494348	cg01494348		Methyl
TTGGCGCGCGGGCCGGGCGC	cg01494348	cg01494348		Methyl
ATTGGCGCGCGGGCCGGGCG	cg01494348	cg01494348		Methyl
CCATAAGAGTTGAGACAGCT	cg01561758	cg01561758		Methyl
TGCAGGACATTGGAAAAGTC	cg01561758	cg01561758		Methyl
CAGCTGGGTCTGCAGGACAT	cg01561758	cg01561758		Methyl
CCCAGCTGTCTCAACTCTTA	cg01561758	cg01561758		Methyl
CCAGGTGGCCCTACAGAGGA	cg01561758	cg01561758		Methyl
GTTGAGACAGCTGGGTCTGC	cg01561758	cg01561758		Methyl
CTGCAGGACATTGGAAAAGT	cg01561758	cg01561758		Methyl
ACCATAAGAGTTGAGACAGC	cg01561758	cg01561758		Methyl
TCGGGTGTGCCTTCCTCTGT	cg01561758	cg01561758		Methyl
ACAGCTGTATCCTTCCCAGG	cg01561758	cg01561758		Methyl
AAAACTGAGTTCAGCCAAGT	cg01594260	cg01594260		Methyl
AACTTGGCTGAACTCAGTTT	cg01594260	cg01594260		Methyl
TTCTTCTTTGAAAGATAAAA	cg01594260	cg01594260		Methyl
GGGGCCTTCCCACTGGAACA	cg01606628	cg01606628		Methyl
AGCTCCCTGTTCCAGTGGGA	cg01606628	cg01606628		Methyl
TTCCAGTGGGAAGGCCCCAT	cg01606628	cg01606628		Methyl
TCCCACTGGAACAGGGAGCT	cg01606628	cg01606628		Methyl
CTACTTAAGGAAGCGAAGGT	cg01606628	cg01606628		Methyl
GCCAAGCTCCCTGTTCCAGT	cg01606628	cg01606628		Methyl
AGCCAAGCTCCCTGTTCCAG	cg01606628	cg01606628		Methyl
TACTTAAGGAAGCGAAGGTC	cg01606628	cg01606628		Methyl
GTTCCAGTGGGAAGGCCCCA	cg01606628	cg01606628		Methyl
TGGGGCCTTCCCACTGGAAC	cg01606628	cg01606628		Methyl
GCCTGGCACTCCTTTCCCCT	cg01624238	cg01624238		Methyl
CCTGCACCAGTGCAATGCCC	cg01624238	cg01624238		Methyl
CCAGGGCATTGCACTGGTGC	cg01624238	cg01624238		Methyl
GGAACACCAGGGCATTGCAC	cg01624238	cg01624238		Methyl
GTGCAGGCAGGATGAGCCGA	cg01624238	cg01624238		Methyl
GCCGAGGGGAAAGGAGTGCC	cg01624238	cg01624238		Methyl
TGCAGGCAGGATGAGCCGAG	cg01624238	cg01624238		Methyl
GGTGCAGGCAGGATGAGCCG	cg01624238	cg01624238		Methyl
GGCATTGCACTGGTGCAGGC	cg01624238	cg01624238		Methyl
GCAGGATGAGCCGAGGGGAA	cg01624238	cg01624238		Methyl
AACGAGATAAAATGTTTGAG	cg01682784	cg01682784		Methyl
AAAATGTTTGAGTGGAAGGC	cg01682784	cg01682784		Methyl
TGAGTGGAAGGCGGGACCTG	cg01682784	cg01682784		Methyl
AGATAAAATGTTTGAGTGGA	cg01682784	cg01682784		Methyl
TTGAGTGGAAGGCGGGACCT	cg01682784	cg01682784		Methyl
TTTGAGTGGAAGGCGGGACC	cg01682784	cg01682784		Methyl
CTGGTTCCGTGTAACATCAG	cg01682784	cg01682784		Methyl
TTCCGTGTAACATCAGAGGT	cg01682784	cg01682784		Methyl
TCCGTGTAACATCAGAGGTT	cg01682784	cg01682784		Methyl
CCGTGTAACATCAGAGGTTG	cg01682784	cg01682784		Methyl
GACTTAAGTGCAACCAGCCT	cg01741999	cg01741999		Methyl
GTGCAACCAGCCTAGGCCCC	cg01741999	cg01741999		Methyl
AGTGCAACCAGCCTAGGCCC	cg01741999	cg01741999		Methyl
GGCTTGGTCCCGAGGGCCCG	cg01741999	cg01741999		Methyl
GCTCTGAGGGCTTGGTCCCG	cg01741999	cg01741999		Methyl
CTCTGAGGGCTTGGTCCCGA	cg01741999	cg01741999		Methyl
AGCCTAGGCCCCGGGCCCTC	cg01741999	cg01741999		Methyl
GCTGGTTGCACTTAAGTCTC	cg01741999	cg01741999		Methyl
CTCCTGGCCGGCAGCTCTGA	cg01741999	cg01741999		Methyl
GGCCGGCAGCTCTGAGGGCT	cg01741999	cg01741999		Methyl
GCCGAGAACCACGTGTCCTG	cg01758122	cg01758122		Methyl
CAGGGCTTGAGGGAATTCAA	cg01758122	cg01758122		Methyl
GAACCACGTGTCCTGGGGCA	cg01758122	cg01758122		Methyl
GCCCCAGGACACGTGGTTCT	cg01758122	cg01758122		Methyl
TGTCCTGGGGCAGGGCTTGA	cg01758122	cg01758122		Methyl
CGCCGAGAACCACGTGTCCT	cg01758122	cg01758122		Methyl
GCAGGGCTTGAGGGAATTCA	cg01758122	cg01758122		Methyl
AAGCCCTGCCCCAGGACACG	cg01758122	cg01758122		Methyl
TCGCCGAGAACCACGTGTCC	cg01758122	cg01758122		Methyl
ATTCCCTCAAGCCCTGCCCC	cg01758122	cg01758122		Methyl
GCAGTGACGGTAGGGTTTGG	cg01817885	cg01817885		Methyl
GGTTAATAGGCAGTGACGGT	cg01817885	cg01817885		Methyl
TGAGAAACAGGAGAAGTAGG	cg01817885	cg01817885		Methyl
AGGAGAAGTAGGGGGTTAAT	cg01817885	cg01817885		Methyl
AGGGGGTTAATAGGCAGTGA	cg01817885	cg01817885		Methyl
GTTAATAGGCAGTGACGGTA	cg01817885	cg01817885		Methyl
TAGGCAGTGACGGTAGGGTT	cg01817885	cg01817885		Methyl
CTGAGAAACAGGAGAAGTAG	cg01817885	cg01817885		Methyl
AACTGAGAAACAGGAGAAGT	cg01817885	cg01817885		Methyl
ACTGAGAAACAGGAGAAGTA	cg01817885	cg01817885		Methyl
GAAGACACGTGAACTTGCAA	cg01872988	cg01872988		Methyl
ACTGCCCGGCTTAGAGAACC	cg01872988	cg01872988		Methyl
ATGTAGAGCTGCTTACTGCC	cg01872988	cg01872988		Methyl
CCGGCTTAGAGAACCAGGAA	cg01872988	cg01872988		Methyl
CATTCCTGGTTCTCTAAGCC	cg01872988	cg01872988		Methyl
TGAAGACACGTGAACTTGCA	cg01872988	cg01872988		Methyl
CCATTCCTGGTTCTCTAAGC	cg01872988	cg01872988		Methyl
AACCAGGAATGGGTTATCAG	cg01872988	cg01872988		Methyl
CGGCTTAGAGAACCAGGAAT	cg01872988	cg01872988		Methyl
AGCCGCTGATAACCCATTCC	cg01872988	cg01872988		Methyl
TGCACTTAGAGCAGTAGCGT	cg01891583	cg01891583		Methyl
CTACTGCTCTAAGTGCAGGC	cg01891583	cg01891583		Methyl
GAGCAGTAGCGTTGGATTCC	cg01891583	cg01891583		Methyl
AACGCTACTGCTCTAAGTGC	cg01891583	cg01891583		Methyl
ATCTTTATCAAACTTGGGTA	cg01891583	cg01891583		Methyl
TTACGATCTTTATCAAACTT	cg01891583	cg01891583		Methyl
CTTACGATCTTTATCAAACT	cg01891583	cg01891583		Methyl
GGAGAAACACAATGTCCTGG	cg01903420	cg01903420		Methyl
GTTTCTCCAAAGAGCGGTGC	cg01903420	cg01903420		Methyl
CATTGTGTTTCTCCAAAGAG	cg01903420	cg01903420		Methyl
AACAGCAAGAGGTCGCTGCC	cg01903420	cg01903420		Methyl
CCAAAGAGCGGTGCAGGCCC	cg01903420	cg01903420		Methyl
TTTGGAGAAACACAATGTCC	cg01903420	cg01903420		Methyl
CCCGGGCCTGCACCGCTCTT	cg01903420	cg01903420		Methyl
ACAGCAAGAGGTCGCTGCCC	cg01903420	cg01903420		Methyl
TCCAAAGAGCGGTGCAGGCC	cg01903420	cg01903420		Methyl
TGGCAACAAACGAACTAGAT	cg01943931	cg01943931		Methyl
CTAGATGGGCAAACAATTTG	cg01943931	cg01943931		Methyl
CAATTTGAGGTAAGTGTGTG	cg01943931	cg01943931		Methyl
GTCTACTGAATCTAAGTTTC	cg01943931	cg01943931		Methyl
CTGGCAACAAACGAACTAGA	cg01943931	cg01943931		Methyl
AAAATGGGACATGACCCGGC	cg01950192	cg01950192		Methyl
GCTGTGGAAGGCCCCAAAAT	cg01950192	cg01950192		Methyl
CCCGGCAGGAGGTCTGAGAA	cg01950192	cg01950192		Methyl
CCCCAAAATGGGACATGACC	cg01950192	cg01950192		Methyl
ATGGGACATGACCCGGCAGG	cg01950192	cg01950192		Methyl
GCCATTCTCAGACCTCCTGC	cg01950192	cg01950192		Methyl
CCATTCTCAGACCTCCTGCC	cg01950192	cg01950192		Methyl
TCTTGCAGGCCTGCTGTGGA	cg01950192	cg01950192		Methyl
TGCTGTGGAAGGCCCCAAAA	cg01950192	cg01950192		Methyl
TTCCACAGCAGGCCTGCAAG	cg01950192	cg01950192		Methyl
TGTGTGACATTCTGTTCCGT	cg01957222	cg01957222		Methyl
CTGTTCCGTAGGAAAGCCTG	cg01957222	cg01957222		Methyl
TCCCGTCAATGTCTTACTCC	cg01991743	cg01991743		Methyl
GCCCGGAGTAAGACATTGAC	cg01991743	cg01991743		Methyl
AAGACATTGACGGGAGCTGG	cg01991743	cg01991743		Methyl
GGAGCTGGGGGCTTCGTGCT	cg01991743	cg01991743		Methyl
TAAGACATTGACGGGAGCTG	cg01991743	cg01991743		Methyl
TGCCCGGAGTAAGACATTGA	cg01991743	cg01991743		Methyl
GTAAGACATTGACGGGAGCT	cg01991743	cg01991743		Methyl
CTCCCGTCAATGTCTTACTC	cg01991743	cg01991743		Methyl
AGTAAGACATTGACGGGAGC	cg01991743	cg01991743		Methyl
GAGCTGGGGGCTTCGTGCTG	cg01991743	cg01991743		Methyl
TGCAACAGCTAAGTGTAACG	cg02070028	cg02070028		Methyl
GTAACGTGGCATCCTGGATG	cg02070028	cg02070028		Methyl
CTAAGTGTAACGTGGCATCC	cg02070028	cg02070028		Methyl
GTGGCATCCTGGATGGGGTC	cg02070028	cg02070028		Methyl
CTAATATCTTATTTCTGTTC	cg02070028	cg02070028		Methyl
TTCTGTTCCGGACCCCATCC	cg02070028	cg02070028		Methyl
GTGTAACGTGGCATCCTGGA	cg02070028	cg02070028		Methyl
CGGAACAGAAATAAGATATT	cg02070028	cg02070028		Methyl
TGTAACGTGGCATCCTGGAT	cg02070028	cg02070028		Methyl
AGGGAGAGCCACCGTAAGGA	cg02074316	cg02074316		Methyl
TTACGGTGGCTCTCCCTATA	cg02074316	cg02074316		Methyl
CTTTAAAACCTTCCTTACGG	cg02074316	cg02074316		Methyl
ATATAGGGAGAGCCACCGTA	cg02074316	cg02074316		Methyl
GTTTGATCACTGTCCATATA	cg02074316	cg02074316		Methyl
AGTTTGATCACTGTCCATAT	cg02074316	cg02074316		Methyl
CTGCTTTAAAACCTTCCTTA	cg02074316	cg02074316		Methyl
GATGTCCTCTAGGCAAAGCA	cg02096220	cg02096220		Methyl
TACATCCCTGCTTTGCCTAG	cg02096220	cg02096220		Methyl
AGGCAAAGCAGGGATGTAAG	cg02096220	cg02096220		Methyl
AGATGTCCTCTAGGCAAAGC	cg02096220	cg02096220		Methyl
GATTCTTGTAGATGTCCTCT	cg02096220	cg02096220		Methyl
AGGGGAAAAAAGCTAACAAC	cg02096220	cg02096220		Methyl
GGGCTGACGCAGACACGTCG	cg02100397	cg02100397		Methyl
ATCCGAGTTACCTGGCCAAG	cg02100397	cg02100397		Methyl
GCCCCCTTGGCCAGGTAACT	cg02100397	cg02100397		Methyl
GGCTGACGCAGACACGTCGC	cg02100397	cg02100397		Methyl
TCCGAGTTACCTGGCCAAGG	cg02100397	cg02100397		Methyl
GGATCCGAGTTACCTGGCCA	cg02100397	cg02100397		Methyl
CGTGTCTGCGTCAGCCCCCT	cg02100397	cg02100397		Methyl
CTGCGTCAGCCCCCTTGGCC	cg02100397	cg02100397		Methyl
GCGGGACACAGTGAAGAGTG	cg02100397	cg02100397		Methyl
AAGAGTGTGGTGCAGAGCGG	cg02100397	cg02100397		Methyl
CTTTGCACAGTACTGATCTG	cg02151632	cg02151632		Methyl
TCTTTGCACAGTACTGATCT	cg02151632	cg02151632		Methyl
CTCTTTGCACAGTACTGATC	cg02151632	cg02151632		Methyl
CCACGTCAGGAAAACGCTCC	cg02155558	cg02155558		Methyl
TTCCTGACGTGGAGGCGCAG	cg02155558	cg02155558		Methyl
AAAACGCTCCAGGCCATGCA	cg02155558	cg02155558		Methyl
CGGCGCCGCTTCCTTCAAGC	cg02155558	cg02155558		Methyl
CGCCGCTGCGCCTCCACGTC	cg02155558	cg02155558		Methyl
ACGCTCCAGGCCATGCAGGG	cg02155558	cg02155558		Methyl
AAACGCTCCAGGCCATGCAG	cg02155558	cg02155558		Methyl
GAAAACGCTCCAGGCCATGC	cg02155558	cg02155558		Methyl
AACGCTCCAGGCCATGCAGG	cg02155558	cg02155558		Methyl
CAGCTAAACTCCCCCCTGCA	cg02155558	cg02155558		Methyl
GCGGCGGTCTGCGCTTTCAA	cg02167203	cg02167203		Methyl
CCCCGGGGAGAAGGGGCTGG	cg02167203	cg02167203		Methyl
AGAAGGGGCTGGAGGTGCGG	cg02167203	cg02167203		Methyl
GGGAGAAGGGGCTGGAGGTG	cg02167203	cg02167203		Methyl
CTTCCCCGGGGAGAAGGGGC	cg02167203	cg02167203		Methyl
TAGCGGGGCCTACTTCCCCG	cg02167203	cg02167203		Methyl
CTTAGCGGGGCCTACTTCCC	cg02167203	cg02167203		Methyl
CCCCTTCTCCCCGGGGAAGT	cg02167203	cg02167203		Methyl
TTAGCGGGGCCTACTTCCCC	cg02167203	cg02167203		Methyl
CCTCCAGCCCCTTCTCCCCG	cg02167203	cg02167203		Methyl
GGGGGCACCTACTCAGGCTC	cg02219949	cg02219949		Methyl
TCCGGCTGCCTCACCACAAG	cg02219949	cg02219949		Methyl
GAGGACGGGGGCACCTACTC	cg02219949	cg02219949		Methyl
TCCTCTTGTGGTGAGGCAGC	cg02219949	cg02219949		Methyl
GAGGCAGCCGGAGCCTGAGT	cg02219949	cg02219949		Methyl
CTCACCACAAGAGGAAAACA	cg02219949	cg02219949		Methyl
CCTCACCACAAGAGGAAAAC	cg02219949	cg02219949		Methyl
GGAAAACAGGGTGAAGTTGC	cg02219949	cg02219949		Methyl
ACAGGGTGAAGTTGCAGGAA	cg02219949	cg02219949		Methyl
AGGGAGGGAGAGGAGGACGG	cg02219949	cg02219949		Methyl
TGCAGGACCATGCGCTGATG	cg02286193	cg02286193		Methyl
CAGCCTCGCAGAACAATTGC	cg02286193	cg02286193		Methyl
ATGCGCTGATGGGGCTGGAC	cg02286193	cg02286193		Methyl
TGTCCAGCCCCATCAGCGCA	cg02286193	cg02286193		Methyl
TTGCAGGACCATGCGCTGAT	cg02286193	cg02286193		Methyl
ATTGCAGGACCATGCGCTGA	cg02286193	cg02286193		Methyl
GGACCATGCGCTGATGGGGC	cg02286193	cg02286193		Methyl
GGTCCTGCAATTGTTCTGCG	cg02286193	cg02286193		Methyl
CTGCAATTGTTCTGCGAGGC	cg02286193	cg02286193		Methyl
GCGAGGCTGGATTCTCCTGT	cg02286193	cg02286193		Methyl
CTGGTGAGGCAGCTCACCGG	cg02288345	cg02288345		Methyl
CATCAAATACAGCCATGTCC	cg02288345	cg02288345		Methyl
GCAGCTCACCGGAGGCTCTG	cg02288345	cg02288345		Methyl
CTCCGGTGAGCTGCCTCACC	cg02288345	cg02288345		Methyl
CAGGACATGGCTGTATTTGA	cg02288345	cg02288345		Methyl
AATACAGCCATGTCCTGGTG	cg02288345	cg02288345		Methyl
TGAGCTGCCTCACCAGGACA	cg02288345	cg02288345		Methyl
GTCCTGGTGAGGCAGCTCAC	cg02288345	cg02288345		Methyl
GCTTCGGGCCTCAGAGCCTC	cg02288345	cg02288345		Methyl
GGCTCTGAGGCCCGAAGCCA	cg02288345	cg02288345		Methyl
AGCATCTGCGTACTGGGCAC	cg02291365	cg02291365		Methyl
GTCAGGGGAAGATGCACAGC	cg02291365	cg02291365		Methyl
GGGCAGGAAGCTGTGGTCAG	cg02291365	cg02291365		Methyl
CTGGCACAGCATCTGCGTAC	cg02291365	cg02291365		Methyl
GAAGATGCACAGCAGGAGGA	cg02291365	cg02291365		Methyl
TGGGCACGGGCAGGAAGCTG	cg02291365	cg02291365		Methyl
CAGCATCTGCGTACTGGGCA	cg02291365	cg02291365		Methyl
TGGCACAGCATCTGCGTACT	cg02291365	cg02291365		Methyl
CGGGCAGGAAGCTGTGGTCA	cg02291365	cg02291365		Methyl
AGGGGAAGATGCACAGCAGG	cg02291365	cg02291365		Methyl
TCACCATAAAAGAGTCGCTG	cg02313495	cg02313495		Methyl
GCTGCCTTGTGGGGTGACTG	cg02313495	cg02313495		Methyl
ACTCACCATAAAAGAGTCGC	cg02313495	cg02313495		Methyl
CTCACCATAAAAGAGTCGCT	cg02313495	cg02313495		Methyl
GGTTCCTCAGTCACCCCACA	cg02313495	cg02313495		Methyl
AGGTGTCATGCTGCCTTGTG	cg02313495	cg02313495		Methyl
CAAGGTGTCATGCTGCCTTG	cg02313495	cg02313495		Methyl
AAGGTGTCATGCTGCCTTGT	cg02313495	cg02313495		Methyl
CACAAGGCAGCATGACACCT	cg02313495	cg02313495		Methyl
GGGCGCGCGCAGAGTACCCA	cg02386875	cg02386875		Methyl
CAGAGTACCCAGGGTGCCCC	cg02386875	cg02386875		Methyl
CGGGCTGGCACCGGCCGTCA	cg02386875	cg02386875		Methyl
GGTACTCTGCGCGCGCCCGC	cg02386875	cg02386875		Methyl
TGACGGCCGGTGCCAGCCCG	cg02386875	cg02386875		Methyl
AGGGTGCCCCGGGCTGGCAC	cg02386875	cg02386875		Methyl
CGGGCGCGCGCAGAGTACCC	cg02386875	cg02386875		Methyl
GCAGAGTACCCAGGGTGCCC	cg02386875	cg02386875		Methyl
CCTGACGGCCGGTGCCAGCC	cg02386875	cg02386875		Methyl
CCGGGCTGGCACCGGCCGTC	cg02386875	cg02386875		Methyl
TGCGAAGGCTGCTCAAGTAG	cg02398342	cg02398342		Methyl
GGACGGGGACAGGGGAAGGG	cg02398342	cg02398342		Methyl
TTCGCATGGTGCCCAAGGAA	cg02398342	cg02398342		Methyl
CTACTTGAGCAGCCTTCGCA	cg02398342	cg02398342		Methyl
CAGCCTTCGCATGGTGCCCA	cg02398342	cg02398342		Methyl
CTTCCTTGGGCACCATGCGA	cg02398342	cg02398342		Methyl
CTTCGCATGGTGCCCAAGGA	cg02398342	cg02398342		Methyl
CGGGGACGGGGACAGGGGAA	cg02398342	cg02398342		Methyl
GACGGGGACAGGGGAAGGGA	cg02398342	cg02398342		Methyl
ACGGGGACGGGGACAGGGGA	cg02398342	cg02398342		Methyl
CAGCTCAGGCACACAGAAGG	cg02418195	cg02418195		Methyl
CAAGAGTTGTGACACAGCTC	cg02418195	cg02418195		Methyl
GTCACAACTCTTGAGCCTGA	cg02418195	cg02418195		Methyl
ACACAGCTCAGGCACACAGA	cg02418195	cg02418195		Methyl
TGTTAAAGCCTCATCAGGAA	cg02418195	cg02418195		Methyl
CTGTTAAAGCCTCATCAGGA	cg02418195	cg02418195		Methyl
TCTACTGTTAAAGCCTCATC	cg02418195	cg02418195		Methyl
GAGAAATGCCCTTCCTGATG	cg02418195	cg02418195		Methyl
GGCAATCCTCGTCCAGTCCT	cg02445968	cg02445968		Methyl
GAATCAGGGCCCCAACTGCA	cg02445968	cg02445968		Methyl
CAGGACTGGACGAGGATTGC	cg02445968	cg02445968		Methyl
GCACGTCCCAGGACTGGACG	cg02445968	cg02445968		Methyl
CCTGGGACGTGCAGGAATCA	cg02445968	cg02445968		Methyl
CCCTGATTCCTGCACGTCCC	cg02445968	cg02445968		Methyl
CATCTGTGAAGTAGGAAAGC	cg02445968	cg02445968		Methyl
GGAATCAGGGCCCCAACTGC	cg02445968	cg02445968		Methyl
TCCTGGGACGTGCAGGAATC	cg02445968	cg02445968		Methyl
ATTCCTGCACGTCCCAGGAC	cg02445968	cg02445968		Methyl
GATAAGCACGGTCTCTGCGG	cg02459859	cg02459859		Methyl
GCTCTGCTGGGTGATAAGCA	cg02459859	cg02459859		Methyl
GGTCTCGCTAAACGACTGCC	cg02459859	cg02459859		Methyl
AACGACTGCCTGGCGTGCAG	cg02459859	cg02459859		Methyl
GGTGATAAGCACGGTCTCTG	cg02459859	cg02459859		Methyl
TGATGCAGCCGCTGCACGCC	cg02459859	cg02459859		Methyl
GCAGTCGTTTAGCGAGACCT	cg02459859	cg02459859		Methyl
ACATTTCTCTTAACTGCAAA	cg02479782	cg02479782		Methyl
ACTGCAAATGGCACCGTGTA	cg02479782	cg02479782		Methyl
ACACAAACACAGACCGTACA	cg02479782	cg02479782		Methyl
GGGCTGGCATCTCTGCACAG	cg02487331	cg02487331		Methyl
TGCAGAGATGCCAGCCCTCC	cg02487331	cg02487331		Methyl
ATCTTGAAGCAAGACAAGCT	cg02502145	cg02502145		Methyl
CTTGAAGCAAGACAAGCTTG	cg02502145	cg02502145		Methyl
TCTTGAAGCAAGACAAGCTT	cg02502145	cg02502145		Methyl
CAGGAGCATGTGCCAGCACA	cg02504993	cg02504993		Methyl
TTGTGCTGGCACATGCTCCT	cg02504993	cg02504993		Methyl
CATGCTCCTGGGCTGCCCTC	cg02504993	cg02504993		Methyl
GTTGGTCCTGAGGGCAGCCC	cg02504993	cg02504993		Methyl
CTTGTGCTGGCACATGCTCC	cg02504993	cg02504993		Methyl
CACCGCAGCATGCCAGCACA	cg02504993	cg02504993		Methyl
AGCACAAGGCCACGCCTCCG	cg02504993	cg02504993		Methyl
GGCCTTGTGCTGGCATGCTG	cg02504993	cg02504993		Methyl
GCATGCTGCGGTGTCCACGG	cg02504993	cg02504993		Methyl
CTGCGGTGTCCACGGAGGCG	cg02504993	cg02504993		Methyl
GAAACTCAGACATTGTAACG	cg02550738	cg02550738		Methyl
TGCTGACTTACCAGATTCTT	cg02550738	cg02550738		Methyl
CTGCTGACTTACCAGATTCT	cg02550738	cg02550738		Methyl
ACAATGTCTGAGTTTCAATA	cg02550738	cg02550738		Methyl
TGAGTTTCAATAAGGGAGAA	cg02550738	cg02550738		Methyl
CAATGTCTGAGTTTCAATAA	cg02550738	cg02550738		Methyl
CGTACACCCTCAAAACCACA	cg02550950	cg02550950		Methyl
GGCATTATTTATTTACCTTG	cg02550950	cg02550950		Methyl
CAGATCAGAAAGTTGACATT	cg02550950	cg02550950		Methyl
GGCATTCTCATGACGTAACG	cg02567750	cg02567750		Methyl
GGTGCTCTAATGATGTGGCA	cg02567750	cg02567750		Methyl
AACGCGGTGCTCTAATGATG	cg02567750	cg02567750		Methyl
GACACACTCATGATGTGGTG	cg02567750	cg02567750		Methyl
CTTCCGGACGCAGATGAGGA	cg02597199	cg02597199		Methyl
ATCCCTTCCTCATCTGCGTC	cg02597199	cg02597199		Methyl
GATGAGGAAGGGATTCCTTC	cg02597199	cg02597199		Methyl
TTCCTTCCGGACGCAGATGA	cg02597199	cg02597199		Methyl
TTCCGGACGCAGATGAGGAA	cg02597199	cg02597199		Methyl
CTTCCTCATCTGCGTCCGGA	cg02597199	cg02597199		Methyl
GGACGCAGATGAGGGACGGG	cg02597199	cg02597199		Methyl
CTTCCTTCCGGACGCAGATG	cg02597199	cg02597199		Methyl
TTCCGGACGCAGATGAGGGA	cg02597199	cg02597199		Methyl
TCCGGACGCAGATGAGGGAC	cg02597199	cg02597199		Methyl
AGCAAAAATGTGTGTTCCCG	cg02607124	cg02607124		Methyl
AGCAGTGGACAGTCCTGCCT	cg02607124	cg02607124		Methyl
ACGATTTCTTCTCCTGATGT	cg02607124	cg02607124		Methyl
AAAATGTGTGTTCCCGAGGC	cg02607124	cg02607124		Methyl
GACGATTTCTTCTCCTGATG	cg02607124	cg02607124		Methyl
TGTCCACTGCTACCCACATC	cg02607124	cg02607124		Methyl
GCAGTGGACAGTCCTGCCTC	cg02607124	cg02607124		Methyl
AACTGGAGCCGAGGCGCAGG	cg02613435	cg02613435		Methyl
GCCGAGGCGCAGGTGGCGCT	cg02613435	cg02613435		Methyl
GGCGCGCTGGAGCAGGAGCG	cg02613435	cg02613435		Methyl
CGGGGCCGGAACTGGAGCCG	cg02613435	cg02613435		Methyl
CTGCGCCTCGGCTCCAGTTC	cg02613435	cg02613435		Methyl
ACCCAGCGCCACCTGCGCCT	cg02613435	cg02613435		Methyl
CGGAACTGGAGCCGAGGCGC	cg02613435	cg02613435		Methyl
AGCAGGAGCGGGGCCGGAAC	cg02613435	cg02613435		Methyl
TGGGCGCGCTGGAGCAGGAG	cg02613435	cg02613435		Methyl
AGCCGAGGCGCAGGTGGCGC	cg02613435	cg02613435		Methyl
GCTGGTTCTCCACAAAAACC	cg02623234	cg02623234		Methyl
CGCACCTGCTACCAAGCAGA	cg02623234	cg02623234		Methyl
ACCAGCAGAGGTGGTCCGTG	cg02623234	cg02623234		Methyl
GTGGCCGTCTGCTTGGTAGC	cg02623234	cg02623234		Methyl
GCCACACGGACCACCTCTGC	cg02623234	cg02623234		Methyl
CTACCAAGCAGACGGCCACA	cg02623234	cg02623234		Methyl
GGTCCGTGTGGCCGTCTGCT	cg02623234	cg02623234		Methyl
TGCTGGTTCTCCACAAAAAC	cg02623234	cg02623234		Methyl
TTGTGGAGAACCAGCAGAGG	cg02623234	cg02623234		Methyl
GCAGGTGCGGGTGTGCTGCA	cg02623234	cg02623234		Methyl
CCCGGCCAGGCAGCCTGGGT	cg02658043	cg02658043		Methyl
CTGCCTCCTCAGCATGCAGG	cg02658043	cg02658043		Methyl
CAGCCTCCTGCATGCTGAGG	cg02658043	cg02658043		Methyl
CATGCAGGAGGCTGCCCTGT	cg02658043	cg02658043		Methyl
GAGTTCCTACCCAGGCTGCC	cg02658043	cg02658043		Methyl
CTACCCAGGCTGCCTGGCCG	cg02658043	cg02658043		Methyl
TGCTGAGGAGGCAGTGGCCC	cg02658043	cg02658043		Methyl
CCTGCATGCTGAGGAGGCAG	cg02658043	cg02658043		Methyl
CCACTGCCTCCTCAGCATGC	cg02658043	cg02658043		Methyl
GGGCAGCCTCCTGCATGCTG	cg02658043	cg02658043		Methyl
TATTAAGCCAGCTTGCAGTG	cg02722613	cg02722613		Methyl
GTGGCCGACTTTCTTGTAGC	cg02722613	cg02722613		Methyl
GCAACCAGCTACAAGAAAGT	cg02722613	cg02722613		Methyl
AAGTCGGCCACACTGCAAGC	cg02722613	cg02722613		Methyl
TGGTTGCTACTTACTACCCC	cg02722613	cg02722613		Methyl
CTTACTACCCCAGGAGAATG	cg02722613	cg02722613		Methyl
TCAAGAGATTGAGACCATCC	cg02772171	cg02772171		Methyl
TGAGACCATCCTGGCCGACA	cg02772171	cg02772171		Methyl
AATACAACAAATTAGCTGGG	cg02772171	cg02772171		Methyl
TAAAATACAACAAATTAGCT	cg02772171	cg02772171		Methyl
TTAAAATACAACAAATTAGC	cg02772171	cg02772171		Methyl
ACAACAAATTAGCTGGGTGG	cg02772171	cg02772171		Methyl
GCAGTGGCATTGGAACGGGG	cg02779037	cg02779037		Methyl
GTGGCGTCGGAAGGGGACAA	cg02779037	cg02779037		Methyl
GAGGGGCAGTGGCATTGGAA	cg02779037	cg02779037		Methyl
ACGCGGAGGGGCAGTGGCAT	cg02779037	cg02779037		Methyl
AAGGGGACAAGGGGGGGCAG	cg02779037	cg02779037		Methyl
GGGGGCAGTGGCGTCGGAAG	cg02779037	cg02779037		Methyl
GGGCAGTGGCATTGGAACGG	cg02779037	cg02779037		Methyl
GGGGCAGTGGCATTGGAACG	cg02779037	cg02779037		Methyl
TGGCGTCGGAAGGGGACAAG	cg02779037	cg02779037		Methyl
GCGTCGGAAGGGGACAAGGG	cg02779037	cg02779037		Methyl
CAGTGTAAAATGAAAAGGCT	cg02819655	cg02819655		Methyl
GACAATTCAGACACTCTGGC	cg02819655	cg02819655		Methyl
GAGCCCAGTGTAAAATGAAA	cg02819655	cg02819655		Methyl
TTCAGACACTCTGGCAGGAC	cg02819655	cg02819655		Methyl
CCAGTGTAAAATGAAAAGGC	cg02819655	cg02819655		Methyl
GTTAGACAATTCAGACACTC	cg02819655	cg02819655		Methyl
GCACCGCGATGTATGGACAA	cg02820566	cg02820566		Methyl
CCACCCTTGTCCATACATCG	cg02820566	cg02820566		Methyl
GCAACGCTTCTCTGTGAAGG	cg02820566	cg02820566		Methyl
GGCACCGCGATGTATGGACA	cg02820566	cg02820566		Methyl
CCGCGATGTATGGACAAGGG	cg02820566	cg02820566		Methyl
CGCGATGTATGGACAAGGGT	cg02820566	cg02820566		Methyl
GAAGGGGGCACCGCGATGTA	cg02820566	cg02820566		Methyl
CATGCAACGCTTCTCTGTGA	cg02820566	cg02820566		Methyl
TGCAACGCTTCTCTGTGAAG	cg02820566	cg02820566		Methyl
ATGCAACGCTTCTCTGTGAA	cg02820566	cg02820566		Methyl
GAGGAGGACTTGGAAACTGA	cg02823329	cg02823329		Methyl
GGAGAGCAGGGAATCTCTCT	cg02823329	cg02823329		Methyl
CAAAGAGCTGGTGGAGAGCA	cg02823329	cg02823329		Methyl
CCTGCTCTCCACCAGCTCTT	cg02823329	cg02823329		Methyl
GGAGGAGGTGGAGGAGGACT	cg02823329	cg02823329		Methyl
AGGAGGACTTGGAAACTGAC	cg02823329	cg02823329		Methyl
CCAAAGAGCTGGTGGAGAGC	cg02823329	cg02823329		Methyl
GGAGGAAGAGGAGGAGGAGG	cg02823329	cg02823329		Methyl
GGAAGAGGAGGAGGAGGAGG	cg02823329	cg02823329		Methyl
AGAGGAGGAGGAGGAGGTGG	cg02823329	cg02823329		Methyl
GAGAGGCCTTACATGCCCTC	cg02877261	cg02877261		Methyl
CGGACTTTCTCAGAAAAGAG	cg02877261	cg02877261		Methyl
GAGAAAGTCCGTGGAAGCAG	cg02877261	cg02877261		Methyl
CATGCTCCCGAGGGCATGTA	cg02877261	cg02877261		Methyl
AGAGAGGCCTTACATGCCCT	cg02877261	cg02877261		Methyl
TACACTGTCCTCTGCTTCCA	cg02877261	cg02877261		Methyl
GGACAGTGTATGAGTTTCCA	cg02877261	cg02877261		Methyl
ACCTAGACTCTACAGCCAGG	cg02884661	cg02884661		Methyl
TGGGTCCACTGGCTCCACTG	cg02884661	cg02884661		Methyl
GGTGCCCTCAGTGGAGCCAG	cg02884661	cg02884661		Methyl
GCCGCCTGGCTGTAGAGTCT	cg02884661	cg02884661		Methyl
GGAATTCAATTCCAGCCGCC	cg02884661	cg02884661		Methyl
GGCACCTAGACTCTACAGCC	cg02884661	cg02884661		Methyl
GGGTCCACTGGCTCCACTGA	cg02884661	cg02884661		Methyl
TAGAGTCTAGGTGCCCTCAG	cg02884661	cg02884661		Methyl
AGACTCTACAGCCAGGCGGC	cg02884661	cg02884661		Methyl
GTGCTTGTGAGATCCAGGCA	cg02884661	cg02884661		Methyl
AGATGGAGCAGACAGTTGCC	cg02890259	cg02890259		Methyl
TTTCTCCTTAAAGGTCTAGA	cg02890259	cg02890259		Methyl
GTTGGCAGCTTTCTCCTTAA	cg02890259	cg02890259		Methyl
GGTCTAGAAGGTTGTGTTCC	cg02890259	cg02890259		Methyl
GAGATGGAGCAGACAGTTGC	cg02890259	cg02890259		Methyl
CTGCTCCATCTCTGTGTCAG	cg02890259	cg02890259		Methyl
CATCACCTCTGACACAGAGA	cg02890259	cg02890259		Methyl
CACAACCTTCTAGACCTTTA	cg02890259	cg02890259		Methyl
CTTTCCTTTCTATACAAGAA	cg02896926	cg02896926		Methyl
CTTTCTATACAAGAAGGGTA	cg02896926	cg02896926		Methyl
GAAAATGTAAAGAAAGCATG	cg02896926	cg02896926		Methyl
TACAAGAAGGGTATGGCGTT	cg02896926	cg02896926		Methyl
TCTTTCCTTTCTATACAAGA	cg02896926	cg02896926		Methyl
CATACCCTTCTTGTATAGAA	cg02896926	cg02896926		Methyl
AGAAAGGAAAGATACTTTGT	cg02896926	cg02896926		Methyl
GATTTACAGTCAGAGAACCC	cg02901522	cg02901522		Methyl
GGGTTCTCTGACTGTAAATC	cg02901522	cg02901522		Methyl
ATAATGACAATGAACAAAGA	cg02901522	cg02901522		Methyl
AGAGCCAATAGTCAGCGGAT	cg02907150	cg02907150		Methyl
TTCCCAGAGCCAATAGTCAG	cg02907150	cg02907150		Methyl
ATCCGCTGACTATTGGCTCT	cg02907150	cg02907150		Methyl
[truncated: 8,288 more rows]
