# Supplementary material for: SAM-DNMT3A, a strategy for induction of genome-wide DNA methylation, identifies DNA methylation as a vulnerability in ER-positive breast cancers
Source: Nat Commun. 2024 Dec 1;15:10449. doi: 10.1038/s41467-024-54824-8 (PMC11609277; doi:10.1038/s41467-024-54824-8)
Supplement: Supplementary file 4 — Supplementary Data 2 [file 41467_2024_54824_MOESM4_ESM.xlsx]

## Sheet: Supp_Data_2a
Supplementary Data 2a: Raw reads from pooled SAM-DNMT3A screens
sgRNA	Gene/Region	DNA_Active_3A_1	DNA_Active_3A_2	DNA_InActive_3A_1	DNA_InActive_3A_2	MCF7_3A_Active_1	MCF7_3A_Active_2	MCF7_Inactive_3A_1	MCF7_Inactive_3A_2	T5_3A_Active_1	T5_3A_Active_2	T5_Inactive_3A_1	T5_Inactive_3A_2	T47D_3A_Active_1	T47D_3A_Active_2	T47D_Inactive_3A_1	T47D_Inactive_3A_2
ATM_ACTCCTCTCGCCTCCTCCCG	ATM	9015	6549	7977	8247	6535	3030	6611	8998	16549	20438	5074	6634	24043	6072	7285	4843
ATM_AGAAAAGAAGCCGTGGCCGC	ATM	2546	1254	2218	1988	680	388	1626	2242	2681	3607	1070	1877	2466	1720	1426	1120
ATM_CTAACGGAGAAAAGAAGCCG	ATM	4630	3008	3478	3248	1033	588	1879	2487	3066	3992	1239	1814	24625	1114	1432	954
ATM_GAGAAAAGAAGCCGTGGCCG	ATM	3948	2887	2752	3204	1030	752	1833	2596	3805	2863	1118	1936	4730	675	1401	935
ATM_TGGCCGCGGGAGGAGGCGAG	ATM	486	484	875	672	159	111	550	875	848	411	407	667	357	280	559	494
ATR_AGCCTCAGCATGGGGGAACA	ATR	5419	4754	4395	5562	2483	1560	3328	4693	6446	9253	3219	3625	9438	2654	3078	2262
ATR_CAGCATGGGGGAACATGGCC	ATR	1224	1017	1478	1266	513	213	888	1284	874	1461	813	812	2337	424	905	584
ATR_CCTGCCCAGCTCCCGCAGGG	ATR	2105	1833	1682	2295	587	444	1135	1793	2187	2459	1043	1419	3687	640	1165	823
ATR_CTACCTGCCCAGCTCCCGCA	ATR	4690	3893	4347	3981	3228	1265	3000	4315	6841	8569	2418	2576	14097	1995	2973	2328
ATR_CTTCCATGATCCCCGCCCTG	ATR	7131	5590	5373	5432	2617	1898	3637	5445	9183	14521	3012	3837	19637	3952	3862	2745
BRCA1_ACTGGGCCCCTGCGCTCAGG	BRCA1	1137	1254	1596	1966	560	249	1215	1717	2667	2433	1122	1347	1124	586	1234	903
BRCA1_CTGGACGGGGGACAGGCTGT	BRCA1	3069	2828	3044	2701	1532	1517	2399	3574	4410	9741	2110	2517	10730	1362	2247	1780
BRCA1_GTGAAGGCCTCCTGAGCGCA	BRCA1	1650	1033	2061	1972	451	382	1219	1775	1657	1502	1342	1271	2199	475	1557	1141
BRCA1_TGAAGGCCTCCTGAGCGCAG	BRCA1	1525	979	1387	1590	623	360	1142	1589	1367	1827	919	1368	2813	676	1403	1035
BRCA1_TTACCCAGAGCAGAGGGTGA	BRCA1	2149	1496	2205	1824	910	388	1412	1979	2639	3010	1688	1367	4471	1142	1185	842
BRCA2_ACCGCCGCAAAAGACACCCG	BRCA2	2115	1370	1824	1714	601	363	1252	1690	1741	1704	959	1124	2722	663	973	818
BRCA2_AGACACCCGAGGCGCAGCAG	BRCA2	1578	1155	2128	1814	383	415	1183	1541	1745	2425	1152	981	2328	284	1145	921
BRCA2_CTGCGCCTCTGCTGCGCCTC	BRCA2	1728	1497	1441	1600	637	350	1125	1662	2100	2589	1200	1131	3715	775	1345	997
BRCA2_GCTGCGCCTCTGCTGCGCCT	BRCA2	1368	910	1406	1296	388	240	693	844	698	1511	643	898	1100	141	750	529
BRCA2_TTGCGGCGGTGGGTCGCCGC	BRCA2	400	291	825	687	97	89	357	475	4306	426	481	472	1266	91	530	328
FANCM_ATTAGGCCGACAACCACCGA	FANCM	4429	3643	5176	4886	2124	1100	3374	4681	4369	7120	2662	3282	4680	2615	3154	2189
FANCM_GTGGTTGTCGGCCTAATGAG	FANCM	8475	6492	6173	6167	1908	1424	3556	5176	7923	8930	2883	3893	24685	2458	3527	2157
FANCM_TATCTGACAGAAGCCTTCGG	FANCM	1719	1789	2066	1981	406	211	1072	1444	1191	2581	786	1223	1855	417	863	647
FANCM_TTCTTTGCCGTCCGCTCATT	FANCM	3563	2960	2769	2803	1620	1185	1777	2429	6488	6202	1783	2214	7628	2733	2060	1513
FANCM_TTGTCGGCCTAATGAGCGGA	FANCM	5249	3773	4291	4495	3329	1411	2470	3575	5823	7954	1767	2270	6871	2210	2605	1813
MRE11_AATTCAGGTTTACGGCCCTG	MRE11	2498	1953	2557	3034	925	476	1806	2339	2548	3802	1387	1683	4751	1424	1666	1184
MRE11_ACGGCCCTGCGGGTTCTCAG	MRE11	2019	1533	2193	2312	861	433	1399	1934	1804	1899	965	1439	3250	798	1247	902
MRE11_ACTTGCCTCTGAGAACCCGC	MRE11	1987	1579	1719	1746	937	610	1253	1623	2844	2808	1157	1266	2367	378	1182	880
MRE11_ATTCAGGTTTACGGCCCTGC	MRE11	1466	910	2034	2129	482	313	1219	2000	1096	1498	1008	1063	684	868	1443	1054
MRE11_CTTGCCTCTGAGAACCCGCA	MRE11	3920	2614	2942	3316	1631	1285	2167	3403	3680	5258	1763	2577	7227	1624	2086	1520
PALB2_ACCCCAGGCCTGCCGACACC	PALB2	294	277	517	447	75	75	380	620	186	288	433	407	939	273	317	308
PALB2_GAGCAGCCGTCGCCGACCCC	PALB2	1316	1243	1701	1405	502	578	1321	2137	1621	2377	1269	1552	949	1038	1453	1157
PALB2_GGCCAACTGGGTCCCGGTGT	PALB2	378	113	570	526	55	28	121	165	464	279	55	158	366	106	73	73
PALB2_TCCCCGGCCCAGGGCCAACT	PALB2	1674	1215	2050	2290	561	360	1371	2035	1533	2715	1096	1304	4622	590	1172	1147
PALB2_TGCCGACACCGGGACCCAGT	PALB2	1405	921	1413	1194	397	359	863	1373	1274	1996	745	1140	1624	604	1000	809
RAD50_AAGCTGTGAGTGCGCGGTTG	RAD50	1547	1533	1765	1946	573	465	1118	1454	1648	1860	827	1233	1761	487	981	702
RAD50_GCGGGGTCGCATTGTGGCTA	RAD50	2260	2391	2821	2460	675	593	1671	2154	2522	2626	1356	1691	3817	760	1508	1252
RAD50_GCGGTTGCGGGGTCGCATTG	RAD50	1244	1203	1651	1363	350	229	1003	1321	1566	1462	610	1067	736	356	833	539
RAD50_GCTGTGAGTGCGCGGTTGCG	RAD50	2624	2248	2782	2629	683	704	1531	2109	2379	3643	1019	1660	6932	897	1468	972
RAD50_GGCAGGAAGCTGTGAGTGCG	RAD50	2571	1557	2022	2191	675	549	1426	1912	1704	2387	1044	1499	2687	925	1109	1074
RNASEH2A_CGGCATGGATCTCAGCGAGC	RNASEH2A	1401	1225	931	1179	275	242	431	680	462	2833	547	450	503	202	485	341
RNASEH2A_GAGCTGGAGAGAGACAATAC	RNASEH2A	3831	3065	3162	3464	928	629	2227	3182	12927	4701	1460	1857	8497	1159	1715	1288
RNASEH2A_GCTGGTGGTGGCGGCTGAGG	RNASEH2A	479	449	582	357	566	103	212	351	585	1161	157	214	331	160	202	163
RNASEH2A_GTTCTTGCAGCTGGTGGTGG	RNASEH2A	3656	2645	3246	3276	994	576	1727	2807	3103	5461	1275	1892	5483	1025	1749	1021
RNASEH2A_TGGTGGCGGCTGAGGCGGCA	RNASEH2A	1259	1013	1637	1845	274	409	996	1321	1069	1475	671	1009	3950	352	873	685
RNASEH2C_AGCCCTGGCGTCGCGTAGGA	RNASEH2C	1754	1537	2418	2621	791	1575	1618	2612	2822	3094	1556	2034	5009	1550	2213	1694
RNASEH2C_CGCGAGCCCTGGCGTCGCGT	RNASEH2C	618	471	1085	1235	174	149	597	1009	779	840	757	821	1334	117	718	564
RNASEH2C_GAGCCCTGGCGTCGCGTAGG	RNASEH2C	1211	751	1597	1301	599	336	815	1468	713	1687	711	833	2220	804	1145	675
RNASEH2C_GCGACGAAGCGGCCATCGAG	RNASEH2C	3191	2157	2779	3212	1392	1248	2349	3154	4864	5778	1939	2357	14317	1575	2369	1728
RNASEH2C_GTGGACGCGGTGCCTCTCGA	RNASEH2C	2959	2525	3009	3100	1257	926	1982	3301	11667	5720	1799	2488	4462	971	2391	1738
XRCC2_CCCAGACTCAGCCCTATGGA	XRCC2	6676	4952	4730	5814	1825	1277	3614	5284	7309	29467	2718	3464	9653	2415	3137	2276
XRCC2_CTCTCCTGCGCCGAGCCTTC	XRCC2	1260	688	1151	1210	433	454	741	1157	3017	1875	827	1132	801	536	811	719
XRCC2_GGCACTACACATCGCCCCGA	XRCC2	1892	1090	1718	1895	684	529	1267	1824	2983	3139	975	1357	1313	715	1491	960
XRCC2_TACACATCGCCCCGAAGGCT	XRCC2	2707	2022	1850	1794	1310	547	1446	1992	3753	4074	1089	1402	4541	1186	1616	1107
XRCC2_TCGCCCCGAAGGCTCGGCGC	XRCC2	531	474	872	763	135	106	516	820	916	838	758	608	1101	508	662	529
CDKN2A_CCATGTTCTCGCCGCCTCCA	CDKN2A	8324	7267	8321	9401	4206	3748	7765	11239	14411	17911	6484	7739	24065	10959	8553	6390
CDKN2A_CCCTGGAGGCGGCGAGAACA	CDKN2A	1811	1876	1752	1762	437	293	445	964	2170	4065	674	672	4559	568	681	405
CDKN2A_GAACATGGTGCGCAGGTTCT	CDKN2A	1508	1138	1422	1571	1492	233	1008	1362	1757	1404	767	829	5758	525	862	690
CDKN2A_GCGGCGAGAACATGGTGCGC	CDKN2A	1824	1233	1401	1450	598	514	1247	1524	1650	2655	1025	1006	2359	648	1212	812
CDKN2A_GCTGCCGAGCTCGGCCCTGG	CDKN2A	1361	1006	1521	1662	424	401	1063	1800	1596	1909	1030	1227	3527	690	1158	890
NF2_ACGGGACCCCTAGACGGCAG	NF2	1990	1191	2195	2426	529	536	1279	2042	2226	2507	1032	958	6992	792	1346	994
NF2_CGTCTAGGGGTCCCGTCCCG	NF2	2934	1861	2950	2577	561	583	1155	1792	2287	3146	717	1396	3232	619	1001	656
NF2_GGAGATGCCGGGGACGCCTC	NF2	1604	879	1858	1650	486	570	1365	1778	2282	3697	1233	1616	11850	668	1481	1137
NF2_GGATTCGGGCCGGAGATGCC	NF2	1560	781	1460	1817	844	321	1004	1376	1518	1538	698	1158	2169	486	895	567
NF2_TCTGGGCCGCTGCCGTCTAG	NF2	1964	1818	1620	2278	1104	464	1245	1806	1683	2106	1285	1516	7164	609	1685	1001
PTEN_AGCCCGGCCTCGCCTCACAG	PTEN	1938	1533	1754	2039	922	834	1324	1974	2827	2421	1376	1305	2504	668	1565	1182
PTEN_AGCCGCTGTGAGGCGAGGCC	PTEN	1426	756	1664	1802	934	453	1417	2250	1022	1585	1530	1450	1921	359	1679	1358
PTEN_AGTTGAGCCGCTGTGAGGCG	PTEN	1540	977	1624	1261	354	214	854	1423	2462	1399	673	1016	2339	517	972	622
PTEN_GAGCCGCTGTGAGGCGAGGC	PTEN	453	345	835	751	3885	126	543	783	241	800	473	562	528	374	565	422
PTEN_TTGAGAGTTGAGCCGCTGTG	PTEN	9815	7291	7720	7410	5703	1592	4176	5840	8333	12383	3442	4329	19882	2725	3530	2845
RB1_CGGCGGGAGCCAGCGAGCTG	RB1	1538	1205	1615	1654	294	240	1022	1576	1456	2249	833	1081	1241	404	1026	693
RB1_GCATGACGCCTTTCCGCGGC	RB1	1931	1688	1825	1747	518	311	1219	1667	3262	3875	847	1054	4021	556	1238	806
RB1_GCCCAAAACCCCCCGAAAAA	RB1	4921	4129	7547	7124	672	381	2805	3867	1579	2006	1181	2415	2793	445	1562	1035
RB1_GGCATGACGCCTTTCCGCGG	RB1	1710	1731	1819	2147	641	377	1280	2069	4042	2296	1183	1502	2696	475	1315	927
RB1_GGCGGCATGACGCCTTTCCG	RB1	913	1119	1270	1207	543	198	590	1034	518	1951	749	973	6074	154	685	531
SMAD4_ACAAGTTGGCAGCAACAACA	SMAD4	1371	1094	1452	1643	288	231	1147	1589	1075	1716	666	954	3428	239	836	639
SMAD4_CCGCAGCGGCGACGACGACC	SMAD4	3433	3457	3516	3442	2071	1329	2397	3696	6911	7249	2304	3224	11873	1494	2857	2288
SMAD4_CGCAGCGGCGACGACGACCA	SMAD4	10924	8098	8534	8197	7166	4285	5633	9475	22591	18927	6617	6929	26777	5164	7331	5546
SMAD4_TCGCCGCTGCGGTAACGGAG	SMAD4	1055	774	1200	1314	393	517	997	1686	1170	1841	1087	936	910	995	1060	848
SMAD4_TGGCAGCAACAACACGGCCC	SMAD4	1584	1096	1280	1896	593	462	1500	1911	1884	3248	1012	1366	3349	818	1466	888
STK11_ACAAGATGGCGGCGGCGTGT	STK11	4981	4646	5150	5189	4578	1849	4895	6424	10299	21777	6471	5260	18731	3284	5087	3531
STK11_GCCCGGGGCGCCCGCGAGTG	STK11	1231	927	1584	1353	599	189	826	1193	1073	1207	570	721	2697	207	778	541
STK11_GCCGCCCCGCGCCTCACTCG	STK11	3096	2220	2508	2702	1356	1061	1719	2536	4213	6924	1672	1994	4729	2147	2488	1476
STK11_GCGCCCGCGAGTGAGGCGCG	STK11	907	511	791	784	170	167	405	825	730	1318	476	756	689	300	504	366
STK11_TGGCGGCGGCGTGTCGGGCG	STK11	3538	2916	3342	3607	927	810	1853	2645	3816	4466	1551	1904	6589	1971	1945	1416
TP53_CCAGGGAGCAGGTAGCTGCT	TP53	1091	877	1700	1709	504	349	1320	1965	1333	1821	1003	1215	811	247	1240	921
TP53_CTCCGGGGACACTTTGCGTT	TP53	1656	1307	1990	2183	497	543	1308	1837	2480	2537	866	1320	2788	659	1150	885
TP53_GCCCGAACGCAAAGTGTCCC	TP53	2886	2363	2775	2930	1158	806	2057	2692	4545	4318	1823	2151	4593	1095	2046	1286
TP53_GGGACACTTTGCGTTCGGGC	TP53	1388	1068	1558	1842	285	250	790	1256	997	2282	919	846	1691	275	711	474
TP53_TCCGGGGACACTTTGCGTTC	TP53	1590	1790	2585	2781	490	375	1177	1799	2380	3649	851	1227	2476	566	963	801
AQR_AGCGGTCCTTTAGTTTCCAC	AQR	3782	2911	3601	3651	764	791	1888	2815	3056	4927	1457	1830	4430	985	1737	1252
AQR_CACTCTTCCCTCCACTCCAG	AQR	6580	5609	4929	4191	3885	2401	3963	5880	10829	13638	4166	3805	17974	3379	4187	3031
AQR_GGAAACTAAAGGACCGCTCT	AQR	1931	1031	1801	1875	446	315	1043	1751	1998	2038	784	1223	2684	843	1005	640
AQR_TTAGTTTCCACTGGAGTGGA	AQR	933	630	1251	1200	211	132	794	982	1134	1780	391	1118	2103	221	556	343
AQR_TTTAGTTTCCACTGGAGTGG	AQR	2564	1755	3004	2803	671	303	1121	1703	2023	2766	634	1084	2667	653	961	623
ARCN1_AGCGGCAGCGGTTCCTGTCA	ARCN1	4552	4062	4459	4463	1852	1257	2674	4195	7752	7315	2306	2885	6037	1729	2784	2310
ARCN1_CGGCAGCGGTTCCTGTCAAG	ARCN1	1466	1428	1299	1643	354	222	773	985	1133	1578	562	839	1019	258	677	517
ARCN1_GCGGCAGCGGTTCCTGTCAA	ARCN1	3474	2089	2989	2707	1481	744	2156	3134	2112	3719	1361	1769	4767	922	1869	1323
ARCN1_GGCAGCGGTTCCTGTCAAGG	ARCN1	1659	1144	2164	1937	389	216	1023	1606	1780	1196	689	987	1340	520	986	704
ARCN1_GTTCCTGTCAAGGGGGCAGC	ARCN1	1715	1592	1785	2077	619	572	1363	2035	3449	4010	1145	1190	2198	1582	1271	1010
BRIX1_ACCAAGAGGAAACGGCGTGG	BRIX1	34	118	345	281	29	17	228	291	78	7	122	163	115	3	151	126
BRIX1_GCAACCAAGAGGAAACGGCG	BRIX1	1164	633	1136	1150	433	475	972	1370	1793	1352	756	1101	952	522	1004	663
BRIX1_GCAAGATGGCGGCAACCAAG	BRIX1	1582	1052	1852	1348	439	392	1089	1509	2685	2638	891	1137	2053	411	1038	649
BRIX1_GCGTGGAGGCTTTGCAGTTC	BRIX1	2906	2178	3457	2855	1106	606	1651	2663	3823	3790	1247	1626	2197	1034	1527	1110
BRIX1_TGGCGGCAACCAAGAGGAAA	BRIX1	2720	2021	2646	2966	1052	404	1454	2176	1854	2215	1102	1380	3405	496	1389	804
CCT3_AGAGCCGGGTACCCAGAGCT	CCT3	1024	904	1275	1312	97	95	551	814	427	452	337	554	1303	275	415	299
CCT3_AGCCGGGTACCCAGAGCTGG	CCT3	816	567	1094	1287	112	115	635	778	451	346	322	654	268	34	363	259
CCT3_CTCTCTCCAGAAGGTTCTGC	CCT3	1444	1088	1291	1286	741	349	735	1040	1311	1828	598	768	1744	262	684	512
CCT3_CTGCATCGCGTCGCCATGAT	CCT3	1511	1215	1928	2149	948	805	1686	2436	2582	3560	1413	1383	1751	635	1896	1501
CCT3_TCTGCATCGCGTCGCCATGA	CCT3	1179	746	1834	1911	240	434	1160	1731	4108	2974	1322	1540	2132	550	1505	1031
CCT4_AACCTTCCAGAAAGCGGCGC	CCT4	1345	1212	1174	1098	318	319	622	737	2005	1930	391	640	887	937	582	399
CCT4_AAGGTTCGTGAAGGCAGTGA	CCT4	7838	6641	7128	7220	2904	2614	4732	6811	10751	12812	3945	4632	23154	3942	5092	3793
CCT4_GAAGGTTCGTGAAGGCAGTG	CCT4	6501	5184	5349	5910	2387	2029	3743	5601	8095	8316	3220	4402	10350	3241	4118	2885
CCT4_GCTTTCTGGAAGGTTCGTGA	CCT4	1437	1143	1977	1964	421	308	1069	1534	1760	2005	708	1076	2254	387	892	785
CCT4_TTCACGAACCTTCCAGAAAG	CCT4	1052	666	1293	1497	331	300	625	969	615	1223	445	467	1408	760	570	409
CCT6A_AGCTGCTCCAGCGGAGGAAA	CCT6A	1666	923	1399	1344	850	436	1067	1566	1854	1578	618	1068	1704	775	954	648
CCT6A_CGATGCTGAGTGCCCAGAGC	CCT6A	1119	859	1055	1053	588	177	775	1130	702	703	517	938	2584	222	696	432
CCT6A_CGCCATAGCTGCTCCAGCGG	CCT6A	600	444	793	848	148	62	461	739	796	652	473	466	373	138	462	338
CCT6A_CTGAGTGCCCAGAGCCGGCG	CCT6A	1166	728	1202	1348	459	215	577	887	786	1312	379	532	3450	152	475	345
CCT6A_TCCTCCCGGCCACGCCGCGC	CCT6A	1166	996	989	1267	238	228	489	728	1433	1438	553	495	2571	175	518	397
CCT7_CGGAGAAGAGGGGAGAGTGG	CCT7	5036	4595	4369	4128	1428	782	2146	3422	4476	5246	1550	2224	6032	1556	1928	1317
CCT7_GACGCCACTCACCATCATTT	CCT7	5132	5175	4692	5396	2303	1323	3829	5263	9686	8308	2804	3551	12483	2743	3764	2712
CCT7_GCTTCCAAAATGATGGTGAG	CCT7	941	610	1383	1406	253	154	683	907	820	602	380	575	1164	157	553	407
CCT7_GGCCCGGTCTCGGAGAAGAG	CCT7	1182	769	1215	1353	184	199	628	1014	1076	1267	483	637	485	96	510	370
CCT7_TGAATAAGCTTCCAAAATGA	CCT7	3198	2696	2615	2831	631	275	1146	1839	1983	2385	663	1190	4147	807	883	584
CCT8_CATGGCGCTTCACGTTCCCA	CCT8	2048	1101	2650	2794	948	706	1726	2591	2184	3494	1748	1767	5651	1218	2232	1536
CCT8_CTTCACGTTCCCAAGGCTCC	CCT8	1701	1280	1645	1539	579	869	1291	1701	2283	5961	1370	1402	6175	723	1607	1157
CCT8_CTTGGGAACGTGAAGCGCCA	CCT8	2793	1709	2021	2101	1113	899	1601	2426	4390	4243	1115	1363	3784	1850	1837	1389
CCT8_GTGAACTGCTTCCTGCAGGC	CCT8	2382	2168	2387	2274	708	365	1240	1706	3488	2838	873	1328	3244	444	1113	715
CCT8_TCGCGTGAACTGCTTCCTGC	CCT8	1211	711	1930	1714	499	468	1191	1829	1563	3548	820	1306	3040	935	1375	1053
CDC40_CTGGCCGCTTCCTATGGTTC	CDC40	3090	2200	2723	2951	1404	628	1785	2291	28435	5721	1290	1875	4441	924	1780	1312
CDC40_CTTCCTATGGTTCGGGTTCA	CDC40	1962	1461	1712	1962	482	370	959	1399	1591	1674	770	852	4135	549	827	627
CDC40_GGACCCTGAACCCGAACCAT	CDC40	729	584	1361	1440	166	230	839	1070	577	918	912	660	701	264	748	551
CDC40_TGAACCCGAACCATAGGAAG	CDC40	2838	2254	2277	2595	656	471	1342	2019	1462	3989	847	1516	2503	760	1060	740
CDC40_TTCGGGTTCAGGGTCCGAAT	CDC40	921	910	1270	1244	181	140	684	917	545	2232	514	695	1603	149	591	397
CDC5L_AGAGAAGTAGTAACAGCGAT	CDC5L	3006	3089	2861	3029	587	436	1487	2310	2454	3350	1001	1530	7585	757	1228	962
CDC5L_AGTAACAGCGATTGGGCCAC	CDC5L	3184	2713	3007	2872	1804	897	2281	2947	2243	3953	1727	2208	8607	1580	2080	1523
CDC5L_AGTGGCGGCTTTGAGTCCGG	CDC5L	1204	681	1437	1698	225	115	670	1140	1332	495	470	705	1672	110	493	459
CDC5L_GAGAAGTAGTAACAGCGATT	CDC5L	4427	3463	3056	3539	2166	480	1352	2059	1699	3422	865	1422	8024	1058	1192	762
CDC5L_GGAAGTGGCGGCTTTGAGTC	CDC5L	3628	2907	3887	3422	1024	593	1885	2597	2853	2924	1298	1772	6799	1213	1610	1626
CHD4_GAGCCGCCGCAGGTCGCGCT	CHD4	511	446	1133	977	155	178	735	1112	586	829	548	712	1367	1187	739	637
CHD4_GAGCGGGAGTGACACCGAGC	CHD4	2511	1813	2276	1851	967	456	1257	1947	2153	3145	858	1318	2789	524	1058	777
CHD4_GCCGGACCCAGCGCGACCTG	CHD4	1653	1593	1615	1695	1116	610	1406	2099	4127	4250	1326	1493	12654	1096	1501	1120
CHD4_GCTCGGTGTCACTCCCGCTC	CHD4	1362	927	1797	1780	360	261	884	1438	1401	1989	929	1318	3103	712	1044	664
CHD4_GGACCCAGCGCGACCTGCGG	CHD4	1301	1077	1799	1614	400	196	1165	1711	1546	1108	862	1351	1147	727	1183	1022
CHMP2A_ACCGAGGGGCCTTAGTTGGT	CHMP2A	2455	1623	2107	2521	462	370	1482	2215	4193	3220	1078	1690	2444	784	1432	1000
CHMP2A_CCCGACTTGCCCACCAACTA	CHMP2A	11875	9469	10594	11167	3736	2669	7540	11106	13244	16279	5521	7522	19063	4505	6752	4994
CHMP2A_CTTAGTTGGTGGGCAAGTCG	CHMP2A	6212	4623	4311	4285	2121	1163	2631	3330	4585	7879	1596	2152	7646	2115	2111	1466
CHMP2A_GCCCACCAACTAAGGCCCCT	CHMP2A	962	503	1182	1193	648	278	898	1298	906	1133	904	1234	2601	568	992	588
CHMP2A_GCGGCGGCGACAGGACCGAG	CHMP2A	1768	1651	1904	2173	1088	706	1553	2187	1755	3706	1083	1512	8081	1538	1665	1084
CLTC_AGGGGCCAGGAGAGCCGCAA	CLTC	778	688	1325	1516	298	258	975	1338	522	965	670	900	2018	371	973	743
CLTC_GGCCAGGAGAGCCGCAATGG	CLTC	3474	3034	3118	2768	913	702	1631	2292	2762	3778	1151	1655	4902	1018	1495	1020
CLTC_GGGCGGAGGCTCCAGGGGCC	CLTC	1031	787	1541	1208	302	173	860	1168	459	1820	819	781	864	178	756	586
CLTC_TGCGCCCGGTTCCGCCATTG	CLTC	1973	1558	2332	2382	629	516	1605	2359	2477	2874	1386	1688	3402	743	1707	1192
CLTC_TTCCGCCATTGCGGCTCTCC	CLTC	1865	1049	2120	1875	498	622	1161	1707	3615	1691	958	1262	6857	517	1392	993
COPA_AAGGGCAGCAGGGTGTGTCG	COPA	7701	6633	5811	5481	2370	1897	3333	4954	7849	8630	2432	2235	14639	3430	3499	2596
COPA_CAGCAGGGTGTGTCGGGGCT	COPA	2229	2014	1942	2478	711	630	1242	1793	2665	2180	1096	1336	2116	599	1133	755
COPA_CGAAGGGCAGCAGGGTGTGT	COPA	3295	2713	3663	4171	1281	1130	2862	3641	3511	4762	2035	2521	6161	1163	2949	1943
COPA_GAAGGGCAGCAGGGTGTGTC	COPA	5983	4228	4878	5251	2306	1787	3794	5121	6108	8705	3025	3358	10584	3939	3711	2583
COPA_GAGGCGTCCGAAGGGCAGCA	COPA	1687	1152	1441	1695	1021	416	1094	1858	1549	1917	777	869	2021	636	1623	1044
COPB1_AGCCGCAGTAGACGGATCCG	COPB1	907	436	1140	1300	393	216	735	1075	668	1827	502	730	932	294	590	488
COPB1_AGCCGCGGATCCGTCTACTG	COPB1	981	1000	953	1255	453	239	643	1107	720	1093	508	698	457	753	704	524
COPB1_GCAGTGGTTTGGTGCAGCCG	COPB1	901	584	1138	1476	213	125	571	897	681	860	362	732	635	316	583	397
COPB1_GTAGACGGAGCCGCAGTAGA	COPB1	4132	2776	3235	3421	962	629	1918	2709	5046	4723	1155	1817	5166	996	1660	1138
COPB1_TACTGCGGCTCCGTCTACTC	COPB1	1715	1302	2385	2208	530	420	1315	1841	1375	3617	971	1367	1888	612	1536	982
COPS2_AGGAGGACTACGACCTGGTG	COPS2	939	820	1116	1527	463	423	981	1449	514	1417	718	1024	1116	285	844	655
COPS2_GGCCAAGATGTCTGACATGG	COPS2	4357	3555	3067	3396	951	773	1912	2659	3362	4543	1460	1897	4802	1342	1441	1166
COPS2_TGATGAGGAGGACTACGACC	COPS2	2488	2427	2508	1877	1585	898	1623	2436	3461	5006	1346	1850	8572	2148	1990	1326
COPS2_TGATTTCATGTGCGATGATG	COPS2	4108	4506	3158	3207	1145	778	1870	2589	4458	4663	1426	2161	7081	1066	1672	1382
COPS2_TTTCATGTGCGATGATGAGG	COPS2	2030	1972	2034	2383	862	444	1095	1394	1807	4087	1056	1244	1473	1802	1268	903
COPS4_AGCCGCTCGAATTCATGAGC	COPS4	755	589	1003	1115	135	173	561	916	198	756	389	643	790	138	510	365
COPS4_CTGGGCCAAATCCTGTCGCA	COPS4	1652	1160	2018	2172	247	234	1026	1608	534	2301	841	1150	1269	209	890	636
COPS4_GCCCAGCTCATGAATTCGAG	COPS4	2646	1898	2950	3029	1453	651	2099	2923	2880	3727	1572	1786	8415	783	1766	1366
COPS4_GCCGCTCGAATTCATGAGCT	COPS4	760	636	1085	1202	108	222	671	921	680	817	482	865	794	178	626	395
COPS4_GGCAGCCGTGCGACAGGATT	COPS4	1165	1002	1560	1299	150	203	865	1245	643	2343	650	760	1851	360	812	658
COPS6_AACGGGACCGGAGGAAGCAG	COPS6	2409	1857	2346	2278	921	731	1984	2727	3355	3360	1657	2000	1367	1234	1724	1339
COPS6_CGGCGGCTGCAGCTACGAAC	COPS6	2150	1967	2530	2137	686	584	1300	1829	1796	2201	909	1504	1974	908	1348	862
COPS6_GCAGCTACGAACGGGACCGG	COPS6	1193	1071	1812	1981	899	438	1325	1971	1085	2114	1179	1166	1099	631	1530	979
COPS6_GCGGCGGCTGCAGCTACGAA	COPS6	1576	1318	1922	1785	561	416	1263	2143	1863	3232	947	1254	1523	710	1328	942
COPS6_GCTGCAGCTACGAACGGGAC	COPS6	733	621	1475	1078	259	288	989	1452	2020	1624	944	1061	1401	375	1024	755
COPS8_CACCGCCACTGGCATCTTCG	COPS8	2015	1646	2014	1961	915	659	1482	1727	2623	3006	1169	1530	2456	555	1336	1052
COPS8_GATGCCAGTGGCGGTGATGG	COPS8	3517	2485	2683	2850	1434	718	1583	2530	3873	4151	1529	1670	7419	1263	1542	1003
COPS8_GCCGGCCGCGAAGATGCCAG	COPS8	543	562	844	848	206	299	709	1065	1031	913	534	655	2175	124	672	443
COPS8_GGCCGCGAAGATGCCAGTGG	COPS8	1260	1018	1290	1450	469	301	820	1035	1648	1357	560	701	11178	205	819	543
COPS8_TGGCTGTCCGGACGGTGCAG	COPS8	1177	1022	1414	1687	428	339	815	1283	1093	1311	1089	1277	1620	288	933	773
COPZ1_CAAGATGGAGGCGCTGATTT	COPZ1	2833	2270	2500	2703	1024	471	1585	2023	3681	4288	1229	1311	5153	1286	1375	954
COPZ1_CCACGTCGGCACCAGCTGCG	COPZ1	1180	784	1447	1371	303	461	885	1594	3057	1998	777	983	1497	523	1352	916
COPZ1_CCAGCTGCGGGGCAAGATGG	COPZ1	2400	1696	1840	2027	1127	496	1138	1464	2537	3817	666	1147	4090	594	898	755
COPZ1_GAGGGGCAGCAGAGATGCTG	COPZ1	928	1018	1373	1311	204	176	821	1153	653	671	636	856	413	208	807	569
COPZ1_TCGGGCTGAACCCTGACTCC	COPZ1	952	883	1365	1272	235	165	820	1254	1011	1008	785	985	2829	234	728	596
CSE1L_ACCTCGTGGGGATACAGAAA	CSE1L	2727	2360	2888	3050	847	415	1324	2110	2246	3928	1082	1465	3384	996	1117	709
CSE1L_GGAGCGGGTAGTGCCAGCTA	CSE1L	1636	1334	1936	1912	418	262	1019	1517	1005	1246	791	1262	901	424	929	684
CSE1L_GGGGATACAGAAACGGAGGA	CSE1L	5142	3437	4043	4135	998	488	1877	2894	3172	3804	1107	2163	3180	690	1534	970
CSE1L_GTAGTGCCAGCTACGGTCCG	CSE1L	2510	1838	2007	1849	661	527	1262	1777	2860	4609	857	1502	3040	650	1254	996
CSE1L_TCGTGGGGATACAGAAACGG	CSE1L	2152	1777	2300	2352	553	277	917	1318	1707	1714	1116	1044	5226	455	890	522
CTDNEP1_AAAATGGCGCCTGTCAGAGT	CTDNEP1	2574	1974	2435	2415	655	562	1786	2282	3090	2717	1256	1567	6952	837	1546	1144
CTDNEP1_AGTGGGAAACCCAGCTGCAG	CTDNEP1	1159	634	1501	1309	104	109	603	816	671	785	290	540	1065	101	413	278
CTDNEP1_CGGGGGTCCTTTAGCCGCTG	CTDNEP1	668	594	872	1236	231	158	658	884	799	1294	399	749	2318	892	591	392
CTDNEP1_GCTGGGTTTCCCACTCTGAC	CTDNEP1	770	514	1056	1337	234	147	699	953	686	680	460	690	537	228	576	421
CTDNEP1_TAAAATGGCGCCTGTCAGAG	CTDNEP1	3293	2280	2193	2531	1059	482	1342	1634	2156	3063	793	1289	5096	1260	1083	772
DDB1_AGGGACACAAGCGAAAAGAC	DDB1	3186	2654	3187	3024	1217	863	2209	3118	3746	5736	1803	2142	6931	1704	2129	1672
DDB1_AGTTCGCTGCGCGCTGTTGG	DDB1	3817	3569	3781	3526	1236	724	1775	2453	3502	5187	1472	1983	7925	1037	1716	1232
DDB1_GACACAAGCGAAAAGACAGG	DDB1	5563	4669	3703	3518	1580	874	1883	2936	4108	7267	1166	1946	14123	1219	1899	1202
DDB1_GAGTTCGCTGCGCGCTGTTG	DDB1	3382	3102	3022	2954	1095	640	1720	2467	4793	5650	1413	1760	4784	1799	1793	1127
DDB1_GGAGTTCGCTGCGCGCTGTT	DDB1	3637	2788	3649	3533	868	884	1773	2778	2316	3683	1482	1930	2741	879	1870	1379
DDX18_AACTGAGTAGCTGTACTGTG	DDX18	2131	1549	1943	2263	424	337	1046	1540	1950	4486	771	1064	2689	1125	875	676
DDX18_ACTGTGTGGCGCCTTATTCT	DDX18	5002	3473	4269	4387	1629	848	2480	3793	7739	6007	2074	2537	7905	1803	2262	1509
DDX18_CCCAACAAGTGCCTAGAATA	DDX18	708	653	690	816	214	147	439	679	462	634	237	539	656	461	324	213
DDX18_CCTTATTCTAGGCACTTGTT	DDX18	1817	1359	1636	1862	932	417	1076	1629	1461	1836	786	957	2176	730	928	700
DDX18_GCCTTATTCTAGGCACTTGT	DDX18	635	673	1103	1209	136	331	675	1108	326	298	526	880	448	213	591	409
DDX46_ACTAGCAGCACCTACAGCTG	DDX46	1436	1124	2041	2058	477	331	1300	1805	1582	2294	916	1449	984	389	1090	816
DDX46_AGCAGCACCTACAGCTGTGG	DDX46	1252	970	1316	1673	350	440	921	1098	1404	2231	690	794	3168	286	895	573
DDX46_GTGCTGCTAGTGTTTAGCGC	DDX46	1188	1179	1151	1416	247	291	693	866	1217	2079	598	1644	1835	445	735	513
DDX46_GTTTAGCGCTGGTCTTTGCC	DDX46	2881	2026	2769	3009	901	706	1755	2878	2255	2861	1351	1819	2795	655	1825	1193
DDX46_TGTTTAGCGCTGGTCTTTGC	DDX46	2836	2159	2291	2798	752	596	1471	1975	1783	3693	904	1689	3372	1095	1386	885
DDX49_CAAGCGGCCACAAGGATGGC	DDX49	696	556	982	934	235	217	542	780	850	818	488	661	1199	298	606	456
DDX49_CCTACAAGCGGCCACAAGGA	DDX49	1832	1795	1821	1996	1645	373	1089	1646	2410	3091	721	1414	4206	643	1110	895
DDX49_CGCGAAGCCTGCCATCCTTG	DDX49	3422	2738	2800	2709	2129	1506	1845	3122	5404	6285	2100	1989	6953	1336	2305	1581
DDX49_CGGAGCTCGGGCTGTCATCG	DDX49	166	188	237	241	35	73	250	292	262	224	183	194	414	71	163	168
DDX49_TGGCAGGCTTCGCGGAGCTC	DDX49	3250	2250	3785	3716	1067	873	2397	3433	3002	4552	2211	2166	4378	1555	2586	1707
DDX51_CCGCCGCAGCTGCCGCATCG	DDX51	1297	802	1584	1505	453	295	1245	1636	2222	4371	1118	1249	2508	467	1309	1016
DDX51_GCGGTACCCGGGCCCCGATG	DDX51	1538	1130	1509	1564	267	182	736	1172	1202	904	494	1784	1851	350	609	437
DDX51_GTTCTACGTCGCGCGGTACC	DDX51	522	443	1454	1380	263	188	852	1114	494	595	664	1068	651	66	1107	780
DDX51_TGGCGCTGTTCTACGTCGCG	DDX51	722	533	868	892	214	160	535	779	1429	716	642	435	225	112	665	424
DDX51_TTCTACGTCGCGCGGTACCC	DDX51	1446	1168	2232	2085	516	342	1281	2059	893	1709	993	1335	6308	515	1415	1085
DNM2_CAAGACGCCCGCTCCCGGCT	DNM2	1684	1100	1766	1783	618	314	1241	1794	3253	3745	1154	1517	4395	425	1302	899
DNM2_CCGCTCCCGGCTCGGCCTCA	DNM2	2616	2187	2023	1973	1413	1009	1464	2231	3615	5630	1781	1470	6872	1167	1732	1190
DNM2_CGGCGACCGTGAGGCCGAGC	DNM2	262	288	160	173	113	54	116	155	378	259	296	129	45	50	180	138
DNM2_CGGGAGCGGGCGTCTTGCCG	DNM2	1323	1107	1834	1760	266	245	973	1695	1914	1591	1094	980	1032	234	1074	695
DNM2_CTCGGCAAGACGCCCGCTCC	DNM2	1383	1325	1444	1592	484	362	1070	1872	2136	1824	984	1201	2908	512	1546	977
DYNC1H1_CAAGAGACAGAAACGGCCGC	DYNC1H1	1728	1408	1857	1944	575	279	1082	1644	2032	1831	805	1242	2528	762	991	648
DYNC1H1_CAGAAACGGCCGCCGGAAGC	DYNC1H1	1374	920	1626	1754	585	425	1270	1850	1923	4603	1028	1178	1223	400	1406	979
DYNC1H1_CAGCCAGCAAGAGACAGAAA	DYNC1H1	3733	3324	2691	3013	935	783	1728	2614	2478	3286	1324	1769	4508	782	1609	1072
DYNC1H1_CTGGCTGTCTCGCTGAGTCG	DYNC1H1	2231	1860	2093	2065	1023	841	1582	2405	3186	3617	1150	1603	5400	994	1714	1297
DYNC1H1_GCGGACGGTCCGGCTTCCGG	DYNC1H1	1083	952	1270	1174	460	186	754	971	497	812	491	762	995	180	574	328
EEF2_CTCACCATGGTGGCGGATGG	EEF2	1753	1540	1732	1907	330	264	858	1150	1380	1530	693	761	2131	402	867	581
EEF2_GAAAGAAGCGAGTCGCGCCG	EEF2	1264	771	1194	1196	321	241	653	1032	1290	1891	551	647	3442	359	591	438
EEF2_GAAGCGAGTCGCGCCGAGGA	EEF2	1185	607	1365	1386	825	349	1177	1798	2468	2198	899	1332	2873	450	1091	789
EEF2_GGATGGCGGTGGATTCTCCC	EEF2	1243	986	1444	1488	265	250	966	1294	805	792	559	1067	1760	141	821	649
EEF2_TCGGCGCGACTCGCTTCTTT	EEF2	1438	1034	1486	2019	742	381	1019	1459	1580	3307	909	1017	2203	1198	1125	824
EFTUD2_AGCGGGTCAGCGGCACGGAA	EFTUD2	2182	1605	2313	2048	1192	595	1318	1984	1571	3605	1077	1409	5308	760	1322	1040
EFTUD2_AGGCGAGAGGTAAGTTGAAG	EFTUD2	3967	3485	3312	3293	1672	1131	2351	3425	5054	8730	1614	2338	8108	1990	2265	1584
EFTUD2_CTCTTAGCTGAGCAGGCGAG	EFTUD2	953	659	946	1110	583	231	689	967	1735	1317	498	652	1151	510	739	446
EFTUD2_GGCGAGAGGTAAGTTGAAGC	EFTUD2	2952	2363	2090	2200	682	611	1222	1768	2877	4139	1089	1647	7944	965	1472	937
EFTUD2_GTTGAAGCGGGTCAGCGGCA	EFTUD2	3613	3103	3309	3310	1565	631	2101	2853	24133	4830	1644	1987	6600	1128	1912	1298
EIF2B4_ACTGAGGGCGATGGCTGCTG	EIF2B4	7096	5665	6280	6305	3759	2182	4950	7203	11894	13460	4030	5051	24643	3543	5104	4005
EIF2B4_CGCGTACCAGTAGGCAGGCC	EIF2B4	1353	651	1267	1276	604	399	648	1078	1285	2637	793	503	1860	803	676	603
EIF2B4_CTCACCCTCGCGAACAGCCA	EIF2B4	7078	5434	5797	6237	6966	2525	4342	6371	11728	16102	3894	4510	16177	3720	4531	3333
EIF2B4_GTGGCCGTGGCTGTTCGCGA	EIF2B4	3333	3061	3177	3459	1224	1079	2050	3324	2375	4539	1531	1639	4813	1622	1983	1439
EIF2B4_TGTGGCCGTGGCTGTTCGCG	EIF2B4	2601	2035	3039	2768	1491	635	1700	2500	4453	3680	1363	1776	6071	1324	1642	1208
EIF3A_AGGCGCGTGGGACCTTACGC	EIF3A	1943	1503	1300	1986	724	450	1092	1692	13222	4766	892	987	1602	733	1202	874
EIF3A_CGACTGCTGGCGAGGCGCGT	EIF3A	725	583	1026	1138	283	293	644	952	688	2525	580	656	1177	530	708	676
EIF3A_GACGAAGGGGAACCAGCGTA	EIF3A	1681	1218	2020	2057	563	291	1164	1722	1038	1410	791	1057	2746	366	1013	668
EIF3A_GCGACTGCTGGCGAGGCGCG	EIF3A	1015	716	1292	1461	282	293	909	1348	1255	1631	613	1105	4580	609	846	653
EIF3A_GGCGCGGGCGACTGCTGGCG	EIF3A	1579	1022	1530	1885	340	331	959	1231	1460	1233	668	900	2544	368	779	620
EIF3B_ACGTTCTCCGCGTCCTGCAT	EIF3B	3181	2147	2370	2844	1654	938	1990	2750	5393	7512	1677	2006	7902	1888	2384	1749
EIF3B_AGGCAGCGTTGGGCCCATGC	EIF3B	3993	2597	3913	3981	1447	1030	2577	3485	4776	6443	2194	2446	4254	1113	2407	1854
EIF3B_CCCAACGCTGCCTACTCGCA	EIF3B	4135	3369	3758	3983	3041	1360	3027	4589	5447	7190	2915	3120	16052	3513	3310	2486
EIF3B_GGCCGCGGAGCCCTGCGAGT	EIF3B	2565	1806	2470	2409	876	463	1459	2043	2902	2223	1259	1761	1282	544	1425	1030
EIF3B_TGCCTACTCGCAGGGCTCCG	EIF3B	798	898	844	1163	267	187	680	902	635	3598	598	741	443	317	741	631
EIF3D_CAAGAGTGCTGCTGCTAACG	EIF3D	3362	2252	2327	2509	1306	780	1784	2523	4716	3457	1461	2005	3884	923	1821	1363
EIF3D_CCGGCCGGGATGGCAACAGA	EIF3D	1663	1234	1578	1878	852	351	1053	1496	1836	2084	711	1183	1565	520	902	686
EIF3D_GCAACAGATGGTGCGTGCCG	EIF3D	882	914	1029	1286	317	208	680	977	1495	635	597	744	4481	131	579	443
EIF3D_GCTGCTGCTAACGCGGTCCC	EIF3D	1759	1323	1953	1970	1007	450	1453	2127	1787	3128	1237	1248	7280	693	1682	1288
EIF3D_TGGCAACAGATGGTGCGTGC	EIF3D	2314	2216	2315	3144	747	515	1701	2301	2918	6112	1231	2007	8281	804	1860	1191
EIF3F_ACTTACTGGTACCGCCGGTG	EIF3F	1750	1156	1138	1360	550	179	766	1036	1998	2000	629	948	801	211	740	459
EIF3F_CACGCCAACCCCAGTCCCGG	EIF3F	3073	2372	2677	2857	911	710	1647	1991	2683	2905	1099	1232	4399	892	1180	811
EIF3F_GGAGCACTTACTGGTACCGC	EIF3F	599	525	1067	1198	369	143	480	758	302	748	394	607	261	217	514	391
EIF3F_GGCCACGCCAACCCCAGTCC	EIF3F	5471	4308	3986	4233	2166	1489	2987	3972	5518	9497	2350	3081	11594	2173	2918	2113
EIF3F_GGTACCAGTAAGTGCTCCTC	EIF3F	2936	1833	2982	3375	857	676	1635	2335	3372	2779	1646	1710	5056	982	1815	1317
EIF3G_ACTCACTCAAAGTCTCCAGT	EIF3G	2124	1736	1879	2357	497	423	1359	2052	2252	2418	990	1328	2033	604	1299	728
EIF3G_ACTGGAGACTTTGAGTGAGT	EIF3G	5985	4341	5168	5395	1625	953	2711	3865	4940	5956	1870	2767	8355	1620	2028	1419
EIF3G_GAGTCGGCGATCGCGGAAAG	EIF3G	3103	2888	2802	2885	1594	654	1667	2404	4456	4909	1292	2319	5349	1768	1509	1180
EIF3G_GTGAGTCGGCGATCGCGGAA	EIF3G	2520	2150	2239	2508	814	583	1590	2182	2784	4102	1207	1609	7023	607	1557	1168
EIF3G_TTTGAGTGAGTCGGCGATCG	EIF3G	2849	2456	2600	2435	1177	638	1376	2166	3595	2088	986	1569	9673	693	1282	932
EIF3I_AACTCTGAAACTCACCATCC	EIF3I	4964	3773	4422	4566	1588	1014	2800	4149	6674	6891	1966	2775	12942	2462	2504	1754
EIF3I_ATGGTGAGTTTCAGAGTTAG	EIF3I	5071	3774	3951	4308	1236	661	1939	2889	4240	5067	1356	1946	4023	1900	1426	1125
EIF3I_CAGAGTTAGGGGTATTGCAG	EIF3I	9719	6795	6231	6740	2251	1226	3108	4713	8743	8499	1781	3135	8983	1934	2339	1601
EIF3I_GATGGTGAGTTTCAGAGTTA	EIF3I	6194	5113	4909	4655	1129	687	2332	3337	3670	5959	1280	2099	8361	949	1730	1150
EIF3I_GCCTTCCTCGCGTCACAGCC	EIF3I	406	347	783	866	507	345	772	1087	808	936	486	632	781	340	960	666
EIF4A3_AAGGCGTCTGTTCTCGGCAG	EIF4A3	2190	1587	3230	2884	710	579	1323	2093	2153	2686	1135	1535	4030	746	1285	1013
EIF4A3_AGGTCGGCAGCGGCACAGCG	EIF4A3	1958	1453	2481	2330	650	605	1428	2175	748	2154	1130	1476	2033	1781	1693	1060
EIF4A3_ATACTTAAGGCGTCTGTTCT	EIF4A3	4942	4236	4623	4634	1561	635	2200	3211	3796	5445	1624	2247	9783	1637	2125	1365
EIF4A3_CGGCACAGCGAGGTCGGCAG	EIF4A3	1404	973	1702	1630	1336	381	828	1357	2602	1303	526	808	4076	653	1326	837
EIF4A3_CGGCAGCGGCACAGCGAGGT	EIF4A3	4228	3135	3236	4109	2530	1129	1937	2999	3144	3974	1679	1717	4250	1375	2339	1962
ERH_CTGCTGTAGCGAAGAGAGTT	ERH	3923	3080	3399	3631	1390	838	2166	3080	5600	3759	1493	2177	4971	1726	1999	1450
ERH_GATGGTGAGAAAGGCCTCCG	ERH	1482	1145	1783	1761	309	331	1042	1260	889	1953	735	1008	1728	1219	909	749
ERH_GCGAAGAGAGTTTGGCGCGA	ERH	2317	1227	2012	2034	283	182	968	1244	2412	1416	581	852	1901	421	749	422
ERH_GTTTGGCGCGATGGTGAGAA	ERH	5115	3900	4372	4467	1659	1289	3024	4036	6883	6960	2195	2724	12256	1764	2593	1906
ERH_TCGGACTCGGGTAGCCGCGG	ERH	492	248	845	894	135	69	464	637	429	806	380	478	1585	233	447	307
ETF1_CAGCGGCTGCTCCTCCCCGG	ETF1	6854	4784	5020	5187	1678	1055	3010	3938	4933	7371	2138	3001	12411	3845	2529	1809
ETF1_CCTCCCCGGCGGCGGCTCCG	ETF1	1111	738	1181	1298	222	137	321	451	1233	947	354	452	2185	257	389	260
ETF1_GCGGCTCTGACGTAGGACAC	ETF1	1460	1074	1393	1745	427	650	901	1263	1296	1660	858	970	982	405	1112	757
ETF1_GCTGCCTGGAGAGAGGGAGC	ETF1	1566	1287	1226	1516	758	387	1023	1501	1561	1260	868	1002	12808	920	1078	697
ETF1_GGCGGCGGCGGCTCTGACGT	ETF1	2719	1968	1991	2331	742	474	1135	1524	1492	2345	986	1012	3428	389	1067	754
EXOSC10_AAATGGCGCCACCCAGTACC	EXOSC10	2397	2101	2861	2866	959	564	2139	2715	4160	3484	1556	1869	4627	1967	1983	1398
EXOSC10_AATGGCGCCACCCAGTACCC	EXOSC10	5252	3966	4493	4044	2034	1201	2905	4283	4638	6802	2481	2978	9518	1560	3055	2155
EXOSC10_ACCCAGTACCCGGGAGCCCA	EXOSC10	1140	802	2035	1799	335	379	1033	1459	1169	1832	649	1085	1860	243	937	602
EXOSC10_CGACAGGACCCTGGGCTCCC	EXOSC10	1580	1542	1667	1988	601	597	1779	2462	2208	3453	1414	1465	4851	717	1646	1359
EXOSC10_CTGGGCTCCCGGGTACTGGG	EXOSC10	2394	1939	2023	2104	569	337	857	1612	1323	3285	596	848	2611	625	791	609
FTSJ3_AGTGTGGAGAAAGCGGCTCT	FTSJ3	8867	6565	6514	7065	3035	1432	4084	5370	6906	16432	2620	3305	12914	3634	3573	2350
FTSJ3_CTCTGGGTCTAGGTAGTGTG	FTSJ3	9079	7123	5786	5932	3466	2607	4257	5842	10034	14314	3107	4335	21398	3855	4079	2893
FTSJ3_GGTCTAGGTAGTGTGCGGAG	FTSJ3	3679	3040	3043	3240	954	967	1608	2255	2208	3379	1082	1411	6082	683	1412	1046
FTSJ3_GGTTCCAAGTGTGGAGAAAG	FTSJ3	3356	2838	2762	2647	701	380	1413	2161	2226	2575	719	1110	4635	1044	970	717
FTSJ3_TCTAGGTAGTGTGCGGAGAG	FTSJ3	5492	3893	4556	4686	1253	934	2253	3192	3911	6269	1724	2490	6573	1808	2316	1534
GAR1_ACCACTAATTTACAACAGAG	GAR1	2113	1440	1635	1887	269	96	658	1118	614	698	279	708	1433	168	408	261
GAR1_CGGCTCAGCGTCAGGCAAGT	GAR1	3283	2608	3042	2557	1323	1236	2096	2759	3249	3242	1696	1714	8065	2317	2323	1489
GAR1_CTGTTGTAAATTAGTGGTTA	GAR1	1908	1702	1929	1711	277	142	784	1180	891	1203	432	600	938	372	469	327
GAR1_GCCTCTCTGTTGTAAATTAG	GAR1	4917	3658	3656	4005	1245	672	1844	2979	3035	4542	1219	2341	4624	1247	1450	872
GAR1_GCTGTTATACGTCACTTCCA	GAR1	1477	1203	2987	2948	757	439	2159	3030	1671	2360	1774	2062	7105	1638	2008	1390
GNL3_ACACATCAACCTGCCTCCGC	GNL3	2844	2449	3047	2866	1877	1455	2098	3128	5817	6659	2057	2334	10466	2025	2620	1876
GNL3_ATATGAAAAGGCCTAGTAAG	GNL3	2281	2040	2314	2002	646	273	1058	1526	1862	3305	650	926	3445	624	784	586
GNL3_ATGAAAAGGCCTAGTAAGTG	GNL3	6406	4648	5265	5502	1866	1343	2818	4602	7003	6505	2158	2763	13455	3244	2709	2157
GNL3_CAGTGGCTTCAGTTCACACG	GNL3	2121	1595	1955	1644	837	507	1152	1411	1992	1897	1043	1011	2613	454	1052	743
GNL3_CTTCTACAGCCAATATGAAA	GNL3	1974	1401	1498	1587	378	130	719	940	1335	1806	365	558	5964	441	395	305
GTF3C4_AAACCGCCGCGGAGGGCGCT	GTF3C4	957	578	1159	1277	372	401	897	1485	1644	2421	4307	1367	2996	742	979	634
GTF3C4_AACCGCCGCGGAGGGCGCTG	GTF3C4	893	572	1293	1274	235	303	760	1185	544	1118	884	727	2473	184	965	606
GTF3C4_ACCGCCGCGGAGGGCGCTGG	GTF3C4	1536	1432	1765	1751	711	492	965	1457	2196	2013	886	988	872	459	1134	838
GTF3C4_GCAGTCGCGCGACCACCTCC	GTF3C4	1231	1334	1798	1963	1135	522	1422	2024	1561	1982	1033	1257	3960	778	1497	1126
GTF3C4_GGTGGCGGCGGCGGTCCGGG	GTF3C4	1339	1195	1677	1857	687	278	844	1184	761	1472	596	699	2729	278	650	579
HEATR1_AATTCCCAGTTCCAGGTAAG	HEATR1	1341	1329	1888	1992	637	317	1366	1959	1905	1775	784	1121	2190	516	1024	625
HEATR1_CTGGGAATTTGGGTATATCT	HEATR1	6823	5732	4453	5018	956	497	1742	2610	3125	3162	851	1760	7773	1346	1162	780
HEATR1_GAATTTGGGTATATCTTGGA	HEATR1	7389	6403	5623	5795	596	332	1471	2382	1986	2635	771	1774	4097	1817	876	575
HEATR1_TGTGCCGCTTACCTGGAACT	HEATR1	3059	3232	3207	2849	2081	867	2094	3208	3063	3692	1916	2374	7057	1521	2493	1548
HEATR1_TTACCTGGAACTGGGAATTT	HEATR1	949	948	1552	1321	433	288	720	1033	780	769	470	731	1817	276	549	363
HNRNPC_AGCCGACTGCTGCTGGAGGT	HNRNPC	1494	903	1650	1468	377	264	993	1361	1244	886	682	1336	1555	241	1000	682
HNRNPC_GAGAAGCCGACTGCTGCTGG	HNRNPC	2859	1890	1794	2159	1013	641	1572	2100	2287	4043	1228	1572	3187	1055	1241	1030
HNRNPC_GCTGCTGGAGGTCGGCAACG	HNRNPC	2126	1547	1272	1269	553	496	1027	1412	2296	2356	858	947	4315	657	1095	700
HNRNPC_GTAGAGAAGCCGACTGCTGC	HNRNPC	2221	2269	2587	2650	865	585	1707	2321	2020	2574	1264	1862	2666	1133	1456	1009
HNRNPC_TGCCGACCTCCAGCAGCAGT	HNRNPC	1315	764	1405	1159	651	487	916	1399	1991	1262	929	977	3507	621	1247	830
HNRNPK_CACGAGCCGCTCCCCCAACC	HNRNPK	3146	2907	3522	3171	4034	752	1976	2819	2800	4111	1937	2260	6507	1354	2080	1610
HNRNPK_GACGGCAGTCTCGCGCGGTG	HNRNPK	779	603	1398	1079	548	210	911	1239	615	1758	637	1018	539	223	935	722
HNRNPK_GCGCGGTGAGGAGCCGGGTT	HNRNPK	1224	864	1323	1244	329	223	691	1025	526	1326	483	637	989	350	602	416
HNRNPK_GCGGTGAGGAGCCGGGTTGG	HNRNPK	1130	757	1285	1471	204	132	756	1176	974	708	569	680	1244	194	705	483
HNRNPK_GGAGGGACGGCAGTCTCGCG	HNRNPK	922	754	1183	1451	382	369	819	1308	817	767	618	1289	3190	243	921	693
HNRNPM_AATGGCGGCAGGGGTCGAAG	HNRNPM	3868	3204	3812	3803	1004	896	2353	3208	5036	26048	1683	2420	9290	1961	2043	1452
HNRNPM_ACGCGGAGAAAATGGCGGCA	HNRNPM	893	854	1467	1445	293	229	821	1250	1122	1703	476	887	3062	196	755	519
HNRNPM_CCCAGACGCGGAGAAAATGG	HNRNPM	3792	3158	2586	2605	1909	705	1510	2253	3269	5548	865	1619	4825	1314	1329	929
HNRNPM_CGCGGAGAAAATGGCGGCAG	HNRNPM	856	817	1318	1044	200	193	610	833	1817	1531	370	524	2172	244	361	303
HNRNPM_GGCGGCGACGGAGATCAAAA	HNRNPM	3275	2511	2146	2835	807	401	1486	2095	2926	1889	960	1377	3625	1170	1233	881
HNRNPU_CTCGGCCCGGGCGGCGGCTG	HNRNPU	1245	1064	1640	1631	368	201	801	1231	1207	1425	730	878	1214	199	797	612
HNRNPU_CTGCGGCTGCGGCTGGAGAT	HNRNPU	2521	2192	2166	2242	969	403	1526	1921	2839	3719	1075	1499	5415	734	1287	967
HNRNPU_GATGGGTTCGTGCTGCAGAG	HNRNPU	7066	4860	4969	5817	2876	1338	2997	4255	5594	8257	2128	2980	21712	2230	2684	1844
HNRNPU_TGCTGCAGAGCGGATCCGCC	HNRNPU	1343	835	1480	1647	674	390	1630	1856	1460	1797	1206	1338	1781	392	1289	984
HNRNPU_TGGCGCCGTTCGACACCAGG	HNRNPU	1525	795	1330	1339	346	231	628	940	1012	1025	747	565	795	256	880	609
HSPA9_ATCGCGCAGCTCTTTGCCGT	HSPA9	2326	1910	2603	2770	737	909	1481	2247	1750	3053	1250	1626	4058	1189	1736	1165
HSPA9_CGGATAAATGGAGGAGTACG	HSPA9	2574	2815	2854	2342	712	435	1237	1912	2461	2818	900	1372	2758	1610	1193	810
HSPA9_GCAGCAAACAAGCGCTCCGA	HSPA9	550	406	1049	1403	104	136	742	1071	532	714	443	690	548	134	606	429
HSPA9_TCGGCTGGCACTTATCATGG	HSPA9	8684	6716	7126	6927	2106	1346	3797	5438	7808	9131	2821	4560	10556	2117	3126	2432
HSPA9_TTATCATGGCGGATAAATGG	HSPA9	1268	992	877	1012	311	121	403	519	641	2159	231	446	2040	237	279	192
HSPE1_AGCAGAGTACGAGTCTGAGG	HSPE1	3467	3158	3080	3471	1135	984	2067	2931	4569	4857	1535	2151	5128	2181	1873	1317
HSPE1_CTGCAGGCCTCGGGGCCACG	HSPE1	1734	1350	2143	2306	768	684	1717	2188	2410	3094	1888	1387	9862	317	1635	1132
HSPE1_GAGTAATGGTGAGTCCCGCG	HSPE1	2639	1680	2192	2483	475	355	1345	1996	2868	2274	840	1262	1764	604	904	748
HSPE1_GAGTACGAGTCTGAGGCGGA	HSPE1	7127	5851	6249	6365	2356	1229	3524	5265	7637	8168	2791	3660	9390	2125	3334	2363
HSPE1_GTCTGAGGCGGAGGGAGTAA	HSPE1	6522	5995	6362	6996	2190	1329	3650	5767	7650	8557	2998	4150	10516	2096	3651	2531
INTS9_AAGACTCACCAGTTTCATAA	INTS9	2912	2218	2943	3033	810	223	1330	1843	1365	1700	825	1171	1973	767	997	592
INTS9_ACTGGTGAGTCTTCGCTCCT	INTS9	2777	2171	3187	3245	1149	863	2244	3213	2801	4356	1879	1887	4058	778	2043	1386
INTS9_CCAAAAGTCCATTATGAAAC	INTS9	2268	1829	1950	1813	529	218	886	1201	2241	1575	513	858	2878	299	571	373
INTS9_CCAGTTTCATAATGGACTTT	INTS9	2069	1142	1794	2228	501	282	1001	1522	1432	1458	536	959	1911	584	732	467
INTS9_GTCTTCGCTCCTAGGTCAGA	INTS9	2273	1441	2186	2361	1067	392	1566	2205	2179	3766	1187	1628	7220	972	1592	1176
KARS_CGGGCCCTCCGGGAAGATGG	KARS	5282	4541	3803	3740	1518	825	2173	3328	5162	6574	1696	2676	12084	1540	1916	1323
KARS_GCAGGCGGCCGAGGTGAAAG	KARS	1669	1685	2328	2058	543	366	1317	1854	1167	2523	771	1321	1672	243	1010	780
KARS_GCGGCCGAGGTGAAAGTGGA	KARS	5640	4884	4153	4821	2132	1142	2781	3775	4029	6992	1856	2788	7657	1698	2178	1684
KARS_GCTGCCATCCACTTTCACCT	KARS	8183	6721	7921	7747	5715	2080	6029	8661	9354	14490	3894	5559	15082	4134	5365	4116
KARS_TTTCACCTCGGCCGCCTGCA	KARS	2874	2673	3730	4192	1642	985	2838	3841	4197	5987	2431	2902	5022	1722	2993	2045
KPNB1_CCCTCCAAATGGGCTGCTGG	KPNB1	1793	1339	1531	1717	409	393	1075	1515	1645	3049	831	1476	3747	670	1083	632
KPNB1_CCTCCCTCCAAATGGGCTGC	KPNB1	719	512	1173	945	399	450	839	1067	1672	4165	647	735	1278	632	908	565
KPNB1_CGCGCTCTGAGCTGCCCCCA	KPNB1	2473	1683	2009	2169	1032	653	1334	1869	4277	3609	1408	1338	2005	699	1374	1141
KPNB1_CGGCGGGGGAGGGACCCTGG	KPNB1	1488	1461	1735	1725	523	316	1008	1486	1282	2116	735	1028	3223	761	908	632
KPNB1_GGGGGCAGCTCAGAGCGCGC	KPNB1	2191	1720	1908	2569	708	385	1158	1721	2302	3024	1112	1102	2477	921	1225	804
LSM6_GGAACCAGAACCCTCACTCC	LSM6	2874	2494	3376	3557	900	828	1596	2384	5323	3082	1392	1936	8147	1426	1921	1403
LSM6_GGTGCGGCTCACCTCGCCGG	LSM6	1347	1049	1386	1463	364	203	653	978	1173	816	559	692	986	334	688	484
LSM6_GGTTCTGGTTCCCGCCGGCG	LSM6	1013	1381	1437	1574	229	167	565	913	741	1001	399	573	340	279	416	287
LSM6_GTGAGGGTTCTGGTTCCCGC	LSM6	2921	1910	2256	2140	439	443	687	1079	1633	1587	846	1012	5906	552	785	600
LSM6_TCGTGGGGCGCCTGGAGTGA	LSM6	2083	1502	3444	2765	728	517	1262	1848	3018	2797	1321	1865	5683	1497	1434	1111
MRPS31_ACAAAGGGTGGCGGGAAAGG	MRPS31	4779	3520	3239	3506	1041	904	2176	3052	4969	5466	1590	1794	5734	1185	1686	1216
MRPS31_GGACAAAGGGTGGCGGGAAA	MRPS31	2696	2177	2557	2696	852	348	1470	2000	1664	2205	753	1220	2450	517	1078	739
MRPS31_GGGAAAGGGGGCGAAGAGGT	MRPS31	6847	5520	6426	6361	1771	1148	3428	4665	5839	8518	2074	3425	14994	2325	2944	1933
MRPS31_GGTAGGAACGTCGAGACTCT	MRPS31	1840	1392	1858	1697	481	361	1084	1340	1506	1615	753	875	2164	2543	1032	701
MRPS31_TGGCGGGAAAGGGGGCGAAG	MRPS31	5628	3656	4044	4393	1239	946	2088	2959	5923	6108	1588	2227	6537	1718	1870	1253
NACA_ACAGAAAGTACTTACTGTGC	NACA	406	397	1051	1157	130	81	333	458	195	491	265	295	201	95	317	170
NACA_CAGAAAGTACTTACTGTGCA	NACA	837	700	1347	1096	138	100	631	821	517	643	335	524	1134	189	472	297
NACA_GAAAGAAAGGCGGATGGCTG	NACA	5311	4485	4235	4552	1945	1141	3035	4026	4663	7068	1872	2697	6649	1345	2630	1683
NACA_TACTTACTGTGCAGGGAACG	NACA	2305	1814	1981	2253	699	667	1253	1993	1971	3413	1080	1323	3664	632	1306	1043
NACA_TGGCTGCGGATAGACAGTAG	NACA	2267	1891	1866	1965	410	286	1082	1446	2058	1744	774	1137	2287	412	834	598
NAPA_AAGCGCCTGACCCTGACCCT	NAPA	7971	6138	8242	8701	3141	2483	6567	9781	10251	15932	5747	7002	15518	5692	7425	5312
NAPA_ACCCTGGGAAGACTCAGCCG	NAPA	3549	2476	2673	2414	805	688	1657	2454	3108	5024	1152	1533	11746	1512	1553	1085
NAPA_GCCGCGGCTGAGTCTTCCCA	NAPA	5143	4528	4812	4612	2300	1001	2931	4133	4104	5395	1937	2704	8741	884	2566	1836
NAPA_GCTGAGTCTTCCCAGGGTCA	NAPA	1889	748	1321	1554	522	173	925	1080	1640	18479	596	843	2927	443	723	483
NAPA_GTCTTCCCAGGGTCAGGGTC	NAPA	1143	1078	1732	1609	305	260	960	1461	1597	1955	898	1080	1822	483	903	726
NAPG_ACTATTTCTCTGCTTTGGCG	NAPG	2676	2087	2409	2505	422	394	1041	1712	2904	2987	659	1120	4347	489	877	559
NAPG_CGGCTCAGAAGATAAACGAG	NAPG	3709	3021	2917	3007	795	901	1782	2175	3002	4913	1304	1618	7270	988	1292	951
NAPG_GCGGCTCAGAAGATAAACGA	NAPG	3482	3086	3452	2973	973	599	1788	2625	2107	3678	1210	1937	4899	1557	1478	1098
NAPG_GGCGGCTCAGAAGATAAACG	NAPG	3338	2540	3025	2957	796	554	1557	2258	2095	2811	950	1548	3864	855	1209	885
NAPG_TCAGAAGATAAACGAGGGGC	NAPG	1245	1212	1452	1684	238	233	724	1006	825	1358	376	750	620	297	549	359
NEDD8_AATTGCTGCTCCTACCGCTC	NEDD8	3083	2423	2865	3293	870	1058	2126	2950	4215	6326	1582	2136	8491	838	2028	1396
NEDD8_CAGGCAAGAGTGCTGGAGGG	NEDD8	1503	1281	1482	1423	388	235	766	1096	762	1128	544	917	2002	182	666	543
NEDD8_CTTGCAGGCAAGAGTGCTGG	NEDD8	2229	1491	2015	1987	499	346	1232	1631	1666	2370	926	1434	3495	422	1109	883
NEDD8_GGCGGCAGCGGCGACCGGAG	NEDD8	1029	723	1479	1326	187	167	830	1359	1648	749	758	865	1098	92	753	696
NEDD8_TTGCAGGCAAGAGTGCTGGA	NEDD8	3475	2813	2822	3108	2320	1438	2082	2878	11842	9447	1498	2145	7651	1078	1743	1436
NUDT21_AGATAACCGCTTCCCGCACG	NUDT21	1980	1354	1482	1664	496	362	1122	1620	2203	1657	791	1004	2669	429	966	696
NUDT21_ATGGCGGGCAGTAGCCGCTG	NUDT21	1616	1411	1849	1886	345	246	1130	1598	1559	1702	818	1191	1101	245	1034	669
NUDT21_GGCGGGCAGTAGCCGCTGAG	NUDT21	963	848	1321	1709	344	280	826	1104	587	1098	621	853	969	117	746	483
NUDT21_GTTATCTGCAATCCCCTCAG	NUDT21	2244	1322	2035	2029	291	362	1151	1414	1236	1987	729	1148	4057	456	768	512
NUDT21_TGGCGGGCAGTAGCCGCTGA	NUDT21	778	717	1437	1466	194	193	779	1126	402	872	560	711	1177	86	660	627
NUP133_CAGCGAGGGATCTGGCCGTC	NUP133	1448	1272	1604	1576	1125	486	1311	1610	3409	4036	1082	1358	6498	1011	1555	998
NUP133_CAGGCCAGGCTGCAACCTGA	NUP133	1453	1047	1535	1589	427	444	530	947	1285	1885	858	889	3981	1194	1169	759
NUP133_CGGCTGGGAACATGACTCCA	NUP133	1507	1313	2081	1870	1123	530	1437	2044	1376	2271	1084	1330	1365	593	1405	913
NUP133_CTGGCCGTCAGGTTGCAGCC	NUP133	1159	1427	1162	1281	547	521	944	1543	2285	2623	923	990	2387	717	1202	833
NUP133_GACTAGGACAGCGAGGGATC	NUP133	4255	2290	3358	3074	2509	1159	2415	3546	4022	8062	1895	2125	6904	2064	2865	1829
NUP205_ACGCCTTTGGCGGTAAATTC	NUP205	756	656	1562	1477	134	133	606	854	670	2622	419	696	1640	105	586	383
NUP205_CTCTAAGATGGCGACGCCTT	NUP205	6247	4350	3985	3840	2973	2423	3242	5143	15522	13271	3003	3548	14141	4691	4066	3067
NUP205_GACGCCTTTGGCGGTAAATT	NUP205	538	386	1074	853	324	103	504	743	304	527	246	540	196	85	390	302
NUP205_TAAGATGGCGACGCCTTTGG	NUP205	2410	1684	1766	2131	798	537	1597	1999	1985	3644	1237	1566	2653	805	1732	1138
NUP205_TTACCCGAATTTACCGCCAA	NUP205	8307	5445	5842	6279	1847	2592	2939	4053	5441	7387	1971	3094	17962	2587	2349	1637
NUP54_AGCGGTACCGGAGGTGCCCG	NUP54	1323	819	1870	2192	242	463	1156	1644	464	1498	1344	1013	8200	379	989	872
NUP54_CGAGGGAGCCCCAAAATTGA	NUP54	2239	1942	2223	2316	781	364	1240	2045	2759	2723	1066	1591	1878	691	1329	936
NUP54_CGGTACCGCTGCAGCCACCG	NUP54	1311	1116	1559	1521	779	374	1059	1535	1670	1942	1014	1212	5685	648	1376	938
NUP54_GCGGTACCGGAGGTGCCCGA	NUP54	1197	1058	1721	1409	543	260	1037	1382	1359	2507	548	967	1987	294	975	654
NUP54_GGTGGCTGCAGCGGTACCGG	NUP54	2473	1719	1732	1576	633	347	1025	1511	2202	2373	825	959	3168	1370	800	592
NUP93_CGGCACCTGAGCGGCGGAGA	NUP93	170	214	914	1056	105	66	754	1057	476	503	477	652	374	93	767	537
NUP93_GACGGCTGTAGCACAAGGTA	NUP93	1852	705	1842	1478	354	340	1121	1649	1571	1614	790	1071	3062	874	935	718
NUP93_GCCGCTCAGGTGCCGGCTTG	NUP93	1100	672	1175	1157	494	213	679	984	785	1120	455	797	1576	224	703	455
NUP93_TCAAGCCGGCACCTGAGCGG	NUP93	413	525	1511	1337	150	95	711	978	611	385	525	756	128	117	685	470
NUP93_TCCTCAAGCCGGCACCTGAG	NUP93	383	334	1254	1135	102	91	617	968	808	446	593	626	57	83	657	469
NUP98_CCTGCCACCGACCGCCGCTT	NUP98	3214	2582	3321	3748	2038	1521	3171	4876	7023	4985	3154	3408	7695	2697	3902	2844
NUP98_GCGGCGGCGACGGTTTCGTG	NUP98	2947	2561	2815	2929	1256	1326	1931	2806	4309	5623	1954	1799	9361	858	2252	1473
NUP98_GCTGCGCCCGAAGCGGCGGT	NUP98	226	145	181	208	104	22	91	124	402	153	62	79	133	12	82	63
NUP98_GGCGGCGGCGACGGTTTCGT	NUP98	1974	2266	2348	2521	601	877	1452	2218	2954	3215	1236	1404	3468	796	1535	1062
NUP98_TCTGCGCGCTGCGCCCGAAG	NUP98	941	1151	1878	2017	437	334	1192	1661	1112	3455	957	1074	2185	522	1168	1129
NXF1_CGAAGATCAAGGGCGGGCTC	NXF1	1003	879	1389	1610	432	259	1008	1666	807	1814	776	981	2175	242	1218	850
NXF1_TAGGTTGTTTGCCGGCGTAG	NXF1	11138	8294	7236	7687	1639	1000	2824	3876	6841	33041	1715	2719	11673	1964	1941	1561
NXF1_TCAAGGGCGGGCTCAGGCGC	NXF1	1230	804	1076	1346	333	346	762	1243	1430	1662	519	792	3330	439	737	563
NXF1_TCAGGCGCTGGCCGCTACGC	NXF1	1043	442	1673	1509	305	301	1031	1465	925	1185	1063	977	696	2136	988	900
NXF1_TTGGGAGTTAGGTTGTTTGC	NXF1	12446	9142	9004	9938	4666	1455	3820	5674	8859	11666	2569	3829	14884	2755	3001	2187
PABPN1_ACAAGATGGCGCCGCCGCCC	PABPN1	1906	1600	2579	2352	922	857	2039	2586	4114	6187	1688	2181	4316	1533	2465	1514
PABPN1_CTGCGGGCGGTCGGGGCTCC	PABPN1	2961	2286	2773	2959	1286	745	1417	2029	3851	4813	1013	1610	5677	1135	1427	1047
PABPN1_GCAGCAGCAGCGGGGGCTGC	PABPN1	1061	978	1527	1727	478	207	861	1273	1078	3139	643	1019	439	184	949	583
PABPN1_GCAGCAGCGGGGGCTGCGGG	PABPN1	633	415	1072	1290	155	85	566	709	262	1200	294	642	1328	99	448	293
PABPN1_GTCGGGGCTCCGGGCCGGGG	PABPN1	1071	1175	1313	1241	165	80	456	751	708	1011	340	461	1165	162	355	271
PFDN2_CAAGAGCAGCGGGAGCGGCG	PFDN2	1200	782	1200	1203	322	182	623	1041	1907	1314	1625	599	1320	385	771	460
PFDN2_GCCGGCAAGAGCAGCGGGAG	PFDN2	1305	980	1304	1320	815	298	872	1199	1450	1729	554	680	4589	184	758	536
PFDN2_GCGGAGAACAGCGGTCGCGC	PFDN2	916	616	1529	1320	377	269	919	1211	843	1374	692	974	2842	593	950	668
PFDN2_GGTCGCGCCGGCAAGAGCAG	PFDN2	1797	1430	1669	1806	540	501	1048	1394	1367	2015	694	815	3310	393	1008	756
PFDN2_GTCGCGCCGGCAAGAGCAGC	PFDN2	878	768	950	849	315	355	589	770	1403	717	532	535	2837	263	619	400
PHB_AATTCATGTGGAGGTCAGAG	PHB	2101	1966	2285	2937	486	424	1251	1965	2400	2682	705	1196	3855	1023	1079	716
PHB_GGAAGCAGGTGAGAATGGAG	PHB	6677	5019	5310	5315	2470	1204	3181	4813	6787	7428	2256	3144	11120	2277	2713	1939
PHB_GTGGAAGCAGGTGAGAATGG	PHB	7579	5947	4903	4698	2723	2093	3658	5599	9495	12591	3026	3974	12665	3629	3385	2454
PHB_TGGAAGCAGGTGAGAATGGA	PHB	9658	7447	7072	7740	3818	2612	5033	7707	10626	14558	3852	5154	15162	5742	4911	3266
PHB_TGGTTGGGGAATTCATGTGG	PHB	11945	10899	12083	12018	2455	909	5121	6630	5615	7886	2062	4514	17560	1837	2971	2148
PHB2_GAAGGGTGCAGTACCTAAGC	PHB2	2895	2193	2557	2446	441	301	982	1340	1696	2153	690	819	3842	468	681	670
PHB2_GGCCCGAACCCTCGTGTGAA	PHB2	1475	1026	1850	1414	405	354	1329	1650	817	919	650	758	1454	343	1042	715
PHB2_GGTACTGCACCCTTCACACG	PHB2	2545	1833	1686	2107	711	552	1385	1539	2475	5039	922	1052	5168	608	1094	771
PHB2_GTACTGCACCCTTCACACGA	PHB2	2425	1863	6026	5956	1115	751	4107	5419	1887	3472	3128	3306	2657	807	3711	2635
PHB2_GTGCAGTACCTAAGCCGGAG	PHB2	1938	1406	1376	1625	437	254	872	1304	1294	1913	562	967	1326	496	715	576
PHF5A_CACCAACACCAGCCTGCTTG	PHF5A	2524	2239	2476	2720	2310	766	1747	2735	4683	4950	1738	1926	5571	1877	2128	1417
PHF5A_CTCCTAACTAAGCCGGCCAC	PHF5A	2893	2166	2574	2511	990	644	1765	2545	3192	3417	1345	1524	6087	1202	1786	1311
PHF5A_GCCATAGCTCCTAACTAAGC	PHF5A	1409	1538	1544	1529	583	272	868	1333	2703	2815	651	770	2155	383	989	522
PHF5A_TGCCGCAAGCAGGCTGGTGT	PHF5A	830	603	1180	1264	352	205	853	1278	3234	1498	809	940	1504	521	895	814
PHF5A_TTGCGGCAAAAGATCAAATC	PHF5A	1484	1349	1873	2198	377	252	878	1103	1066	1454	678	792	2225	386	736	475
POLR2D_CGCGCGGCGCGGCGCGGCGA	POLR2D	618	415	935	1134	45	57	150	181	606	568	120	227	1897	100	167	104
POLR2D_GCGGCGCGGCGCGGCGATGG	POLR2D	1110	761	1385	1867	349	413	980	1322	1176	1515	667	833	2811	148	1165	713
POLR2D_GCGGGCTGGCGACGTAGAGG	POLR2D	3878	2968	3137	3103	1551	848	1823	2470	4679	6176	1450	2017	5379	2122	1716	1335
POLR2D_TCCGCGGGCTGGCGACGTAG	POLR2D	623	480	1498	1375	161	131	897	1323	473	1493	834	1021	1088	125	913	644
POLR2D_TCCTCTACGTCGCCAGCCCG	POLR2D	2553	1849	3507	2766	1139	1173	1840	2823	3712	9438	1731	1933	8782	2394	2296	1801
POLR2I_AAGCGAATACCCACGAAGCC	POLR2I	3113	2883	2756	3772	974	706	1866	2739	2508	4162	1627	2057	4758	1341	1710	1183
POLR2I_ACTTACGAGCCGGGCTTCGT	POLR2I	970	751	989	1078	368	298	576	867	694	416	506	549	882	203	629	431
POLR2I_CCCGACGGGACTTACGAGCC	POLR2I	1109	1081	1889	1492	491	286	1243	1885	2096	1438	935	1364	1160	387	2070	842
POLR2I_CCCGGCTCGTAAGTCCCGTC	POLR2I	597	511	920	868	537	237	655	1064	419	1499	622	738	1919	103	882	676
POLR2I_GCCCGACGGGACTTACGAGC	POLR2I	1659	951	1411	1746	477	436	1147	1328	1288	1778	716	1105	2152	396	1002	662
PPP2R1A_AAGGGACGGAGCCAAGATGG	PPP2R1A	6751	5081	5054	5596	2263	1458	3174	5174	7061	11023	2481	4576	11068	2629	3073	2332
PPP2R1A_GCAGTCTGACAGGAAAGGGA	PPP2R1A	5089	3659	4162	4882	2027	1603	2948	4375	5254	7566	2237	2908	13927	1851	2788	1820
PPP2R1A_GGCCGCAGTCTGACAGGAAA	PPP2R1A	4446	3752	2910	3154	1583	715	2062	2639	4766	4735	1466	1861	8459	1152	1533	1393
PPP2R1A_GTACAGCGAGTCGTCGCCGT	PPP2R1A	1079	803	1112	1402	380	300	922	1251	1427	2010	1191	842	2458	357	1080	742
PPP2R1A_TGGCCGCAGTCTGACAGGAA	PPP2R1A	3001	2178	2158	2375	1268	596	1487	2181	12863	3086	1262	1693	8955	1059	1477	1206
PRPF19_AGCGCTACGCTAGCATCGCT	PRPF19	740	441	1040	1093	250	138	479	938	795	2304	629	609	1019	393	660	609
PRPF19_CTACGCTAGCATCGCTCGGC	PRPF19	1384	1289	1273	1149	431	371	711	956	2145	1120	735	795	1147	304	768	519
PRPF19_GCTAGCGTAGCGCTTCACGT	PRPF19	1479	807	1745	1522	612	538	1084	1414	872	2292	1045	949	10272	212	1064	728
PRPF19_TAGCGCTTCACGTGGGAATG	PRPF19	3690	3124	3182	3103	1109	1042	1760	2655	3022	3717	1383	1921	2226	2396	1742	1236
PRPF19_TGCTAGCGTAGCGCTTCACG	PRPF19	666	508	977	1103	453	247	535	730	1180	453	765	870	109	469	648	449
PRPF3_AATTACCCTCTGTGGGCCCG	PRPF3	0	0	0	0	0	0	8	2	0	0	0	0	0	0	1	0
PRPF3_AGTGGCCCCGGGCCCACAGA	PRPF3	941	692	1642	1582	145	124	703	1156	636	986	468	807	1119	198	699	406
PRPF3_CTCAGGGGCTGAAGTTTGTG	PRPF3	7541	5288	4288	4575	1556	1158	2604	3656	7281	9163	1408	2650	18427	1618	1982	1467
PRPF3_GAAGTTTGTGAGGTGAGTAG	PRPF3	2038	1561	2203	1790	668	527	1391	2192	2721	3599	792	1344	4430	952	1115	765
PRPF3_TAGTGGCCCCGGGCCCACAG	PRPF3	1286	808	1350	1217	359	124	612	925	358	1317	480	523	1519	168	566	348
PRPF31_AGAGGAGAGGTGAGTGTGAT	PRPF31	5779	4843	5258	4878	2303	1623	3741	5201	6599	11301	2462	3662	9928	2356	3584	2463
PRPF31_GAGGAGAGGTGAGTGTGATG	PRPF31	9803	8848	7967	8187	4684	2321	6213	9281	11872	21031	4374	6503	21977	4496	5715	4113
PRPF31_GGTGAGTGTGATGGGGACCA	PRPF31	8026	6236	5718	6085	2287	1773	3998	6182	8217	8838	3390	4084	8652	2151	3743	2655
PRPF31_GTGAGTGTGATGGGGACCAC	PRPF31	2647	1574	2837	2704	1247	799	1836	2784	6020	4983	2294	2034	7498	1564	1964	1538
PRPF31_TGAGTGTGATGGGGACCACG	PRPF31	2252	1262	2186	1884	636	767	1521	1954	3272	2873	1275	1594	7852	859	1581	1100
PRPF38A_AGAAAAAGCACCTAGAGGAA	PRPF38A	3447	1849	3180	3070	814	386	1172	2110	2458	2538	953	1234	6549	679	948	717
PRPF38A_CCACCTTTCTCCATTCCTCT	PRPF38A	9547	6719	12702	13160	4638	2397	9322	13985	10995	16157	7422	10041	17062	5119	9195	6642
PRPF38A_CCTAGAGGAATGGAGAAAGG	PRPF38A	3740	2777	2181	2661	1276	806	1511	2316	3487	3364	1139	1556	4503	1289	1334	921
PRPF38A_GAAGTTTCACTAAACAGCTT	PRPF38A	1036	516	1801	1411	172	99	812	1082	863	575	566	892	790	164	641	441
PRPF38A_GCACCTAGAGGAATGGAGAA	PRPF38A	612	714	2455	2545	277	199	1433	2308	458	1193	1105	1485	557	226	1219	907
PRPF8_ACGCCTGCCACGCACCCCAC	PRPF8	2282	2012	5038	4439	1545	1109	4319	5899	5621	5880	4002	3682	6137	1776	4660	3829
PRPF8_CCCACAGGCCCTCACACAAG	PRPF8	2023	1890	2191	2303	1404	912	1551	2329	3801	5036	1351	1652	4519	2448	1560	1232
PRPF8_CCTCTTGTGTGAGGGCCTGT	PRPF8	1019	874	1366	1541	485	394	1096	1591	909	3131	1159	1142	2138	669	1287	818
PRPF8_GAAAGCGGCCTCTTGTGTGA	PRPF8	4380	3398	3857	4103	1355	820	2459	3387	3372	6571	1835	2762	4093	1054	2505	1526
PRPF8_GGAAAGCGGCCTCTTGTGTG	PRPF8	4942	3937	4763	4644	1407	818	2709	3896	5358	6761	2040	2737	11850	1367	2673	1889
PSMA1_AGCAAAACTGAGAATCAAGG	PSMA1	5711	4692	3806	3787	1854	828	1879	2600	2512	5371	1332	1758	7391	1227	1485	1090
PSMA1_CCATGGTGGCGGCGCGGGCC	PSMA1	2350	1709	2242	2256	860	774	1163	1649	3325	3111	1062	1593	8116	469	1268	908
PSMA1_CGGGATTCAACGTACCATGG	PSMA1	3929	3477	2930	3216	1456	1001	2033	2901	2847	3414	1591	2024	13102	1054	1916	1369
PSMA1_TCCAGCAAAACTGAGAATCA	PSMA1	1526	1104	1620	1824	579	286	897	1682	1324	822	752	1019	1919	361	870	652
PSMA1_TGGCGGCGCGGGCCTGGTTG	PSMA1	2659	1691	2424	2922	546	562	1611	2610	1423	2783	1359	1778	2385	312	1562	1290
PSMA2_ACTACATTCAGGTATGGAAG	PSMA2	2271	1826	1633	1932	539	354	1221	1604	2495	3658	691	1063	2073	623	955	742
PSMA2_AGGTATGGAAGGGGCCCTCG	PSMA2	1880	1521	1440	1722	660	386	992	1364	1473	1375	695	854	7011	546	925	655
PSMA2_GACTACATTCAGGTATGGAA	PSMA2	1294	1154	1739	1556	369	205	967	1502	853	1384	580	744	1350	834	692	459
PSMA2_GACTACGCTGAAGACCTCGA	PSMA2	2369	1952	2156	2033	1164	794	1666	2618	2889	5203	1252	1537	3458	1309	1797	1326
PSMA2_TGACTACATTCAGGTATGGA	PSMA2	2102	1644	1964	2191	782	336	1342	1950	2483	2472	705	1325	3595	1048	1262	763
PSMA3_ACGCGTAGGGATTCCAGGCC	PSMA3	2379	2148	2247	2136	763	432	1227	1767	2578	2622	898	1303	3325	864	1195	830
PSMA3_CTAAACCCAAAGGGACGCGT	PSMA3	476	643	878	994	109	73	496	812	926	466	515	795	657	452	611	426
PSMA3_CTCATCGTGCTAAACCCAAA	PSMA3	1979	1905	1735	1697	678	392	1157	1582	1323	2992	672	1043	3898	1198	947	683
PSMA3_TAAACCCAAAGGGACGCGTA	PSMA3	1382	1119	1967	1885	513	280	936	1484	1041	2606	1138	911	1887	793	958	752
PSMA3_TAGGGGAAGCGCTCCGGGCC	PSMA3	1539	742	1209	1498	453	230	607	1056	1390	1861	381	618	1031	243	704	413
PSMA6_AGGTGCTTGTGTGCCTGGTG	PSMA6	6	5	77	133	2	3	58	111	0	2	126	133	1	1	40	42
PSMA6_CTACTTTAAACACAATCCCT	PSMA6	6013	5126	4147	4128	1696	637	1893	2830	4239	4754	1145	1832	8064	1996	1350	1007
PSMA6_GGCCCCGTAGCTCCCGCACC	PSMA6	1537	1373	1527	1609	466	524	1223	1865	2127	1829	1094	1334	4831	475	1320	905
PSMA6_TGCCTGGTGCGGGAGCTACG	PSMA6	1023	1028	1563	1536	450	475	1011	1500	841	1388	758	969	1957	353	1015	769
PSMA6_TGCGGGAGCTACGGGGCCCA	PSMA6	2464	1992	3187	2572	589	673	1937	2979	2246	3255	1196	1648	8159	945	2052	1233
PSMB2_CACCGGTGAGACCTGGAAGC	PSMB2	1339	1041	1297	1587	604	365	1165	1458	1814	2130	535	907	1021	927	1020	736
PSMB2_CACGAGACTCGCCCGCTTCC	PSMB2	1526	1471	1922	2116	1366	1102	1515	2418	2260	3160	1624	1465	2842	509	1647	1167
PSMB2_GCTGTCTCACCGGTGAGACC	PSMB2	1116	751	1209	1115	530	252	716	1085	644	2032	539	583	2440	265	760	620
PSMB2_GGGCGAGTCTCGTGCTGTGT	PSMB2	2278	1693	2784	2559	912	645	1856	2342	2181	2811	1218	1726	4477	992	1942	1356
PSMB2_TCACCGGTGAGACCTGGAAG	PSMB2	719	519	1114	1067	220	175	671	877	459	1316	479	657	370	161	641	455
PSMB3_ACACCGCAATCATGGTGAGA	PSMB3	2107	1443	1918	1959	511	435	1428	1995	2037	2008	1177	1671	4369	735	1347	877
PSMB3_ACCGCAATCATGGTGAGATG	PSMB3	3444	2852	2493	2433	1685	836	2089	2761	3631	3487	1568	1843	3837	1939	1817	1280
PSMB3_ATCCTAGTACACCGCAATCA	PSMB3	9053	7927	8035	7607	2931	2273	5004	7567	13313	14982	3754	5281	19531	3969	5102	3332
PSMB3_GGAATTGCTCTGGCGATCGA	PSMB3	1856	1354	2480	2258	578	373	1316	1999	1331	1903	847	1194	1263	599	1078	738
PSMB3_TCCCCATCTCACCATGATTG	PSMB3	7862	6752	6656	6941	4261	2454	4188	6654	10372	13301	3762	4953	19358	5047	4731	3449
PSMC1_AGTCACTCACCATCTTGCCT	PSMC1	7088	5973	6223	6822	5754	2710	5151	7730	11532	15636	4012	5331	16421	4868	5328	4098
PSMC1_GACTAAGGGTTTCTTTCCGC	PSMC1	1980	1694	1572	1898	322	120	743	1023	1390	1425	364	866	1524	560	429	279
PSMC1_GCAAGATGGTGAGTGACTAA	PSMC1	3811	3248	2849	3001	1236	823	2122	2891	29790	4195	1388	2048	14036	1106	1790	1229
PSMC1_GGCAAGATGGTGAGTGACTA	PSMC1	4244	3857	4107	4401	1609	1128	2827	3652	3658	3727	1896	2356	9500	1180	2300	1646
PSMC1_TCCGGCAGCGGCAGCTCAAG	PSMC1	990	806	1724	1245	408	334	963	1595	1121	1736	871	1143	1728	482	1064	768
PSMC2_AAGGTGCTGTGTAATCATTA	PSMC2	2197	1606	2393	2433	912	297	996	1677	1403	1514	693	990	1520	602	877	679
PSMC2_CATTAAGGAGCGGAGGCTTT	PSMC2	2607	2088	2455	2515	908	829	1541	2236	3222	4626	1332	1864	5716	1026	1389	1118
PSMC2_GCTGTGTAATCATTAAGGAG	PSMC2	1658	1078	1404	1661	268	169	687	1169	771	1089	407	669	1591	1491	583	351
PSMC2_GTGTAATCATTAAGGAGCGG	PSMC2	2859	2223	2538	2623	640	215	1021	1571	1119	1513	607	865	1756	476	717	466
PSMC2_TCTTCCGCTGATCGGCACCG	PSMC2	738	830	1285	1751	160	219	1003	1504	921	764	1117	1370	676	415	1292	906
PSMC4_CTCCTCCATAGTGACCAAGC	PSMC4	1689	1287	2266	2250	657	448	1541	1971	2250	3280	1161	1693	2123	1064	1472	1003
PSMC4_GATAGGCATCTTGGTGGAGA	PSMC4	1256	1086	1617	1326	373	227	956	1235	773	1869	574	904	2986	164	714	491
PSMC4_GGAGGAGATAGGCATCTTGG	PSMC4	3231	2790	2976	2653	1156	632	1758	2414	2698	3870	1174	1716	6057	1306	1393	1098
PSMC4_GGCCGGCTTGGTCACTATGG	PSMC4	7569	5752	4260	4671	1669	1265	2623	3771	6519	5925	1833	2183	8778	1724	2078	1584
PSMC4_TTGGTCACTATGGAGGAGAT	PSMC4	5026	3848	3592	4018	1673	979	2247	3374	5313	5734	1479	2243	10646	2096	1928	1330
PSMD1_ACTGACTGAGCAGCGCACCC	PSMD1	4596	3618	4440	4829	2067	1726	3230	4412	6381	8633	3273	2785	8618	3026	3430	2677
PSMD1_AGCAGCGCACCCGGGGAGCA	PSMD1	1372	850	1655	1724	832	291	1138	1573	1995	2075	970	1092	4720	428	1177	967
PSMD1_AGGAGGCGCGGTGAACTGAG	PSMD1	2427	1707	2230	2113	1574	763	1440	1897	4055	3672	1113	1532	3339	1045	1416	955
PSMD1_CTGACTGAGCAGCGCACCCG	PSMD1	5785	4830	5390	5521	1854	1775	2884	4348	7856	7967	2643	3222	9598	1924	3435	2493
PSMD1_GACTGACTGAGCAGCGCACC	PSMD1	1564	767	2112	2061	1427	417	1793	2387	1999	1530	1609	2657	961	455	1951	1246
PSMD11_AGTCTCTACTCAGCACCGAC	PSMD11	900	811	1436	1757	526	218	971	1400	2775	992	862	842	1538	337	836	666
PSMD11_GTCGGTGCTGAGTAGAGACT	PSMD11	2953	2794	2715	3358	1032	785	1894	2616	3219	4573	1333	1920	6689	873	1546	1201
PSMD11_GTCTCTACTCAGCACCGACC	PSMD11	726	534	877	973	227	278	636	968	439	792	431	705	2681	213	709	557
PSMD11_TCTACTCAGCACCGACCGGG	PSMD11	1694	1488	2042	2107	489	365	1178	1852	694	3956	834	1469	2335	360	1107	979
PSMD11_TGAGTAGAGACTGGGCTCTC	PSMD11	1210	977	1809	1971	221	272	1002	1516	1526	1591	965	1196	1465	278	1129	835
PSMD7_AACTGGGCCTGAAAGGGTAC	PSMD7	1378	1336	1968	1967	317	243	1167	1701	1459	1372	952	1473	11116	523	1114	830
PSMD7_CCGGTGACCGCTACTGCTGC	PSMD7	858	651	1439	1628	355	310	1185	1654	2948	1116	871	1064	1404	208	1234	972
PSMD7_CTGCTGCCGGTGTTTGCGTG	PSMD7	6514	4476	4555	5115	1384	1139	1427	2474	6969	10929	2023	2290	9822	1306	1938	1470
PSMD7_GCCGGTGTTTGCGTGTGGCA	PSMD7	1646	1210	1699	1717	361	201	603	1110	1655	2045	702	852	1231	335	894	588
PSMD7_TCCCTGCCACACGCAAACAC	PSMD7	2276	1368	2720	2654	3256	948	1997	2874	2442	5665	2063	2406	12660	949	2504	1954
QARS_CCTCGGCCTGAGCGAGCAGA	QARS	1169	1572	1287	1412	326	509	1026	1625	1365	3170	1037	989	3487	950	1041	839
QARS_CGAGGCTAGTGAAGAGCGAC	QARS	447	703	886	981	198	80	785	990	715	1315	671	889	1365	131	645	685
QARS_CGCGGGCCTTCTGCTCGCTC	QARS	458	266	704	791	93	106	374	613	295	342	441	512	624	49	545	467
QARS_CTGTCGCTCTTCACTAGCCT	QARS	108	204	115	211	37	16	174	253	131	149	129	139	22	143	122	109
QARS_GAGGCTAGTGAAGAGCGACA	QARS	5091	2892	3894	4225	1795	1015	2528	3672	3325	4968	2194	2753	5213	1660	2603	1768
RAN_CAGCCTCAGTCGGACGGGCG	RAN	1338	911	1206	1307	619	335	793	1402	1177	1573	698	1003	1773	534	1096	666
RAN_CTTTCCAGCCTCAGTCGGAC	RAN	2288	1695	2195	1876	1150	654	1301	2219	2497	4839	1314	1674	3762	861	1708	1097
RAN_GCCATCTTTCCAGCCTCAGT	RAN	2602	1964	1796	2038	1108	700	1630	2440	3095	4976	1168	1496	7219	1392	1556	1202
RAN_TCTTTCCAGCCTCAGTCGGA	RAN	911	911	1504	1781	381	315	962	1540	1011	2093	881	1037	1463	325	1059	1649
RAN_TGGAAGGTATCGCGACCCGG	RAN	1038	770	1538	1620	350	285	833	1405	566	1259	891	849	1606	238	853	709
RPA1_CAGCTCCAGCTTCCCCACCC	RPA1	9405	8011	7888	8381	4888	3231	5917	8639	15689	18799	5007	6510	18300	4782	6347	4632
RPA1_CCACCGCCAAGACTTCCCCG	RPA1	2234	1183	1695	1610	806	587	1363	2235	2406	3853	1023	1436	8061	1306	1383	893
RPA1_GAGCTGTTGCGGGGTCCGCG	RPA1	1161	915	1150	1079	191	400	709	1061	1057	2035	564	674	2202	209	710	415
RPA1_GGGAAGCTGGAGCTGTTGCG	RPA1	3104	2309	2843	2770	837	691	1817	2830	3751	3779	1455	2037	3854	836	1758	1070
RPA1_TGGAGCTGTTGCGGGGTCCG	RPA1	2620	1722	2138	2125	709	517	1526	2080	2026	2708	1359	1776	3674	752	1438	1011
RPA2_AAGTAGCCAGAGCGGCGCAG	RPA2	1917	1520	1852	2135	1992	469	969	1568	1333	1088	831	1202	1404	505	1020	726
RPA2_CCAGAGAAAAGTAGCCAGAG	RPA2	8176	6112	5908	6000	1160	592	2568	3394	3290	4833	1260	2523	5347	780	1501	991
RPA2_GCAGTGGCGGCCGCGTTCTG	RPA2	1777	1499	1918	1944	616	999	1107	1439	1330	2095	914	1063	3517	776	942	799
RPA2_TAGCCAGAGCGGCGCAGTGG	RPA2	1304	891	1738	1954	326	365	1001	1574	946	1698	854	1130	362	236	1013	716
RPA2_TAGCGGAAAACCACAGAACG	RPA2	1725	1545	1659	1531	620	207	875	1226	855	1686	658	779	761	330	619	421
RPL10A_AGGCGCGGATGAACGCGGAT	RPL10A	1107	1008	1467	1555	339	199	999	1287	935	1211	765	943	1679	273	758	906
RPL10A_CCTGAAGGCGCGGATGAACG	RPL10A	4240	2979	3173	3352	1639	792	1428	2470	5437	7033	1622	1931	7593	1906	1649	1251
RPL10A_GCGCGGCGTGAGAAGCCATG	RPL10A	2113	1582	1769	1622	687	444	1011	1766	2142	3559	1002	1377	1805	1219	1275	849
RPL10A_GGCGCGGATGAACGCGGATA	RPL10A	1215	1240	1849	1761	274	220	974	1398	852	2252	689	1047	847	283	893	591
RPL10A_TTCAGGACCAACTCACCTCA	RPL10A	336	187	328	217	163	143	189	333	325	392	161	169	310	43	182	119
RPL11_CATCATGGCGGTGAGTAGCT	RPL11	2080	1702	1692	1769	689	655	1058	1835	2941	3422	875	1181	6723	551	1284	880
RPL11_CCATCATGGCGGTGAGTAGC	RPL11	1258	706	1091	1069	125	186	200	349	1742	1736	192	259	1490	626	216	209
RPL11_CCATGGATGGCGACGGATAA	RPL11	1635	1639	1185	1226	370	240	602	941	1600	1104	470	708	2492	345	672	538
RPL11_GGATAAAGGAAAGCAAATCC	RPL11	1668	1168	1430	1622	227	176	716	895	901	1020	425	695	1786	300	465	338
RPL11_GGCGGTGAGTAGCTGGGACC	RPL11	2062	2146	2631	2854	701	674	2092	3044	2320	2476	1720	2211	3243	966	1840	1428
RPL12_CCCGGATTCGGGACGACCGA	RPL12	1828	1846	2020	2313	537	760	1754	2292	2413	3779	1384	2028	4889	893	1451	1103
RPL12_CCTTCGGTCGTCCCGAATCC	RPL12	1019	782	917	826	171	283	495	802	694	2849	544	716	1482	753	616	502
RPL12_CGGCTGGTGTCGGATGAACC	RPL12	1581	1160	1630	2003	745	365	1070	1445	725	1160	948	1060	1847	364	1035	796
RPL12_GACCGAAGGAAGTTGCACCT	RPL12	2430	2132	2249	2880	1108	1106	2234	2988	3467	4074	1498	1962	7296	1208	1903	1371
RPL12_GGCCAAGGTGCAACTTCCTT	RPL12	1668	1407	1596	2147	1899	405	1154	1741	2191	2498	944	1129	2908	854	1171	890
RPL13_CGCAGGAGGTGAGGGAGACT	RPL13	4603	3277	3306	3172	2117	1488	2477	3806	6090	8703	2212	2243	10227	2234	2513	1845
RPL13_CTGGATGATGCCCAAAGGCC	RPL13	2193	1311	2063	1942	1503	697	1866	2500	2665	5184	1199	1702	10339	982	1641	1273
RPL13_GAGACTGGGTCCTGGCCTTT	RPL13	3154	2554	3297	3270	2002	590	1912	3004	3195	3609	1447	2174	6041	727	2149	1261
RPL13_GTCTCCCTCACCTCCTGCGC	RPL13	4384	3237	4042	3690	3352	2089	2936	4220	6194	11491	2544	2621	14742	4069	3592	2805
RPL13_TGGCGCTGGATGATGCCCAA	RPL13	853	853	1662	1523	233	213	951	1240	1100	1637	724	1101	591	1119	918	639
RPL14_AGTCTTACTGTTGCGGGCTC	RPL14	1613	1531	1581	1817	419	341	1139	1536	1322	2198	814	1029	2463	677	1059	794
RPL14_ATGGTGAGTCTTACTGTTGC	RPL14	4568	3068	4578	4386	1232	646	1940	2981	2527	5534	1576	2125	5131	1186	1686	1178
RPL14_CATGGTGAGTCTTACTGTTG	RPL14	5605	4130	3231	3107	2637	1071	2151	3545	4667	5883	1768	2347	13162	2106	2103	1456
RPL14_GTCTTACTGTTGCGGGCTCC	RPL14	3190	2842	2295	2668	1051	594	1877	2658	2880	3742	1502	2040	3830	941	1726	1308
RPL14_TCTTACTGTTGCGGGCTCCG	RPL14	2151	1082	2637	2402	674	287	1410	1966	1666	1788	1123	1661	2628	299	1270	870
RPL18_AGCTCGCTTTGCGGCGTTCG	RPL18	796	814	1358	1363	194	189	769	1457	520	849	668	1127	515	336	854	771
RPL18_ATCATGGTGAGCTCGCTTTG	RPL18	4170	3092	3127	3262	1472	943	2067	2728	3810	5790	1833	2215	8307	1605	2111	1348
RPL18_CCGAGCAGGAGGCGCCATCA	RPL18	1785	1780	2253	2060	496	766	1580	2491	1702	3686	1488	1346	6381	1632	1901	1328
RPL18_GCAAAGCGAGCTCACCATGA	RPL18	2486	2057	2117	2412	1302	963	1581	2249	5252	5602	1036	1704	5007	562	1486	1032
RPL18_TGAGCTCGCTTTGCGGCGTT	RPL18	1358	1000	1629	1704	240	341	1096	1611	1309	2290	987	1135	1470	524	1116	754
RPL18A_AGGCCTCGGGCACGGTAAGG	RPL18A	1937	1317	1581	1659	663	581	1309	2140	2449	2730	1021	1292	2957	615	1336	985
RPL18A_CGCCATGAAGGCCTCGGGCA	RPL18A	1552	972	1913	1894	737	484	1547	1724	2571	3838	1171	1438	5063	543	1530	1042
RPL18A_CGCCCGCCTTACCGTGCCCG	RPL18A	1063	691	1055	1546	1055	568	747	1292	1897	1510	841	926	357	580	1079	718
RPL18A_GGCCTCGGGCACGGTAAGGC	RPL18A	2500	2167	2368	2230	729	627	1290	1860	3217	4345	1233	1697	7608	1350	1410	998
RPL18A_TGAAGGCCTCGGGCACGGTA	RPL18A	1338	1035	2004	2290	1244	503	1415	2068	1070	2886	1165	1409	796	496	1749	1182
RPL19_AGGGCGAGCTGGTCTCCATC	RPL19	872	576	1606	1318	1038	450	981	1695	799	1035	976	1107	1316	191	1178	890
RPL19_CGACACGCGTCAGCGCCTGA	RPL19	1588	958	1839	1692	390	483	1494	1869	4545	2711	1135	2193	3263	1964	1644	1189
RPL19_CGGCCGCAGCCATGAGGTGA	RPL19	1570	1524	1803	2101	1038	619	1326	1901	3816	4181	1426	1686	5715	1545	1928	1323
RPL19_GCGGCCGCAGCCATGAGGTG	RPL19	1119	799	1364	1504	330	176	763	1139	574	774	583	972	793	145	840	509
RPL19_TCGCCCTCACCTCATGGCTG	RPL19	2834	2463	2471	2972	1300	1138	1827	2802	5133	10066	1432	1859	2304	1313	2296	1613
RPL23A_AATCCCCGGTAAACCAGCTG	RPL23A	3690	3232	3107	3190	1201	706	1751	2407	3776	4990	969	1605	3780	902	1511	1087
RPL23A_CGAAGAAGGAAGGTGTGTGT	RPL23A	7730	7151	5752	5989	3696	1946	3778	5612	9707	12190	3302	4084	17198	3367	3981	2904
RPL23A_GAAGGTGTGTGTTGGTGATG	RPL23A	23579	17730	17931	18944	7225	4408	9417	13571	19574	24608	7468	10448	33618	7533	8961	6290
RPL23A_GCGCCGAAAGCGAAGAAGGA	RPL23A	1274	1280	1628	1746	669	450	1120	1673	1564	2026	1083	1246	2276	530	1144	917
RPL23A_GGAAGGTGTGTGTTGGTGAT	RPL23A	12828	9213	9696	9719	3246	2235	5535	7380	9948	12821	3909	5562	17462	3138	4787	3488
RPL24_ACTTCATGGCGACAGCTCCA	RPL24	2653	2369	2773	3279	1235	910	2200	3716	5162	5241	2234	2052	10133	1785	2545	1804
RPL24_CATGAAGTAAGCACGACCCG	RPL24	4677	4202	3271	3843	1502	1032	2540	3098	4962	7871	1865	2333	6410	2187	2464	1466
RPL24_GCCCGAGGATGTAAGCGGAT	RPL24	2795	2085	2723	2992	666	683	2035	2820	2720	3416	1392	1643	5511	744	1666	1172
RPL24_GTAAGCGGATTGGGAACCAC	RPL24	1012	645	1565	1433	354	187	971	1425	1143	908	689	1109	2258	330	1025	615
RPL24_TGTAAGCGGATTGGGAACCA	RPL24	1504	1337	1652	2059	377	313	1183	1596	799	1982	859	964	1433	811	808	692
RPL26_ATCCTTACCCGCTCCCGCTT	RPL26	2540	1799	3079	3164	1178	495	2143	3233	3590	3993	1946	2161	6384	832	2080	1550
RPL26_GCCATCACCGAAGCGGGAGC	RPL26	1434	1300	1773	1504	508	581	1047	1606	2012	2748	1110	1393	1086	630	1293	1075
RPL26_GGAGCGGGTAAGGATTCGGC	RPL26	5949	4446	4120	4118	1787	1046	1850	2871	4689	7935	1675	2687	6609	1715	2155	1429
RPL26_GGCCATCACCGAAGCGGGAG	RPL26	2795	2243	2600	2525	856	557	1324	1964	2742	4713	1155	1427	5726	1415	1257	999
RPL26_TTTGCGGCCATCACCGAAGC	RPL26	1591	1593	1940	1753	429	321	1072	1484	2027	3904	988	1122	1818	840	950	697
RPL3_CATTGTCACCGGCGTCGGCA	RPL3	2644	1911	2425	2224	1035	652	1628	2285	2797	3291	1398	1549	6694	1058	1667	1223
RPL3_CGTGATGGTATGTGTTGTAA	RPL3	9304	8470	6647	7239	2038	1284	3664	5069	8022	109382	2455	3402	11686	3000	3299	2025
RPL3_CGTTTCATTGTCACCGGCGT	RPL3	1366	1018	1675	1678	258	243	799	1097	549	1468	602	832	1524	643	879	588
RPL3_GATGGTATGTGTTGTAATGG	RPL3	18873	14652	10278	11724	3849	2331	5856	7727	12136	14292	3465	5554	23229	4768	4173	2810
RPL3_GGATTCAGCCGTGCCGACGC	RPL3	2659	2589	1944	2286	1478	761	1665	2601	2640	5899	1773	1648	2512	1075	1847	1417
RPL31_CGCTGCAGAGTGAGTATGGG	RPL31	9748	7309	4985	5286	3999	2354	4122	5759	12162	26395	2843	3676	12234	2902	3139	2309
RPL31_GAGTATGGGTGGCGGAGTCT	RPL31	4333	3319	3547	3839	1719	609	1962	2861	3675	3617	1157	2172	5481	1199	1663	1260
RPL31_GGACGCTGCAGAGTGAGTAT	RPL31	3169	3099	2937	2863	1958	940	2393	3274	4670	5759	1634	2429	9238	1724	2217	1524
RPL31_TGAGTATGGGTGGCGGAGTC	RPL31	2188	1753	2646	2752	712	330	1497	2044	2131	3004	1054	1684	3986	740	1419	984
RPL31_TGCAGAGTGAGTATGGGTGG	RPL31	10875	7811	7643	7292	2753	1726	4534	6258	10494	12942	2471	3956	17821	2718	3610	2349
RPL32_AACACTTACCGAGAAGGAGA	RPL32	2089	1878	1785	1916	733	418	1003	1309	2759	2757	745	939	10503	650	956	672
RPL32_CGCAGGAATGCGGATTGCCA	RPL32	7065	4906	4956	5193	2134	1577	3101	4305	5451	10136	2428	3080	9980	2715	2554	1873
RPL32_CGGATTAACACTTACCGAGA	RPL32	2475	2189	2255	1961	474	264	833	1170	2003	1688	698	864	3692	473	787	487
RPL32_GGTGGCAGCCATCTCCTTCT	RPL32	4690	3649	4387	4807	4680	1310	2967	4507	5360	5343	2311	3124	6537	2038	2801	2049
RPL32_TTCCTCGGCGCTGCCTACGG	RPL32	795	832	1565	1657	384	176	1115	1919	1200	2387	1107	1468	1505	1122	1738	899
RPL34_ATTGGTAAGGAAATAAAGAC	RPL34	2957	2330	2516	2519	670	257	857	1234	1362	2154	424	1037	4827	656	723	436
RPL34_CGGATGGCAGCCGATTGGTA	RPL34	1664	1757	1788	2019	848	435	1152	1661	1801	3826	805	1299	1251	721	1210	785
RPL34_CTCCTCGGATGGCAGCCGAT	RPL34	1352	1029	1588	1917	658	451	1243	1949	1751	3371	1284	1285	1639	741	1577	1016
RPL34_GGGGACGTTGTCTGCAGGTA	RPL34	1859	1243	2120	1895	931	375	1243	1666	1739	2595	981	1115	2054	533	1470	1052
RPL34_TTGGTAAGGAAATAAAGACA	RPL34	2973	2467	2936	3134	391	292	1184	1754	1729	2593	723	1342	3711	1105	958	536
RPL35_AATGGTGAGAGCTGCGGAAT	RPL35	7669	5432	6320	6696	2879	1507	3995	5495	8418	11743	3230	3743	17528	2912	3360	2493
RPL35_ATGGTGAGAGCTGCGGAATC	RPL35	5434	4258	5195	5595	2630	1466	3175	4672	7324	8325	2908	3928	12818	2828	3105	2454
RPL35_CGCGCCTCACAGCGCTCGGA	RPL35	769	475	988	1111	86	71	176	357	712	512	230	326	870	208	299	257
RPL35_GTTGGCGGCTTGTGCAGCAA	RPL35	199	380	304	322	25	47	166	252	285	494	138	344	705	58	161	116
RPL35_TGCAGCAATGGTGAGAGCTG	RPL35	1995	1512	1844	2058	773	792	1330	1811	2851	4497	1032	1392	5681	993	1279	939
RPL36_GCGGCGGATACCGGCAGTGC	RPL36	1184	887	1083	1347	346	277	737	1057	752	2290	554	829	1215	171	750	466
RPL36_GGACCCGGGAGTCCGGATGG	RPL36	1019	1046	1299	1300	209	139	723	904	548	1032	412	643	1040	165	465	362
RPL36_GGCGGCGGATACCGGCAGTG	RPL36	1621	1104	1670	1650	227	240	957	1136	1531	1662	581	821	2323	675	814	584
RPL36_TAAGTGGTTTCCCGCACTGC	RPL36	1160	1005	1748	1811	199	369	861	1249	660	727	641	1059	1492	387	661	475
RPL36_TCTGGAGAGCAGCAGGTAAG	RPL36	1724	1181	1905	1954	607	419	1786	2168	2773	2475	1309	1723	3690	1249	1684	1075
RPL37_AACTCACCATCTCGCTTCTG	RPL37	5210	4324	4768	5537	1995	1950	3872	5376	7366	7677	3273	3278	12360	3241	3636	2671
RPL37_ACAGAGAGGCACAAAGGACG	RPL37	5317	4377	4390	3983	2444	1508	2970	4173	7169	8841	2274	3059	12404	2082	2722	2008
RPL37_AGAGGCACAAAGGACGAGGA	RPL37	1558	1190	1771	2005	679	347	1329	1952	2081	2849	958	1511	2555	590	1382	987
RPL37_CAGCAAACAGAGAGGCACAA	RPL37	4186	2873	2847	2913	1774	743	1900	2515	3368	5416	1274	1916	5997	1241	1580	1045
RPL37_GAGATGGTGAGTTGTGACTG	RPL37	3872	3600	3225	3382	1220	690	2063	2682	3952	6851	1272	2137	4199	1438	1586	1189
RPL37A_ATGCAGGCAGATAGAGTTCT	RPL37A	3477	2539	3586	3063	711	566	1783	2429	3254	3626	1070	1646	5873	850	1377	922
RPL37A_CGCGGCGACATGGTGAGTGT	RPL37A	5511	3710	4606	4778	2373	2701	4225	5712	9375	12307	3876	4223	14425	3125	4611	3313
RPL37A_GGACCTAGGTCGCGGCGACA	RPL37A	1969	1662	2034	2503	773	953	1326	2042	1833	2902	1294	1330	2239	515	1546	1119
RPL37A_GGTGAGTGTGGGTCTCTGTG	RPL37A	5522	4990	5820	5641	1590	635	2774	4299	3929	5407	1755	2984	5687	1051	2218	1618
RPL37A_TCGCGGCGACATGGTGAGTG	RPL37A	1589	1234	1953	2305	1295	567	1767	2415	2012	4101	1440	1841	2814	1522	2058	1350
RPL38_AGTGTCTCTAGGGTGATACG	RPL38	2683	2466	2995	3491	852	475	1778	2461	3359	2806	1399	2049	7610	722	1654	1131
RPL38_GCTTGCTGTGAGTGTCTCTA	RPL38	3626	2668	3277	4150	1139	636	2224	3560	4027	3454	1742	2149	6529	1385	2102	1413
RPL38_GGGTGATACGTGGGTGAGAA	RPL38	5174	4019	4399	4165	1948	722	2452	3764	4867	6775	1709	2672	6850	1225	2049	1504
RPL38_GTGTCTCTAGGGTGATACGT	RPL38	3636	3093	3601	3735	1023	762	2000	2841	3924	4891	1562	1970	6609	2663	1992	1388
RPL38_TGCTTGCTGTGAGTGTCTCT	RPL38	5078	4540	4534	3985	1759	1460	3019	4501	5219	5677	2690	2994	11366	1780	2885	2153
RPL4_AAGAGAACTTCCACTCACCA	RPL4	5448	4890	4499	4677	1390	1222	2623	4194	5277	6450	1843	2866	7942	2167	2332	1655
RPL4_AGAACTTCCACTCACCATGG	RPL4	5732	5426	3936	3564	1870	1613	2539	3340	6421	7939	1853	2351	11787	2020	2115	1558
RPL4_CAGCCACGCTCCTCTCAGCC	RPL4	1955	1590	1785	1788	623	818	1770	2205	2446	4424	1185	1458	3773	1084	1715	1264
RPL4_CCACTCACCATGGCGGAGAG	RPL4	886	575	1386	1526	329	363	646	961	1044	1521	661	871	1458	300	761	466
RPL4_CCTCTCTCCGCCATGGTGAG	RPL4	2353	1864	1937	1605	1471	635	1440	2162	3373	4103	935	1619	4399	946	1576	1027
RPL5_ACAGAGACCTGCAGGCCCAG	RPL5	2056	2038	1796	1868	769	533	1128	1578	3168	5109	858	1123	3230	800	1089	908
RPL5_CTCTGTCGAGCAGCGGACGC	RPL5	999	1000	1015	1325	851	433	746	1090	1159	2006	699	1070	603	951	924	580
RPL5_GACGCCGGTCTCTGTTCCGC	RPL5	1127	1030	1224	1112	361	379	635	970	1780	2066	609	749	1413	261	690	439
RPL5_GGCATCCACTCACCATCCTG	RPL5	7558	5792	6114	6121	3330	2015	5237	6607	10129	11069	3522	4488	10153	3015	4335	3195
RPL5_TGCAGGTCTCTGTCGAGCAG	RPL5	1839	1209	2129	1941	352	273	1266	1367	1163	1675	765	1110	1338	274	997	753
RPL6_CCTCCAGGTTCGGATGGCGA	RPL6	1104	801	1314	1557	270	221	987	1376	803	954	720	1098	2078	535	873	622
RPL6_CCTTCGCCATCCGAACCTGG	RPL6	3696	2883	3078	3163	2002	1217	2366	3388	6280	8578	2132	2107	11857	1526	2466	1741
RPL6_CTTCGCCATCCGAACCTGGA	RPL6	2204	1683	1752	1652	592	708	1376	1873	3824	5702	1206	1205	5448	819	1434	1084
RPL6_GACTGGATGCCCTCCAGGTT	RPL6	871	760	1552	1367	269	143	830	1047	674	812	426	767	1386	315	702	438
RPL6_GGATGCCCTCCAGGTTCGGA	RPL6	1290	983	2282	2182	388	329	1684	2424	2950	2757	1197	1602	2288	521	2032	1183
RPL7_AAAGTATCTGGCTCTGGAGA	RPL7	3849	2934	3707	3246	894	516	1529	2247	2213	3415	969	1732	3103	608	1312	838
RPL7_AACTCACTCTACACCCTCCA	RPL7	7906	5732	7458	7954	2720	1816	4644	6772	11041	11822	3506	4453	17710	3363	4204	3012
RPL7_GATGGAGAAGGATTCTCAAG	RPL7	1500	948	1189	1433	324	302	667	999	883	973	477	612	2519	150	594	345
RPL7_GGTGTAGAGTGAGTTGCTTC	RPL7	7738	5894	8454	7748	1599	1089	3428	4842	5660	7296	2155	3221	6621	1374	2702	1891
RPL7_TCTGGCTCTGGAGATGGAGA	RPL7	3522	3132	3401	3325	1221	880	1915	2872	5060	5194	1410	4034	8284	983	1882	1387
RPL7A_AGGATGGCAGCGGATACAGC	RPL7A	3678	2669	2891	3316	1243	1017	2272	3508	3597	5084	1613	2699	7310	2338	2774	1881
RPL7A_AGTTCCGTGGCACTATAGCC	RPL7A	1794	1305	1671	1616	596	259	933	1396	1588	1656	601	914	1242	315	759	575
RPL7A_CAGCGGATACAGCCGGAACC	RPL7A	977	761	1241	1365	239	263	1054	1181	1118	647	617	953	1386	384	847	527
RPL7A_GGAACCTGGCTATAGTGCCA	RPL7A	262	50	270	325	70	27	105	193	65	62	54	66	12	46	74	67
RPL7A_GTGAGTGAGCTGTAGTTCCG	RPL7A	6749	5448	5306	4893	2247	1395	2982	4272	6626	8540	2338	3107	7641	2654	2758	1960
RPN2_ACGCGCAACTCCTCACCCGG	RPN2	5087	4546	4087	3870	1981	1084	2260	3391	4724	7913	1498	2216	12680	1278	2204	1414
RPN2_AGGAGTTGCGCGTGGCTTTG	RPN2	2712	2271	2461	2415	1071	487	1530	2110	3172	3446	1239	1426	2077	1189	1543	994
RPN2_CTCGGAGGAATGGCGCCGCC	RPN2	913	827	975	1452	194	222	771	1226	2003	1583	706	870	817	215	843	625
RPN2_GCCACGCGCAACTCCTCACC	RPN2	4148	3532	3593	3966	1871	1359	3246	4631	5466	11604	2600	3236	6829	1566	3079	2482
RPN2_GCCGGGTGAGGAGTTGCGCG	RPN2	2426	1775	2197	2038	898	548	1148	1857	2366	4002	940	1285	2469	515	1181	818
RPS11_AGATGGCGGACATTCAGGTG	RPS11	1595	1138	1678	2201	724	229	1227	1772	871	1429	857	1391	1456	214	855	727
RPS11_CGCGCCCCTGAAGGCCAAGG	RPS11	804	604	960	855	176	357	744	934	1127	1696	665	665	1761	278	671	593
RPS11_CGGACATTCAGGTGCGGACT	RPS11	1414	639	1464	1379	374	249	818	1289	726	2216	512	1031	1252	413	722	543
RPS11_GACATTCAGGTGCGGACTCG	RPS11	2154	1712	1964	1963	776	350	1402	1692	1698	3130	1109	1416	3685	622	1161	964
RPS11_GGGTTGGATGCCAGGGTGCG	RPS11	1763	1468	1831	1966	435	182	1013	1282	1648	830	521	948	3310	241	602	490
RPS13_CATGCTCCCGGGTGAGCTCG	RPS13	1179	1032	948	1024	219	351	550	787	2096	726	384	560	5316	542	659	448
RPS13_GGGCATCAAGCCGGATTGCT	RPS13	2530	1805	2300	2481	742	596	1881	2526	2106	3523	1064	1751	4601	668	1385	1047
RPS13_GTGAGCTCGGGGCATCAAGC	RPS13	919	939	1563	1901	874	280	991	1547	865	697	781	923	3272	181	935	616
RPS13_TGGGTCGCATGCATGCTCCC	RPS13	1505	1164	1961	1841	368	340	952	1398	1595	2139	830	1061	2871	556	1028	761
RPS13_TTGATGCCCCGAGCTCACCC	RPS13	1372	1001	2191	2048	613	563	1404	1871	1574	1840	1019	1327	2436	1013	1320	1015
RPS14_GACAATCGGGGGGCATCCTG	RPS14	6922	5771	5270	5869	2044	1119	3249	4197	5714	6230	2047	3028	9383	1946	2290	1717
RPS14_GAGGCCCGGGCGCGACAATC	RPS14	2256	1913	2510	2041	720	684	1427	1916	2372	2987	1064	1527	3420	1524	1261	989
RPS14_GCCCGGGCGCGACAATCGGG	RPS14	1464	816	1450	1174	680	254	897	1158	1085	1696	796	869	1215	617	732	492
RPS14_GGAGGCCCGGGCGCGACAAT	RPS14	2521	1895	2253	2310	688	488	1305	1786	5337	3478	1388	1189	7851	580	1078	731
RPS14_GGCCCGGGCGCGACAATCGG	RPS14	1127	993	1431	1641	278	214	831	1126	2312	1336	627	969	321	308	624	514
RPS15_AGATGGTGAGTGTTGCGATT	RPS15	5142	4279	5545	5089	1187	1038	2582	3439	2585	6575	1961	2264	13384	1218	2285	1602
RPS15_CGCAACACTCACCATCTTGC	RPS15	1003	746	1007	1362	287	318	929	1317	1929	1662	551	821	1554	431	840	696
RPS15_CTTCTGAGGATCCGGCAAGA	RPS15	2298	2287	2257	2480	1003	938	1732	2420	2424	4367	1152	1657	6944	704	1402	1120
RPS15_GAGGTTGGATGGAGCCGGAT	RPS15	5301	4307	3855	4430	1128	734	2394	3290	3142	5098	1544	2284	8588	837	1789	1252
RPS15_TGGATGGAGCCGGATAGGCC	RPS15	2390	2123	2186	2387	589	649	1554	2107	2346	1987	1410	1500	5486	859	1339	1002
RPS15A_AGATTGCAGGATGGCGCCGA	RPS15A	3770	3342	3831	3919	1270	1194	2944	3901	4130	6623	2351	3000	7372	2487	2921	2034
RPS15A_AGGATGGCGCCGATGGCAGA	RPS15A	1443	1169	2143	2032	842	587	1348	2155	2297	1569	1121	1484	3039	830	1326	1052
RPS15A_CAATTTCATCCGTCTGCCAT	RPS15A	8479	6036	6427	7098	2881	2033	4781	6779	14049	15548	3523	4585	15459	3997	4477	3049
RPS15A_CCGAACCTTAGATTGCAGGA	RPS15A	3780	2970	3612	3412	2587	712	1862	2848	3365	7249	1319	2074	7156	1307	1749	1226
RPS15A_CGATGGCAGACGGATGAAAT	RPS15A	1512	1548	1452	1608	496	333	939	1520	2122	3410	638	878	1571	705	898	648
RPS17_AGCCAAAACACCTACCATGT	RPS17	4069	3113	4022	4555	1096	938	2895	4087	2985	4896	2095	2930	11514	1397	2565	1841
RPS17_CAAGGACCCGCCAACATGGT	RPS17	2701	1857	2671	2881	938	658	2023	2734	2583	4726	1539	1889	4364	1772	1925	1213
RPS17_CAGATGGGGGACGATTGTGG	RPS17	9391	7527	6088	5834	5059	1915	3757	4948	9978	13605	2552	3810	18608	3461	3033	2268
RPS17_CTGCAGATGGGGGACGATTG	RPS17	7898	6239	4739	5654	2699	1861	4293	5266	8119	10340	3104	4247	9606	3419	3391	2537
RPS17_GGGACGATTGTGGAGGATGG	RPS17	7243	5431	4952	4987	2985	1581	3003	4210	5302	10033	2209	2504	9776	2374	2612	1935
RPS18_CACGGATTCCAGTCTTACCA	RPS18	5297	4045	3929	4050	1229	1017	2633	3858	3989	5025	1885	2617	6195	1185	2392	1596
RPS18_GAATCCGTGCCGTGATCCAG	RPS18	1876	1194	2071	2161	669	613	1466	2212	2348	2883	1140	2214	3392	988	1657	1126
RPS18_GATGCCGCTGGATCACGGCA	RPS18	1105	917	1691	1924	399	298	1372	1981	1435	2450	1080	1553	913	182	1342	1053
RPS18_GCTGCGATGCCGCTGGATCA	RPS18	2876	2479	2727	3143	1450	856	1756	2472	4675	4192	1762	2198	3695	966	1669	1478
RPS18_TGCTGCAGCCATGGTAAGAC	RPS18	2002	1710	1784	1723	958	583	1348	1822	3140	2973	1157	1082	2984	1538	1326	961
RPS19_CGGAGCCCCCGCTTACCGTG	RPS19	1030	890	1263	1428	612	204	1044	1486	1304	1652	669	944	1878	312	1020	691
RPS19_CGGAGGCCGCACGGTAAGCG	RPS19	1175	493	1156	1441	514	164	933	1456	850	1160	948	1066	3169	217	1168	816
RPS19_CTGGCAGCGCGGAGGCCGCA	RPS19	1823	1359	1763	1951	777	554	1532	2048	2221	2318	1006	1627	3261	1131	1437	1079
RPS19_GCGGAGGCCGCACGGTAAGC	RPS19	1342	988	1390	1309	363	305	793	1332	2140	2831	719	1100	4611	335	994	660
RPS19_GGAGGCCGCACGGTAAGCGG	RPS19	954	542	1213	1215	517	374	1005	1598	843	2465	956	918	1196	498	1124	770
RPS20_CGCGTCTTCCTCAAAAAGAA	RPS20	3963	1974	3107	3367	1391	610	1869	2953	2926	3645	1542	1902	9106	1131	1914	1285
RPS20_GAGTCAGGAGCAGGAGCGTG	RPS20	3371	2721	3255	3128	1215	773	2410	2972	3556	4811	1606	2202	3159	1510	2374	1641
RPS20_TCCTCGGCGAGAGCGAACAG	RPS20	2208	1908	1742	1586	911	476	794	1196	2012	2278	650	1093	3196	1135	996	799
RPS20_TTGAGGAAGACGCGGTCGTA	RPS20	984	1154	2040	1882	329	269	978	1526	783	1057	853	1075	2579	599	1276	888
RPS24_ATACGCGGCAGATGACTGCA	RPS24	1985	1056	2167	2299	1350	520	1297	1864	2216	2705	950	1464	2023	1062	1250	935
RPS24_CAGATGACTGCACGGGCCCA	RPS24	6765	4148	5413	5941	3470	1919	3810	5766	7085	9901	3552	3946	14698	2487	4269	2722
RPS24_CCATCATGGTGAGTCTCCCT	RPS24	2365	1906	2616	2484	1027	811	2027	2804	3517	3965	1716	1910	9401	998	1937	1331
RPS24_CTGAAGATAGATCGCCATCA	RPS24	3477	2436	2895	2938	1210	963	1916	2633	5111	4978	1331	1967	3601	1006	1703	1332
RPS24_TACGCGGCAGATGACTGCAC	RPS24	1593	1451	1910	2192	1046	380	1405	1856	2573	3253	1347	1521	4950	1308	1256	998
RPS27A_AGGTCAGGGATCACAAGAGA	RPS27A	5726	4546	4851	4837	2090	980	2740	3922	8432	7115	1940	2602	10988	1697	2410	1745
RPS27A_ATCACAAGAGAAGGCACCAT	RPS27A	2020	1281	1487	1969	554	410	1399	1882	2138	2954	1229	1236	4970	903	1449	957
RPS27A_GCTCTCGGGTTAGCACCCTA	RPS27A	1464	1202	1701	1620	501	226	1120	1508	1072	1901	574	1077	2407	404	821	672
RPS27A_GGAAGAGACAGGTTAGGTCA	RPS27A	9099	6577	6451	7235	2916	1309	4040	5834	6819	8763	2820	3781	9021	2028	3169	2218
RPS27A_TCACAAGAGAAGGCACCATA	RPS27A	2785	2356	3253	3292	1214	624	2147	2956	3584	5758	1694	2121	6301	1736	2175	1528
RPS3_AAGAGGAAGGTGAGCCTCTG	RPS3	921	899	1436	1794	451	325	1129	1839	1969	1731	877	1144	1992	552	1350	933
RPS3_AGAAGAGGAAGGTGAGCCTC	RPS3	1500	1095	1785	1733	1253	457	1898	2252	1918	3071	1339	1327	7186	579	1653	1187
RPS3_CAGTGCAAATATCCAAGAAG	RPS3	2169	1783	1523	1734	295	139	664	857	1339	13751	284	551	1924	502	401	267
RPS3_GAAGAGGAAGGTGAGCCTCT	RPS3	1601	1276	1791	1875	2237	546	1717	2215	4014	6419	1439	1446	3064	1197	1512	1077
RPS3_GCAAATATCCAAGAAGAGGA	RPS3	19	60	199	105	11	12	98	97	32	99	41	40	15	58	31	32
RPS3A_AACAAGCGCCTTACGAAAGG	RPS3A	992	1055	1366	1431	325	260	790	1058	2377	1084	528	700	2800	380	809	619
RPS3A_AAGAACAAGCGCCTTACGAA	RPS3A	4405	3037	3114	3046	1575	814	2303	3129	4812	5702	1671	2408	5490	1488	2271	1741
RPS3A_CTCTCTGACCAGCACCATGG	RPS3A	5060	4134	3773	3766	2166	1326	2454	3649	5450	6543	1860	2482	13091	1938	2486	1719
RPS3A_CTGACCAGCACCATGGCGGT	RPS3A	543	506	880	893	99	155	484	643	836	744	350	486	453	368	554	433
RPS3A_CTTACGAAAGGCGGCAAAAA	RPS3A	929	924	1023	958	348	218	516	811	1175	1435	476	600	1576	273	615	351
RPS5_GACGCTCAGGCTGTGTTCTC	RPS5	1642	1337	2180	1811	986	654	1387	1970	2463	2330	1416	1459	1975	1051	1547	981
RPS5_GCCTCTTCCTGTCTGTACCA	RPS5	5955	4443	8176	7761	2421	1493	5626	8311	5651	8148	4069	5537	20165	2139	5347	3732
RPS5_GTCTGTACCAGGGCGGCGCG	RPS5	1576	1237	1583	1513	598	502	1046	1387	2035	2599	900	1143	12430	725	1118	738
RPS5_GTTCTCAGGTGAGACCGCCG	RPS5	1094	1242	1721	1218	380	409	838	1033	2200	2267	746	882	2362	394	870	668
RPS5_TCTTCCTGTCTGTACCAGGG	RPS5	1695	1422	1595	1931	246	264	983	1161	1500	2273	604	993	1682	432	785	497
RPS6_AAGATGAAGGTAGGTGATGG	RPS6	3333	3131	3286	3841	2687	985	3068	4430	5413	7413	2514	3165	8306	2952	2722	1944
RPS6_AGCTGCTTCAAGATGAAGGT	RPS6	1129	993	1444	1420	265	208	854	1226	706	884	724	886	1853	402	735	571
RPS6_ATGGTGGCGAGTGTTAGACT	RPS6	5971	4525	4001	3775	1510	1127	2314	3150	5140	6581	1684	2462	5115	1322	2059	1369
RPS6_GATGGTGGCGAGTGTTAGAC	RPS6	2970	1944	2891	2928	718	457	1466	1994	2714	2690	1244	1373	2515	599	1363	1045
RPS6_TTCAAGATGAAGGTAGGTGA	RPS6	1622	1255	1376	1953	620	415	1244	1865	1722	3111	1057	1523	3369	1657	1321	901
RPS7_AAGCCGGCGCTCGGCAAGGT	RPS7	339	523	1233	1080	111	112	496	742	257	368	525	580	209	80	645	396
RPS7_ATTTGGGTCTCTTCCTAAGC	RPS7	2026	1879	1968	2346	412	218	929	1332	1017	1692	546	975	2360	336	688	462
RPS7_CAACCTACCTTGCCGAGCGC	RPS7	2995	2759	2517	2943	1688	1450	1603	2383	4655	5340	1574	1743	5825	1754	1859	1339
RPS7_CGGCGCTCGGCAAGGTAGGT	RPS7	759	589	1203	1153	990	326	1151	1675	1556	1120	997	1323	2665	1096	1286	908
RPS7_TCCTAAGCCGGCGCTCGGCA	RPS7	1200	1212	1383	1574	333	299	761	1286	1191	1678	795	1205	1272	259	1062	678
RPS8_ACTCACCCATCGCTCGGCGC	RPS8	3505	2499	2992	3251	3847	954	2391	3935	3246	5341	2432	2201	9713	1242	2859	2016
RPS8_AGCGACACTCACCCATCGCT	RPS8	700	504	1383	1580	168	147	1052	1542	874	1090	889	873	1262	531	1171	789
RPS8_GTGAGTGTCGCTCTGCATTG	RPS8	6668	5008	4574	4326	2474	1569	3037	4104	11193	7504	2715	3235	18297	3377	2976	2214
RPS8_TCCAGCCAGCGCCGAGCGAT	RPS8	1607	1081	1772	1966	451	393	1351	1728	1069	3757	1224	1508	1534	1021	1403	1003
RPS8_TTCCAGCCAGCGCCGAGCGA	RPS8	1941	1621	2170	2470	1001	741	1861	2489	4203	3526	1731	1595	3900	659	1940	1286
RPS9_ACGGACTAGATAGAGTACAT	RPS9	2104	1181	1819	2022	638	281	967	1457	1125	1310	676	912	1167	517	691	493
RPS9_GAAGTGGTTCGGCTTCCGGG	RPS9	1485	1674	1216	1362	263	213	628	853	1135	1623	439	533	4596	254	446	367
RPS9_GGAGAGAAGTGTGAGCGTAA	RPS9	5815	4333	5181	4965	1295	833	2784	3865	4672	6477	1690	2582	5044	1434	2109	1541
RPS9_GTGAGCGTAAGGGATCCAAA	RPS9	1398	1042	1277	1498	201	271	767	1250	1080	1584	676	1057	2131	415	796	567
RPS9_TCCGGGAGGCGGTTAGCACG	RPS9	2907	2303	2762	2823	1209	508	1540	2239	4159	5220	1274	1778	8591	1485	1483	1304
RPSA_AAGGCGCCAGGGACGCTACA	RPSA	1391	1215	1581	2114	1611	376	1346	2063	1774	3659	1268	1281	7543	1032	1674	1238
RPSA_GGTCCATACGGCGTTGTTCT	RPSA	2024	1545	2589	2911	688	464	1680	2259	1854	2018	1060	1669	1750	529	1513	1052
RPSA_TCACCCAGAACAACGCCGTA	RPSA	4562	3656	5260	5680	1874	1256	3752	5454	5850	11084	3017	4147	15058	1766	3731	2888
RPSA_TCTAGCCCTGGAAGGCGCCA	RPSA	933	833	1108	1028	399	309	768	1246	2423	1364	876	817	1485	538	1070	593
RPSA_TGAGTTCCGTGTAGCGTCCC	RPSA	1970	1393	1675	2026	1427	839	1283	1880	1902	5133	1543	1522	4444	1576	1347	1003
RRM1_AGGTTCCAGGCGCTGCTCAG	RRM1	2713	2475	3355	3767	1432	600	2030	2765	2874	3491	1690	2915	4190	1866	2137	1484
RRM1_GCTCTGAAGAAAGTGCTGTC	RRM1	1347	1417	1392	1725	516	352	1046	1366	1039	2197	684	939	2489	429	1010	613
RRM1_TAGGTTCCAGGCGCTGCTCA	RRM1	2291	1636	2471	2218	456	522	1363	1762	1368	1292	1225	1389	2589	1168	1433	962
RRM1_TCTTTCCCCTGAGCAGCGCC	RRM1	2265	1726	3000	2753	939	505	1288	1971	2320	4321	1433	1261	9401	890	1693	1240
RRM1_TTAGGTTCCAGGCGCTGCTC	RRM1	2586	1652	2533	2983	519	469	1286	1993	979	2320	1130	1647	2340	919	1590	1215
RUVBL1_AGCAGCTAGGACAGTGCGCC	RUVBL1	827	917	1586	1356	189	393	835	1338	489	1074	873	762	544	308	856	597
RUVBL1_AGCGTGGAAAACCAGCAGCT	RUVBL1	844	874	1050	1478	151	145	606	1044	453	687	418	820	481	86	499	410
RUVBL1_CGCATGGTAACTCAGGCGCC	RUVBL1	716	342	882	878	230	243	516	714	211	439	470	575	1094	98	594	401
RUVBL1_GCCGGGAGCTAAAACCAGCG	RUVBL1	1000	743	1399	991	286	91	575	744	687	979	357	472	585	127	535	371
RUVBL1_GGGCGCACTGTCCTAGCTGC	RUVBL1	1620	1209	2238	2040	624	528	1283	1584	1446	2677	1022	1559	4488	745	1348	1096
RUVBL2_ATGGCAACCGTTGTAAGTGT	RUVBL2	6495	5171	5330	6200	2768	1944	3377	4554	54883	9104	2352	3413	10442	2755	2992	1963
RUVBL2_CATGGCAACCGTTGTAAGTG	RUVBL2	1952	1269	2156	1869	512	412	1187	1815	1553	2225	703	1222	7111	598	1140	807
RUVBL2_CCATGCACCCACACTTACAA	RUVBL2	6542	5470	5370	5536	2021	1204	3167	4701	5282	8901	2591	3196	14427	2078	2952	1982
RUVBL2_CCGTTGTAAGTGTGGGTGCA	RUVBL2	2848	2570	3041	2562	1124	703	1450	2128	2051	8421	1342	1829	3877	1103	1319	1038
RUVBL2_TTGTAAGTGTGGGTGCATGG	RUVBL2	7813	6219	5660	5708	1716	1259	2767	4164	7808	11637	2340	2989	10214	2730	2541	1746
SF3A1_CGAGCGGGGAGGCTGTCTTG	SF3A1	2797	2218	2968	2683	685	609	1433	2088	3068	2921	1238	1434	4001	847	1485	1111
SF3A1_CTCAAGACAGCCTCCCCGCT	SF3A1	3309	2327	2536	2765	768	1162	1775	2394	5482	7054	1293	1913	4394	1250	1647	1246
SF3A1_CTCGTCGTACTGACCGAGCG	SF3A1	537	249	424	622	92	59	88	181	491	1013	134	155	343	134	146	84
SF3A1_GGCACCGCTCACCGACACCG	SF3A1	2332	1619	2102	2675	950	647	1980	2598	3205	4065	1528	1938	2656	1628	1970	1535
SF3A1_GTCGTACTGACCGAGCGGGG	SF3A1	362	282	192	213	49	58	147	183	154	269	83	110	3822	80	145	104
SF3A2_AGGAGGAGATAACGCGGCCT	SF3A2	2615	2317	2686	2495	1034	555	1983	2752	3274	4180	1527	1882	4636	906	1921	1337
SF3A2_GAAACGAGGAGGAGATAACG	SF3A2	6017	4282	4088	4651	3017	1801	3019	4340	7980	9630	2414	3266	13619	2962	2807	2097
SF3A2_GTCGTGGAGGTGGCGAAACG	SF3A2	3756	2347	2251	2951	1490	1011	1391	1952	2890	4265	1093	1486	9528	1780	1704	1193
SF3A2_GTGGAGGTGGCGAAACGAGG	SF3A2	3265	2336	2358	2517	1548	566	938	1488	5000	4279	820	1096	3999	1134	1257	852
SF3A2_TGGGCTCTGGTGAGGAGTAG	SF3A2	3972	2790	2778	2551	1193	883	1668	2294	3262	6056	1407	1800	5179	1580	1694	1254
SF3B1_AAGATCGCCAAGACTCACGA	SF3B1	1137	1219	1735	1808	445	341	1197	1899	1856	1765	846	1351	1256	1044	1209	956
SF3B1_ACGAAGAAAACACGTAAGCA	SF3B1	4046	3065	3728	3795	1367	1114	2387	3548	7054	5078	1696	3673	7255	1529	2293	1452
SF3B1_CCAAGACTCACGAAGGTAAG	SF3B1	3153	2225	2752	2450	1527	1497	2336	3395	7890	9076	1739	2489	9756	2593	2172	1565
SF3B1_CCGCTTACCTTCGTGAGTCT	SF3B1	3429	3395	3327	3547	1096	876	2278	2992	4461	5022	1715	2387	8377	2014	2239	1565
SF3B1_GTGTGTTCGAGTGGACAAAA	SF3B1	3790	2892	3214	3499	1038	526	1379	1987	2682	2330	821	1448	3046	628	1043	679
SF3B2_AATTCTGCTTTGGGAGGCTC	SF3B2	2007	1524	2063	2033	588	323	1331	1881	3861	1896	948	1453	5970	729	1115	797
SF3B2_AGCTGCAATTCTGCTTTGGG	SF3B2	2309	2030	2091	2263	643	516	958	1473	1489	2107	640	954	2701	397	817	477
SF3B2_CGGCAGCTGCAATTCTGCTT	SF3B2	1009	780	1045	1190	317	132	598	816	358	1337	457	690	6566	336	602	347
SF3B2_GGCAGCTGCAATTCTGCTTT	SF3B2	923	987	1343	1550	245	96	987	1264	891	1031	693	894	2100	404	671	538
SF3B2_TCCTGCGGCTAAGATGGCGA	SF3B2	1926	1615	2257	2505	485	476	1046	2026	2598	3066	1000	1369	3555	812	1289	973
SF3B3_AATGGCGGACGCCAGTATGT	SF3B3	1104	695	1878	1697	346	271	1357	1969	1142	2047	1088	1691	957	368	1933	986
SF3B3_CACCACCAACTCCAACATAC	SF3B3	11602	8802	14975	15492	5065	2990	9999	15000	14184	16111	7610	9756	17629	6011	8520	6549
SF3B3_CAGTATGTTGGAGTTGGTGG	SF3B3	9581	8088	7180	7374	2363	1283	3572	4920	9476	10009	2510	3456	12224	2350	2581	1965
SF3B3_CGCCAGTATGTTGGAGTTGG	SF3B3	4575	3374	2716	2871	1057	836	1590	2317	4182	4753	1038	4014	4381	1241	1264	890
SF3B3_GGACGCCAGTATGTTGGAGT	SF3B3	4225	3801	3298	3631	1206	1048	2347	3300	5780	4957	2076	2502	5597	983	2416	1618
SF3B4_CCAGTTACCCTGATTCCGCT	SF3B4	4558	3505	3353	3333	1513	1393	2242	3504	6330	7500	2142	2270	9771	2387	2656	1941
SF3B4_CCCTGATTCCGCTCGGAGAT	SF3B4	7112	5746	6354	5946	1673	1708	3713	5426	7034	9150	2815	3504	20374	2758	3396	2500
SF3B4_CCGATCTCCGAGCGGAATCA	SF3B4	1985	1380	1430	1342	1942	399	864	1454	2101	1589	670	803	4096	1286	833	589
SF3B4_CGGCGGGATCTCTTTCGCCA	SF3B4	757	776	1673	1474	143	228	850	1181	902	597	657	829	1024	137	740	526
SF3B4_GCCGATCTCCGAGCGGAATC	SF3B4	555	428	1022	1156	125	168	688	967	311	687	492	557	1849	137	700	558
SF3B5_CCCCTTCGCTCTCAGGTCAG	SF3B5	2005	1401	1553	1474	1557	809	1394	1786	2926	4620	1296	1135	7729	1053	1582	1064
SF3B5_CCTCTGACCTGAGAGCGAAG	SF3B5	700	659	1257	1122	319	172	907	1363	1225	772	768	1038	678	268	1055	741
SF3B5_GCTCTCAGGTCAGAGGACGC	SF3B5	943	552	673	1098	604	295	771	1191	1779	1819	910	846	1955	839	866	553
SF3B5_GTCCTCTGACCTGAGAGCGA	SF3B5	3777	2610	3117	3131	1472	1110	2250	3580	5532	5294	2087	2389	15454	2624	2590	1812
SF3B5_TCCTCTGACCTGAGAGCGAA	SF3B5	610	197	951	1225	170	136	569	1041	1332	866	967	846	660	519	693	581
SFPQ_AAGAAGACGCTCAGGAAACG	SFPQ	1795	1570	1489	1871	1088	546	1297	2021	1801	2608	1023	1462	4009	1091	1253	1028
SFPQ_AAGACGCTCAGGAAACGTGG	SFPQ	2237	1386	2040	2524	706	609	1497	2121	2519	2872	1466	1611	1846	903	1591	1149
SFPQ_ACATGTCTGTGGTCAAGGGG	SFPQ	6262	5080	4781	5402	1633	1111	2715	3882	6082	8400	1924	2629	8779	1949	2137	1864
SFPQ_CAAAAGCGAAGAAGACGCTC	SFPQ	748	606	868	1082	130	301	506	803	299	1353	440	591	365	450	584	302
SFPQ_CTTGACCACAGACATGTCTC	SFPQ	1772	1345	1146	1701	383	485	1278	1689	1200	2612	761	1229	1745	821	1169	667
SHFM1_CGTTTCCTTGAGGAAGAGTG	SHFM1	1041	998	793	944	309	331	487	727	979	1520	292	334	1871	573	524	376
SHFM1_CTGCTTATCTGGGAGGTGTT	SHFM1	1517	1131	1706	1763	442	248	1047	1314	1439	2213	608	878	1778	323	872	588
SHFM1_GTTTCCTTGAGGAAGAGTGA	SHFM1	693	640	1096	1350	312	153	682	1082	494	866	440	579	1147	339	691	456
SHFM1_TATCTGGGAGGTGTTGGGCG	SHFM1	17680	13190	13218	13764	4228	2907	6726	9718	15583	19968	4921	6954	28081	4699	6164	4342
SHFM1_TCTGCTTATCTGGGAGGTGT	SHFM1	1171	1232	1390	1719	155	190	968	1377	1997	1595	709	1094	1233	398	746	708
SMC3_AGGGGAGCGAGCGGCGCTTT	SMC3	1168	945	1977	1888	436	640	1340	2011	1322	2368	4394	1266	3479	637	1164	974
SMC3_CTTTGGGGGAGGGGTCGCGT	SMC3	3679	2411	3103	3764	1526	1043	2050	3095	4407	7521	1516	2355	10613	1250	2008	1474
SMC3_GCGAGCGGCGCTTTGGGGGA	SMC3	3209	2769	2814	2904	869	482	1232	2028	1873	3425	1080	1571	3183	787	1230	897
SMC3_GGGAGCGAGCGGCGCTTTGG	SMC3	2232	2305	2670	2777	750	474	1226	1634	1793	2641	776	1365	1451	1045	1142	815
SMC3_GGGGAGCGAGCGGCGCTTTG	SMC3	2810	2201	2944	2712	634	432	1548	2239	2198	2933	1074	1713	4190	888	1334	848
SNRNP200_CTGCGGCCGTTTGCAGCTTG	SNRNP200	1335	883	1257	1438	314	275	717	1127	4140	1025	526	860	2221	258	709	475
SNRNP200_GCGGCGGGAGCAGAGATCTG	SNRNP200	2490	2073	1806	1962	1298	595	1170	1665	1491	2197	583	939	3028	1474	1121	818
SNRNP200_GGCCGTTTGCAGCTTGCGGT	SNRNP200	1255	1486	1769	2113	363	342	1088	1551	1090	1605	885	1283	4771	263	1164	757
SNRNP200_GTTTGCAGCTTGCGGTAGGG	SNRNP200	3832	2727	3022	2986	833	766	1669	2326	3525	4970	1033	2123	10273	1168	1393	1286
SNRNP200_TCCCTACCGCAAGCTGCAAA	SNRNP200	1581	1202	2284	2369	550	435	1300	2259	1369	2706	1311	1574	4442	824	1653	1083
SNRNP27_ACTCACCCCTCCGTGGAGAG	SNRNP27	1080	844	1252	1361	338	269	798	1362	1515	1450	685	1120	751	757	952	638
SNRNP27_CATATCCTCCGAATTGCTAC	SNRNP27	1805	1720	1740	1611	740	320	848	1246	1820	1700	543	723	2442	379	829	539
SNRNP27_CGCAGCCGCTCTCCACGGAG	SNRNP27	976	549	1143	1624	164	286	890	1083	1275	875	612	720	663	113	705	564
SNRNP27_CTACAGGACTCACCCCTCCG	SNRNP27	5430	3873	3472	3867	1731	1307	2505	3217	4530	5016	1708	2239	9092	1587	2004	1336
SNRNP27_TCGCAGCCGCTCTCCACGGA	SNRNP27	529	408	1191	1145	217	109	758	1093	468	560	710	568	1125	141	720	437
SNRPD1_CTGTCGGACCCAGAGGGTGA	SNRPD1	1628	1222	1709	1757	948	565	1401	2054	1608	2636	1339	1240	5073	850	1207	868
SNRPD1_CTGTGTGCTGTCGGACCCAG	SNRPD1	1299	780	1120	954	395	275	902	1206	1152	1369	608	737	1809	813	803	480
SNRPD1_TACTGCAGTCGGTCAGTGTT	SNRPD1	2737	2021	2780	2764	721	831	1736	2416	157875	3735	842	1104	11461	2588	1652	1184
SNRPD1_TGAAGGATTCTGTGTGCTGT	SNRPD1	6483	5129	5503	5647	3051	1025	2979	4186	4338	5135	1997	3124	6536	1944	2275	1722
SNRPD1_TGTGTGCTGTCGGACCCAGA	SNRPD1	2071	1590	2533	2485	676	542	1564	2074	1838	2166	753	1114	1193	1156	1364	1157
SNRPD2_AGCGTAGTGACCATCATGTG	SNRPD2	1958	1532	2469	2839	513	368	1493	2013	2596	1916	713	1149	2739	717	1411	1048
SNRPD2_AGTGACCATCATGTGAGGCC	SNRPD2	1524	1013	1691	1529	715	704	1243	1972	1335	2654	1335	1216	2198	1040	1444	1029
SNRPD2_CCCGCCGCCTAAGCCTAGCC	SNRPD2	3229	2228	2617	2543	2833	884	2054	2871	4476	4169	1751	1997	5167	1475	2241	1890
SNRPD2_CCTAGCCCGGCCTCACATGA	SNRPD2	1311	778	1501	1429	423	181	1070	1537	1660	1829	617	860	1688	282	910	664
SNRPD2_TAGTGACCATCATGTGAGGC	SNRPD2	2100	1776	2727	2627	531	606	1362	2204	5531	2657	1330	1315	3545	1281	1410	1060
SRCAP_AACCGCCGCTGCCGCTCCCG	SRCAP	940	781	1434	1856	790	311	1094	1640	1109	2115	815	2013	411	424	1305	948
SRCAP_AGCGGCAGCGGCGGTTCGCT	SRCAP	832	437	1211	1537	352	237	987	1394	1090	1251	1182	1023	833	537	1126	867
SRCAP_CTCCCGAGGCCTCACCAAAA	SRCAP	1834	1673	2223	1912	712	607	1473	2169	2690	4641	1236	1515	5174	830	1401	1027
SRCAP_GGCCTCGGGAGCGGCAGCGG	SRCAP	1197	1116	1616	1837	259	221	1005	1407	910	2126	711	943	1129	503	948	690
SRCAP_TGAGGCCTCGGGAGCGGCAG	SRCAP	1343	1043	1708	1612	375	372	1350	2060	882	1859	994	1487	806	523	1501	1056
SRFBP1_CAGAGTTCCCGGCTGAGCCA	SRFBP1	3829	2785	3139	2971	1158	585	2023	2808	2455	3597	1147	1949	5499	879	1689	1180
SRFBP1_GGCTGAGCCATGGTAGATGA	SRFBP1	3599	3031	3119	2786	699	572	1924	2829	2675	1905	1202	1736	2797	1571	1637	1097
SRFBP1_GGTTCACGTGCAGGCAGCGG	SRFBP1	2926	2133	2497	2831	1171	859	1666	2551	2155	5107	1390	1827	3327	1130	1824	1353
SRFBP1_TCATCTACCATGGCTCAGCC	SRFBP1	2845	2123	3232	2972	3557	570	2033	3106	2821	5349	1726	1920	5542	1105	2285	1548
SRFBP1_TTCATCTACCATGGCTCAGC	SRFBP1	3050	2398	2594	2610	1326	960	1547	2113	6430	7627	1336	1378	4249	1587	1974	1478
SRSF1_AAAAGCGCGGACTCGAGAAC	SRSF1	3239	2488	2878	2975	1771	955	2158	2986	3378	5562	1565	1994	4156	1953	1849	1353
SRSF1_CATGGCGGTGACGAAAAGCG	SRSF1	4607	3795	3561	4167	2076	796	1325	2128	4609	10583	1509	2101	5552	964	1746	1273
SRSF1_GGCTCGCTCTGCCGTGCGCT	SRSF1	1083	564	1159	1391	388	224	917	1492	560	1158	800	1040	1059	462	959	826
SRSF1_TGCCGTGCGCTAGGCTTGGT	SRSF1	866	820	1373	1414	1260	246	964	1197	1082	1833	866	884	2143	486	989	757
SRSF1_TTCCCACCAAGCCTAGCGCA	SRSF1	3784	3055	3624	3949	1703	1039	2757	3830	7333	8465	2065	2467	5406	1843	3001	2259
SRSF3_AGAGTTGGTTGGTGTTGGGC	SRSF3	15592	10547	11180	11415	3440	1865	5260	7240	10174	11832	3479	5269	12211	3135	4147	2936
SRSF3_AGGAAAGCGGGAAGACTCAT	SRSF3	4099	3862	2909	3034	1058	843	2074	2766	4394	5886	1539	2016	5008	1761	1634	1274
SRSF3_CGCCGGGTGAGTGAGAGAGT	SRSF3	10990	8682	7678	8641	3038	2033	4234	5962	10381	13150	3589	4920	18406	3654	3894	2729
SRSF3_GGGTGAGTGAGAGAGTTGGT	SRSF3	6975	5122	7144	6981	1375	1182	3608	5168	4589	5401	2993	3554	10160	1294	3052	2023
SRSF3_GGTGTTGGGCCGGAGGAAAG	SRSF3	4004	2734	3757	3555	661	412	1531	2196	2339	3147	1043	1524	2545	360	1043	710
SUPT5H_ACAGCAGCTGGTACCGAAGG	SUPT5H	3447	2746	3245	2880	1005	595	1959	2876	4075	3649	1301	1831	5527	2128	1893	1265
SUPT5H_CGAACAGCAGCTGGTACCGA	SUPT5H	4275	3485	3789	4093	1470	1260	2635	3760	5903	5264	1956	2541	13290	1411	2697	2040
SUPT5H_GCAGCTGGTACCGAAGGCGG	SUPT5H	1284	863	1902	1850	525	338	1075	1842	653	1228	693	991	4246	428	1160	821
SUPT5H_GCTGGTACCGAAGGCGGAGG	SUPT5H	1184	949	1504	1807	200	250	962	1299	1667	849	594	876	5701	241	996	839
SUPT5H_TCGGGCTCCACCTCCGCCTT	SUPT5H	991	784	1542	1818	317	278	1368	1981	1596	3183	1034	1332	1178	786	1486	1023
SUPT6H_CGGCGGAGGGGCCGTGCGGT	SUPT6H	579	534	615	640	98	106	200	303	436	663	156	294	1338	87	247	155
SUPT6H_GAGACTGGGAAAAGATAGTA	SUPT6H	4788	4270	4618	4728	482	392	1737	2766	1984	2736	835	1745	4190	913	1096	658
SUPT6H_GATAGTACGGACCCACCGCA	SUPT6H	3670	2794	3650	3647	683	696	1965	2891	2644	3667	1365	2325	4804	1034	1924	1333
SUPT6H_GGAGTCGTCGAACCGAGACT	SUPT6H	959	611	1615	1661	1030	306	1284	1530	753	1261	875	956	1106	350	1263	812
SUPT6H_GTGGCGGCGGAGGGGCCGTG	SUPT6H	1558	1354	1668	2076	564	522	1346	2082	1123	2466	1381	1633	1369	398	1723	1103
SUPV3L1_CCACAATAGGGCACGGGAGA	SUPV3L1	2469	1629	1940	1864	929	499	1296	1743	3335	3079	910	1332	4909	987	1045	855
SUPV3L1_CCGAGCCCACAATAGGGCAC	SUPV3L1	1146	815	882	1222	381	428	727	1180	2059	2500	581	757	2071	297	683	639
SUPV3L1_CGGGAGCCGAGCCCACAATA	SUPV3L1	640	739	905	1042	415	150	418	748	971	889	302	945	1101	512	458	332
SUPV3L1_GCCGAGCCCACAATAGGGCA	SUPV3L1	3273	2399	3420	3290	2047	688	2323	3151	2341	3804	1590	2043	3925	995	2049	1468
SUPV3L1_GGCACGGGAGAAGGACATCG	SUPV3L1	4666	3695	3233	4117	5538	1388	3061	4506	6198	8325	2313	2749	9553	2343	2883	2154
TFIP11_AATTTGGTACGCTGGACCCT	TFIP11	2490	2112	2113	3077	875	596	1692	2529	2550	2853	1314	1580	2297	1010	1744	1055
TFIP11_AGGAGCGGCGTCTTCTCGCG	TFIP11	1087	815	1327	1410	279	281	672	1163	1049	1754	723	833	878	554	761	594
TFIP11_GCGGATGGTGAAGCTGAATT	TFIP11	3168	2382	2924	3463	796	605	2064	2755	2236	2404	1260	1832	4852	1053	1492	1200
TFIP11_GCGGCGTCTTCTCGCGCGGA	TFIP11	832	581	1179	991	402	445	590	991	1109	1276	464	698	4079	223	1089	455
TFIP11_TGAAGCTGAATTTGGTACGC	TFIP11	2318	2314	2847	2699	1083	467	1550	2241	2555	2110	1053	1677	8254	757	1314	970
TIMM10_ATAGTATTTGTCAGAAGTTG	TIMM10	4301	4442	2771	3195	585	241	1007	1593	3030	2632	561	869	3857	669	606	422
TIMM10_GGGACGGATCACAATGCCCA	TIMM10	4691	4106	4024	4057	2145	1181	2679	3551	5013	7308	2030	2721	5513	1974	2739	1863
TIMM10_GTCAGAAGTTGGGGTCTCCG	TIMM10	6171	4660	3865	4290	1365	903	2120	3158	4854	24040	1340	2202	6929	1243	1789	1186
TIMM10_TCAGAAGTTGGGGTCTCCGT	TIMM10	2302	1927	2672	2488	897	577	1801	2242	2295	3048	1265	1488	3841	381	1382	1057
TIMM10_TTATAGTATTTGTCAGAAGT	TIMM10	1744	1567	1250	1104	144	47	355	467	347	866	142	383	891	204	149	121
TSTA3_ACCCGGCCGGAAGCCGCTGT	TSTA3	641	627	1206	1122	174	172	701	1327	499	562	779	1019	630	128	877	545
TSTA3_CACCGCCGGCTCCCCGACAG	TSTA3	865	715	1095	857	320	236	647	864	485	1063	432	530	541	171	532	526
TSTA3_CCGGCCGGAAGCCGCTGTCG	TSTA3	1015	637	1084	1507	441	256	762	1153	1412	2216	516	914	1162	1325	729	556
TSTA3_CCTGCGTCCAGCCCCACCGC	TSTA3	3330	2476	2671	2705	1177	1097	1850	2504	4549	8002	1632	1678	6284	1376	1907	1500
TSTA3_GGACGCAGGTGAGGTGGCAC	TSTA3	1457	1067	2120	2191	1574	676	1908	2368	2737	3994	2191	1936	2110	616	2083	1457
TUBA1B_AGGCGACAGGAGCAGACACC	TUBA1B	2373	1430	2389	2270	838	843	1756	2399	3651	141869	4214	1742	7909	1735	1983	1599
TUBA1B_CAGGAGCAGACACCGGGTCC	TUBA1B	1186	1016	1385	1470	537	433	989	1452	1408	1198	701	918	1607	311	989	688
TUBA1B_CCTCGACTCTTAGCTTGTCG	TUBA1B	1504	1204	1286	1025	1103	441	676	1227	2135	2744	549	741	2468	260	833	542
TUBA1B_GACTCTTAGCTTGTCGGGGA	TUBA1B	1132	969	1282	1344	283	207	654	813	1138	958	358	641	758	299	502	357
TUBA1B_GCTTGTCGGGGACGGTAACC	TUBA1B	1323	852	1930	1908	1510	725	1268	1788	1069	2082	1038	1333	12427	1526	1394	913
TUBGCP2_ATCACGCCCGCGCCCGCGTT	TUBGCP2	1768	1821	1828	2108	925	630	1350	2116	1574	4011	1368	1334	4249	1025	1684	1180
TUBGCP2_CGGTGAGTCCTGGCCGAACG	TUBGCP2	1197	779	1309	1496	653	294	877	1463	580	1082	695	1015	713	333	841	737
TUBGCP2_GCCAGGACTCACCGCAGTCC	TUBGCP2	1207	577	1092	1529	550	328	1039	1247	1116	1564	954	978	1587	543	1076	700
TUBGCP2_GGGCTGTGGCTCCGGGACTG	TUBGCP2	2319	1591	1668	1789	396	431	808	1368	790	1842	681	854	1328	919	803	550
TUBGCP2_GGTGAGTCCTGGCCGAACGC	TUBGCP2	807	350	1337	1512	231	145	859	1134	637	819	652	931	1308	206	771	562
U2AF1_AGCAGTGTCGACGGCAGCGG	U2AF1	1850	1008	1670	2074	701	533	1618	2106	1287	3756	1169	1559	4055	592	1815	1202
U2AF1_AGTGTCGACGGCAGCGGCGG	U2AF1	1353	1179	1619	1735	539	343	1171	1904	1553	1166	1128	1260	1509	629	1348	1094
U2AF1_CGGCAGCGGCGGCGGCGGGT	U2AF1	1902	2050	2124	2233	1056	393	950	1159	1174	1906	718	1155	1313	472	942	559
U2AF1_GGCAGCAGTGTCGACGGCAG	U2AF1	3013	2425	3113	3448	899	832	2057	3088	4009	5361	1753	2011	4989	1607	2095	1601
U2AF1_GGCGTCGGCAGCAGTGTCGA	U2AF1	3736	2702	4250	4309	1559	956	2777	4263	2820	2597	2104	2681	6882	1120	2655	1789
U2AF2_AAGCTGCACAGGGCCCTACG	U2AF2	1496	1000	2039	1871	450	494	1610	2271	1933	3209	1132	1230	6687	505	1419	1081
U2AF2_ACGCGGCCGCCTCAGCATGT	U2AF2	2409	1542	2897	3047	1226	964	2052	2984	2879	3486	1669	1943	5486	1227	2149	1579
U2AF2_CATGCTGAGGCGGCCGCGTA	U2AF2	1660	1562	1958	1866	297	549	1162	1573	1610	2190	1128	1380	1005	278	1223	914
U2AF2_CGAAGTCCGACATGCTGAGG	U2AF2	2632	1954	2033	1954	1948	941	1256	1874	2770	8061	1084	1547	11463	919	1272	992
U2AF2_CGTCGAAGTCCGACATGCTG	U2AF2	1335	1222	1867	1703	499	422	934	1649	1739	3183	1180	1190	1318	279	1215	880
USP39_AAGCGAGAGTCTGAGTCGCG	USP39	959	759	1243	1229	172	119	583	719	618	954	467	588	2182	116	451	391
USP39_AGATGTCCGGCCGGTCTAAG	USP39	1167	636	1759	1700	449	246	943	1381	1245	1216	580	1025	2223	272	823	557
USP39_CGGTCTAAGCGGGAGTCTCG	USP39	2805	2212	2210	2282	838	538	1348	1751	2552	2846	921	1565	3012	494	1221	903
USP39_GAGTCTCGCGGTTCCACTCG	USP39	1746	1653	1742	1640	745	374	1278	1605	2407	5188	1037	1501	4724	908	1207	844
USP39_GATGTCCGGCCGGTCTAAGC	USP39	1396	990	1557	1732	342	163	781	1307	706	3497	590	765	1053	353	686	489
VCP_ACGCTGGCTCCTGATCCGCG	VCP	470	244	1079	1192	410	180	863	1134	1476	633	660	884	228	135	878	632
VCP_CCACTGCCACTGCCACCTCG	VCP	6336	5061	4572	4396	2841	2597	3618	5092	9394	11419	3462	3345	11830	2211	3909	2648
VCP_CCTGATCCGCGAGGTGGCAG	VCP	944	700	881	1156	663	242	740	1033	484	1347	760	691	2781	418	809	531
VCP_CTGGCTCCTGATCCGCGAGG	VCP	1491	925	1208	1689	523	651	918	1379	1530	2004	813	1202	604	688	1080	668
VCP_GGCAGCGACGACTCAAACGA	VCP	490	205	208	340	63	211	269	213	115	265	99	216	130	13	182	189
WDR12_CAACCTCGTGCTTTCTGCAG	WDR12	1442	918	1056	1023	299	302	772	1209	1022	1768	582	738	1536	655	743	473
WDR12_CTTTCTGCAGAGGAGACCGG	WDR12	4102	2963	3244	2516	1230	847	1853	2456	4759	6116	1154	1578	8426	1477	1519	1244
WDR12_GAGGAACTGCAGTCTAAGCC	WDR12	1105	1108	1395	1663	656	326	919	1348	1373	2284	812	1175	3019	835	1032	778
WDR12_GGACTCTGCCTTCTGCCCTC	WDR12	2012	1184	2460	2626	1132	623	1621	2535	849	1367	1063	1209	3551	744	2059	1311
WDR12_TTTCTGCAGAGGAGACCGGA	WDR12	1518	1610	2117	2143	946	362	1286	1869	1030	1930	918	1219	2349	880	1425	874
WDR61_CAACTCACCACTGCACTGCC	WDR61	7913	5937	6070	6381	3163	2304	5471	7661	8306	13413	5034	4918	15777	7258	5433	4243
WDR61_CCGGCTTCCGACGTGCAGCC	WDR61	1031	835	1522	1452	283	283	1069	1345	1234	1766	673	1441	877	390	1046	777
WDR61_CGTGCAGCCTGGCAGTGCAG	WDR61	1363	715	1977	2184	283	537	1158	1467	1961	3963	948	1010	2859	678	1311	951
WDR61_CTAATGACCCCAATCCCCAA	WDR61	14526	13172	12334	11435	3268	1819	5722	8324	10357	13022	3779	5278	19064	4355	4301	3250
WDR61_TGCACTGCCAGGCTGCACGT	WDR61	537	608	1025	1135	359	294	640	1151	874	796	771	744	1755	101	823	628
XAB2_AAGACAAGGTCCGGCCGCTC	XAB2	1985	1862	2677	3293	1335	565	1933	2914	3241	3223	1767	1860	6457	1590	2094	1458
XAB2_GAAGACAAGGTCCGGCCGCT	XAB2	1472	1675	1748	1816	1359	389	1353	1922	2172	2125	1128	1367	1964	806	1322	788
XAB2_GGACTCACGAAGACAAGGTC	XAB2	1639	1505	1654	1742	750	615	1291	1815	1521	2371	956	996	3002	742	1211	863
XAB2_TCTGTGGACTCACGAAGACA	XAB2	1115	757	1378	1516	446	301	911	1240	1822	1644	652	1079	10796	512	1120	603
XAB2_TGGTGATGGCGCGACTCTCG	XAB2	5251	3646	4499	4291	1368	1462	2778	4068	5727	8318	2898	3187	15884	1354	2978	2206
XPO1_AACAGTAGCTACAGCCCCGG	XPO1	1681	1908	1857	2180	398	319	1132	1521	1272	1904	667	926	6086	929	896	619
XPO1_AGCAACAGTAGCTACAGCCC	XPO1	2681	2247	2448	2446	1254	579	1679	2241	2715	2263	1238	1372	4851	639	1379	1057
XPO1_AGCGGCCGCGGCAGGAGCAG	XPO1	3257	2366	3091	2730	1158	789	1648	2292	4200	7526	1506	1877	4369	1559	1700	1125
XPO1_CGGACTGCAGCAGCAAAGAC	XPO1	1215	808	1575	1550	494	378	1080	1371	2146	2150	816	1028	2042	327	916	720
XPO1_GCGGCCGCGGCAGGAGCAGC	XPO1	925	681	1335	1262	367	402	861	1269	1648	1012	837	1144	1870	350	1039	824
YY1_CCGCGGCGGCCTCGGCTCCT	YY1	1545	991	1536	1509	753	326	903	1520	1060	3003	993	907	3415	1213	1143	871
YY1_CGCCCGCAGCCGAGGAGCCG	YY1	1062	721	1173	1232	326	350	1004	1397	1967	2188	541	851	2852	521	938	681
YY1_CGGCCTCGGCTCCTCGGCTG	YY1	939	822	1200	1571	519	309	1173	1596	1407	2499	968	1092	932	285	1215	931
YY1_CTCGGCTCCTCGGCTGCGGG	YY1	1341	1077	1266	1461	703	456	949	1459	1820	2814	1022	1070	2611	302	1191	724
YY1_GCGAGGAGGCGGCCGGCCGT	YY1	1113	805	1243	1253	356	301	812	1311	449	1681	687	702	399	580	936	729
ZNF207_CCCTCACTTTCCCAACCCAA	ZNF207	11576	8782	10191	10108	3682	1890	5928	8403	10640	11762	3424	5699	17268	2939	4755	3246
ZNF207_CGGCTACCACCACGTCCCAC	ZNF207	2323	2046	2933	2694	1155	1013	2100	3617	3527	3516	3095	2462	3693	1038	2697	2110
ZNF207_CTGCTTCCTGTGGGACGTGG	ZNF207	1872	1667	1875	2094	862	741	1447	1931	3809	7670	1005	1465	3357	1752	1441	1181
ZNF207_GGGACGTGGTGGTAGCCGTT	ZNF207	4201	3641	4099	4317	2393	1522	2595	4105	2347	6489	2158	2895	5357	1699	2931	2203
ZNF207_GTGGTGGTAGCCGTTGGGTT	ZNF207	2128	1551	2227	2076	464	344	1280	1697	1593	1641	826	1418	3885	458	1224	763
cg00033213_TGGACGCACAGACTGTCCAG	cg00033213	1017	846	1510	1522	354	151	946	1082	803	559	593	803	2136	166	774	541
cg00033213_GTCTGTGCGTCCAATCTGCC	cg00033213	3055	2741	2450	2332	2380	795	1945	2378	3819	6236	1710	1561	5270	2202	1994	1369
cg00033213_CCGGGGTGGGAGGCACCCTC	cg00033213	782	678	770	973	177	244	617	1004	1549	717	605	842	1091	329	657	542
cg00033213_CCAGAGGGTGCCTCCCACCC	cg00033213	1318	999	1306	1361	457	513	1177	1521	1239	2705	712	865	1877	598	1084	781
cg00033213_GGACGCACAGACTGTCCAGA	cg00033213	1498	898	1393	1545	389	288	837	1188	2285	2044	733	968	5149	581	697	586
cg00033213_TCTGTGATGTCCGGGCAGAT	cg00033213	1922	1972	3046	2865	578	456	1813	2352	2960	2478	1586	1865	1830	1253	1645	1141
cg00033213_GCGGTGGGCGCCGGGGTGGG	cg00033213	4394	3757	3195	3074	924	277	741	1166	3094	6835	638	961	7094	804	762	537
cg00033213_CCGGACATCACAGAGCAGCC	cg00033213	1269	897	1083	1195	315	411	942	1327	1171	1716	724	1162	6050	970	918	704
cg00033213_CCGGGCTGCTCTGTGATGTC	cg00033213	2283	1858	2655	2335	1270	624	1835	2713	2751	4974	1621	1656	4985	713	1702	1209
cg00033213_CGGGCTGCTCTGTGATGTCC	cg00033213	2581	1960	1970	2190	1304	682	1560	2169	2874	3641	1248	1540	3152	1203	1605	1343
cg00035449_TTAAAAAGGCTCCTGCGGCG	cg00035449	1896	1596	2085	2378	285	254	1051	1466	1382	1576	740	1159	2953	383	854	546
cg00035449_TTAAAACTCAAGTCCACTGA	cg00035449	1081	927	1423	1061	202	176	586	853	625	1103	400	666	1134	180	447	307
cg00035449_AGGCTCCTGCGGCGTGGTCC	cg00035449	2068	1551	2736	2470	1080	1039	1832	2983	2613	3375	1704	2245	4980	548	2277	1601
cg00035449_GAGCAGCAGAGAAGCTGGCC	cg00035449	766	460	1055	1269	248	208	838	1193	660	327	694	749	1940	143	806	569
cg00035449_GCTGGCCAGGACCACGCCGC	cg00035449	509	384	680	798	93	154	520	803	662	522	428	494	226	137	549	425
cg00035449_CCAGCTTCTCTGCTGCTCCG	cg00035449	1573	1535	1287	1267	853	316	754	1195	2555	2129	773	849	3683	523	753	621
cg00035449_CCACGGAGCAGCAGAGAAGC	cg00035449	4443	3933	3589	3272	2131	1785	2450	3551	7415	7041	1957	2704	8733	2211	2228	1621
cg00035449_TGCTCCGTGGAAAGGCCTCC	cg00035449	2817	2204	2729	2218	2526	1030	1886	3205	7184	5600	1872	1896	34115	2216	2322	1674
cg00035449_CTGCTCCGTGGAAAGGCCTC	cg00035449	2118	1582	1705	1667	1502	1225	1791	2432	5165	7485	1185	1311	6523	1178	1655	1519
cg00035449_TTCTCTGCTGCTCCGTGGAA	cg00035449	5959	5420	5168	5480	2504	1545	3649	5286	9837	15305	3072	4060	15951	2585	3913	2572
cg00051154_GATTTACGTGGCTACAGCCG	cg00051154	1528	1127	1740	1538	471	287	1074	1422	1070	1828	1043	937	1175	967	922	604
cg00051154_GGCTGTAGCCACGTAAATCA	cg00051154	2347	1537	2003	2271	1451	527	1223	1758	1848	2949	871	1047	3337	870	1049	738
cg00051154_CACGTAAATCAAGGAAGGAA	cg00051154	3567	2607	2702	3101	1236	838	1635	2745	3709	5449	1620	1865	5365	1254	1743	1339
cg00051154_TTTCTTAGTATTCAAAAAAC	cg00051154	360	222	538	655	24	15	84	172	30	172	42	125	230	16	53	37
cg00051154_GTAGCCACGTAAATCAAGGA	cg00051154	3536	2674	3412	3433	841	975	2084	2833	4366	4688	1497	1860	16391	1202	2022	1496
cg00051154_TGATTTACGTGGCTACAGCC	cg00051154	1681	1179	1936	1814	553	457	1255	1563	1368	2773	889	1384	3915	675	1285	922
cg00051154_CATTCCTTCCTTGATTTACG	cg00051154	273	184	185	299	47	96	144	323	82	353	114	241	598	115	164	139
cg00051154_TTGATTTACGTGGCTACAGC	cg00051154	1245	586	1546	1277	231	193	870	1305	517	1529	858	919	856	412	1074	835
cg00051154_ATGTCAGTGGCAAGCCGGAA	cg00051154	2733	2330	2169	2816	679	535	1667	2297	2584	2901	1272	1550	3853	1151	1297	984
cg00051154_CATGTCAGTGGCAAGCCGGA	cg00051154	1236	1192	1884	1742	372	248	1425	1819	748	1512	1085	1355	3922	2450	1148	866
cg00069771_TTCACAAAGGGTATACTGTG	cg00069771	3203	2298	2821	2740	360	342	1293	1913	1177	2858	778	1354	3670	809	1029	690
cg00069771_AAAAAGATAAAATGGAGCAA	cg00069771	3707	3254	3377	3402	294	171	948	1425	1227	1310	320	903	2742	357	489	260
cg00069771_ACAGTATACCCTTTGTGAAC	cg00069771	2772	2821	2406	2552	424	256	949	1469	1593	2629	554	1038	5279	685	758	511
cg00069771_GTTCACAAAGGGTATACTGT	cg00069771	3410	2354	2501	2400	976	315	1128	1709	2132	2841	752	1145	8206	716	863	617
cg00069771_GTAACTATTCCTGTTCACAA	cg00069771	1754	951	2270	2293	187	133	938	1420	680	930	486	836	3184	298	623	386
cg00069771_TGTTCACAAAGGGTATACTG	cg00069771	3023	2586	3158	2843	762	397	1395	1922	2287	2434	841	1466	3360	483	1138	704
cg00069771_TAACTATTCCTGTTCACAAA	cg00069771	1405	1131	1337	1526	247	111	570	874	1083	1322	234	651	1345	315	379	252
cg00084271_CAGTGAGGGCAGGAAACAAG	cg00084271	2308	1598	2136	1795	944	742	1447	2233	3599	3559	1203	1275	3124	1010	1552	992
cg00084271_TCAGTGATGAAGATGCCGCA	cg00084271	4745	3270	4995	5098	1905	1482	3919	5385	5449	7719	2779	3989	11316	3217	3882	3062
cg00084271_TTGCGGCATCTTCATCACTG	cg00084271	4400	3211	3778	3760	1273	1032	2216	3275	3587	6084	1699	2323	8658	1671	2312	1592
cg00084271_ACAAGAGGTGAAGCGTAACC	cg00084271	1552	943	1531	1342	454	329	835	1268	970	1428	879	771	2007	439	932	633
cg00084271_ATCTTCATCACTGAGGCACC	cg00084271	3155	2920	3458	3295	2283	1403	2897	4082	4847	7889	2305	2708	8105	2103	3225	2509
cg00084271_GAAGATGCCGCAAGGCCCAC	cg00084271	2381	1603	2777	2562	2159	990	2026	2872	2567	4168	2079	2239	6226	2808	2464	1639
cg00084271_GAGGTGAGGGAATGCAGTGA	cg00084271	2276	1695	2213	2385	767	430	1355	1894	2095	2800	940	1264	4061	751	1185	849
cg00084271_AGAGGTGAGGGAATGCAGTG	cg00084271	6397	5609	5043	4769	2779	1567	3160	4361	7386	8623	2375	3372	9315	2855	2900	2158
cg00084271_TGAGGGAATGCAGTGAGGGC	cg00084271	7144	5267	5753	6442	1841	1493	3125	4812	4988	7388	2786	3654	20992	1329	3048	2280
cg00095677_CCGTGGCAGGTCAGAGAGAG	cg00095677	6313	4158	4685	4658	1915	1310	3168	4189	7646	8760	2474	3160	11576	2178	2904	2084
cg00095677_AAGTTCCTCTGGGGGCACCG	cg00095677	1327	1111	1751	1551	464	190	1162	1584	1172	1581	636	1245	2172	367	979	669
cg00095677_CACTTCAGGAAGTTCCTCTG	cg00095677	3965	3095	3630	3230	957	1014	1939	2995	4824	4670	1554	2210	8168	2163	1700	1340
cg00095677_CCGCTCTCTCTGACCTGCCA	cg00095677	4591	3347	3426	3232	1380	1108	2782	3832	6570	6724	2182	2432	6060	3486	2576	2067
cg00095677_GGTTGTCTTCGGAGCACTTC	cg00095677	3271	2162	3787	3163	909	461	1928	2827	2709	2258	1171	2020	5822	1394	1722	1235
cg00095677_ACTTCAGGAAGTTCCTCTGG	cg00095677	3140	2753	3147	3278	681	629	2023	2781	2737	3767	1183	1894	6571	784	1630	1020
cg00095677_ACCTGCCACGGTGCCCCCAG	cg00095677	867	783	1522	1635	505	379	1238	2007	1521	1599	1119	1215	2774	281	1310	926
cg00095677_TCCTCTGGGGGCACCGTGGC	cg00095677	1352	1320	1627	2056	511	650	959	1508	1198	1835	955	1595	2523	501	924	666
cg00095677_GCACTTCAGGAAGTTCCTCT	cg00095677	662	557	1547	1312	206	135	1008	1517	320	663	684	909	3484	210	880	648
cg00095677_AGCACTTCAGGAAGTTCCTC	cg00095677	680	755	1191	1388	473	215	869	1145	1160	1829	974	979	920	243	725	602
cg00124993_TCCCTCCAGGACACGTTAGC	cg00124993	1314	871	1095	1218	351	608	962	1235	1598	3021	866	963	3519	535	1035	699
cg00124993_GTCCTGCTAACGTGTCCTGG	cg00124993	3267	2705	2719	3152	904	1668	2441	3392	4644	9528	2151	2534	9323	2995	2756	2220
cg00124993_GAGGAACTGAGAGTCCCTCC	cg00124993	539	539	1008	645	128	80	289	494	331	332	319	300	222	172	400	224
cg00124993_GGACACGTTAGCAGGACGCC	cg00124993	1637	1291	2163	2350	643	653	1719	2519	2558	4365	1618	1990	3131	1318	2005	1347
cg00124993_GCAGGACGCCTGGCGCAGAG	cg00124993	2974	2354	2075	1877	1605	1156	1608	2070	2839	2976	1115	1527	6513	1036	1564	1140
cg00124993_GGCGTCCTGCTAACGTGTCC	cg00124993	668	720	1316	1177	186	230	937	1383	625	2421	850	766	912	5024	1052	589
cg00124993_TCCTGCTAACGTGTCCTGGA	cg00124993	3668	3085	3305	3296	1712	1642	1943	2859	7089	9353	2041	2464	7404	2146	2677	1993
cg00124993_CAGGACGCCTGGCGCAGAGC	cg00124993	1197	747	1187	1248	464	571	1066	1327	1639	1594	951	798	3850	610	1133	814
cg00124993_GGTCTCGCCCGCTCTGCGCC	cg00124993	998	1098	1177	1119	314	203	552	1065	1063	1207	425	585	4495	163	721	530
cg00135841_TGTATATGACATCGCTAACA	cg00135841	2677	2081	2252	2786	718	436	1150	1844	1803	2861	761	1196	1342	1002	1056	739
cg00135841_CATACAAGGCATCGGTAATG	cg00135841	1301	1156	1405	1290	343	256	910	1099	1865	1791	817	871	2196	286	758	500
cg00135841_TACAGTGTCCTTGTTAGCGA	cg00135841	4186	2823	3384	3682	1457	710	2007	2789	4492	5008	1748	2243	5735	1074	2218	1479
cg00135841_CTCATTACCGATGCCTTGTA	cg00135841	5617	4258	4444	5300	6041	1915	3385	4646	10638	11980	2736	3463	10379	3027	3392	2549
cg00135841_TCTACAAGCCGTCGCTAACA	cg00135841	2394	1459	1930	2265	1101	581	1215	1767	2411	3146	1227	1291	1626	703	1294	955
cg00146240_TAGGGACCACACAACAACAG	cg00146240	7456	5764	5442	5598	3052	2087	3550	5361	6184	10976	2498	6561	30892	2557	3385	2276
cg00146240_ACAACAACAGTGGCCCACCG	cg00146240	4502	3586	3790	4199	1260	1159	2871	4121	5276	8090	2866	2826	6571	1896	2673	1924
cg00146240_GGTGGGCCACTGTTGTTGTG	cg00146240	4093	3290	3996	3779	992	783	2472	3254	3955	6306	1818	2233	5149	1195	1964	1267
cg00146240_GAGGAGGAGGATGATGATGG	cg00146240	11739	9759	9043	9325	2921	2173	5149	7836	11192	11929	3819	5985	23673	3715	4717	3185
cg00146240_GATGATGATGGTGGCAGCGG	cg00146240	4194	3015	3372	3842	1283	1132	1959	2632	4343	5621	1303	1943	7954	1628	1700	1235
cg00146240_CAGCGGCGGAGGTGGTGATA	cg00146240	3469	3133	3875	3712	963	879	1777	2517	3786	5306	1203	1977	5651	616	1776	1357
cg00146240_GATGGTGGCAGCGGCGGAGG	cg00146240	4787	3760	3965	4158	1153	893	2041	2981	3353	6833	2608	2336	5550	779	1884	1221
cg00146240_GCAGCGGCGGAGGTGGTGAT	cg00146240	4911	3649	4869	4873	1826	1189	3124	4348	4143	7829	1794	3046	5969	1645	2743	2106
cg00146240_GAGGATGATGATGGTGGCAG	cg00146240	6204	4608	5179	6152	1921	1427	3650	5053	6904	7649	2444	3191	8529	1783	3037	2466
cg00146240_CGGTGGTGGTGATGGTGAGG	cg00146240	18440	14046	13785	14357	6495	4326	8017	11729	19259	26473	6380	8657	35403	5423	7901	5975
cg00147627_TGCAAGACTCAATATCACAC	cg00147627	1422	1027	1608	1655	278	201	828	1234	809	1429	675	740	540	383	836	494
cg00147627_AAGACATTGTAACATGTTAA	cg00147627	1574	1570	1415	1381	330	106	598	1012	1030	1605	410	586	995	429	485	279
cg00147627_ATATCACACTGGCATGATCT	cg00147627	3107	2834	3482	3048	863	703	1786	2591	2760	5487	1436	1821	4763	937	1679	1154
cg00159953_GGAAATTCAATGACGCTCAA	cg00159953	4271	2508	2884	3094	790	432	1628	2399	3332	3439	1037	1781	6446	860	1369	833
cg00159953_AATGATAGGCTAAAGAGGAA	cg00159953	1298	1145	1527	1511	591	171	730	1092	745	2021	433	875	1232	749	624	423
cg00159953_TTTAGCCTATCATTGTAGTT	cg00159953	1945	1646	1553	1949	881	249	854	1499	1459	2863	720	918	3285	642	818	471
cg00159953_TAACTCCCAACTACAATGAT	cg00159953	4618	3777	4563	4480	1643	769	2362	3837	4211	5646	1687	2393	7702	1720	1984	1336
cg00159953_ACTACAATGATAGGCTAAAG	cg00159953	1121	829	1186	1393	319	171	530	825	882	655	310	580	669	246	364	277
cg00159953_GAAATTCAATGACGCTCAAC	cg00159953	988	468	1094	1528	377	189	807	1070	1673	941	485	930	307	398	613	492
cg00159953_CTTTAGCCTATCATTGTAGT	cg00159953	1824	1461	1410	1324	572	316	800	1147	1379	2485	531	853	2197	593	734	464
cg00159953_ACGCAGGGCTGGCTCAACAC	cg00159953	1387	1087	1748	2061	297	334	1357	1865	1827	1210	837	1312	2804	229	1219	820
cg00160777_AATCGCTTGAACCCGGGAGG	cg00160777	1913	1331	1734	1740	336	169	893	1149	762	1867	544	600	917	744	607	431
cg00160777_CACCTCAATCTCCACCTCCC	cg00160777	7640	5282	9981	10478	2854	2094	7375	10277	8666	11933	6308	6796	16582	3431	7245	5717
cg00160777_AACCCGGGAGGTGGAGATTG	cg00160777	4111	2908	2960	3115	1100	572	1671	2555	4305	29302	1056	1571	5592	864	1239	915
cg00160777_TTGCCCAAGATGGTGTGCAA	cg00160777	708	644	1943	1488	146	194	1111	1517	555	568	1005	998	827	287	959	696
cg00160777_TCACCTCAATCTCCACCTCC	cg00160777	4106	3911	9628	9631	1705	1571	6745	9023	6803	6763	6392	6891	10276	1263	6991	5152
cg00160777_TGGGCAAAAAGATCGAAACT	cg00160777	4034	3630	3413	3811	799	428	1852	2532	2713	3160	1211	1609	4205	836	1524	881
cg00160777_GGTGTGCAATGGCGCGATCT	cg00160777	1845	1461	2352	2157	415	296	1278	1686	1707	2769	1122	1608	1936	739	1232	907
cg00160777_CGCGCCATTGCACACCATCT	cg00160777	3427	3249	2474	2672	1180	976	1997	2551	6559	7294	1471	2034	6429	1208	2180	1383
cg00160777_GCGCCATTGCACACCATCTT	cg00160777	1219	724	2109	2322	749	367	1898	2304	1564	1962	1546	1315	2312	368	1626	1179
cg00178224_TGTGGTCTGCACGGCAGGCG	cg00178224	1924	1364	1918	1791	416	361	1121	1495	1439	2259	970	1175	13800	473	1135	903
cg00178224_TTGGGAAAATGTGGTCTGCA	cg00178224	342	260	229	306	72	46	148	263	947	364	110	209	244	81	185	124
cg00178224_GGGGGTGCTTTGGGAAAATG	cg00178224	3031	2131	2601	2561	478	259	1049	1701	1827	2217	992	1285	2491	445	878	646
cg00178224_CATAGAAGAGGGGGTGCTTT	cg00178224	991	711	1059	1529	225	177	684	832	784	1257	431	599	1951	187	554	324
cg00178224_ATGTGGTCTGCACGGCAGGC	cg00178224	1377	795	1958	2038	389	250	935	1379	1826	1403	729	1442	1248	231	1023	829
cg00178224_GAAAATGTGGTCTGCACGGC	cg00178224	2463	2056	2022	2808	3059	457	1467	2181	1846	3482	1218	1443	4001	771	1327	849
cg00178224_AATGTGGTCTGCACGGCAGG	cg00178224	2156	1712	2230	2266	595	290	1195	1993	1369	2028	1110	1364	3937	568	1105	841
cg00178224_CGGGGAGTGCTCTTCCCTGC	cg00178224	383	518	648	666	73	137	435	672	367	428	340	383	186	267	408	350
cg00178224_TAGCTCTGCATGGTGCCAGC	cg00178224	1460	1277	1834	1513	611	442	1068	1634	1869	1837	824	884	1689	642	994	699
cg00178224_GCACCATGCAGAGCTAGCTG	cg00178224	1103	718	1075	1316	289	228	893	1279	1661	1246	724	654	619	203	662	496
cg00188089_GTAACATCGTCAGTCTTCAG	cg00188089	4723	4126	3774	3388	2173	1326	2239	3442	5380	5036	1663	2479	8507	2526	2290	1630
cg00188089_TGAAGACTGACGATGTTACT	cg00188089	3728	3221	3401	3399	1932	832	2040	3019	3760	6298	1751	2388	11086	1560	2316	1597
cg00188089_ACTAATCAAGAAGTCTATAA	cg00188089	1284	748	1451	1351	117	66	433	668	299	753	165	376	758	221	259	126
cg00188089_GAAGACTGACGATGTTACTT	cg00188089	2424	2022	2166	2159	1038	563	1199	1984	2503	5173	1036	1276	6106	788	1273	860
cg00188089_GAAACCATGTGTTATGTGAC	cg00188089	2407	1839	2261	2768	690	363	1350	1571	2217	3668	1053	1105	2326	490	1049	649
cg00188089_GCATCCTGTCACATAACACA	cg00188089	2581	1727	2817	2999	1358	571	1776	2584	3609	2271	1532	1558	2821	657	1722	1094
cg00188089_ACGATGTTACTTGGGATTTA	cg00188089	4827	3899	3667	3537	1085	557	1580	2476	3498	4672	1080	1544	5811	1480	1230	907
cg00192046_ATGGCAGTCATGGCGAGTAT	cg00192046	2474	1843	2482	2745	1023	555	1318	2105	1967	2235	1091	1637	3155	1191	1465	922
cg00192046_GGCGAGTATTGGCTCCAGAT	cg00192046	3352	2450	2189	2462	576	336	1191	1666	3053	2633	755	1271	1674	691	867	751
cg00192046_CAACAGGATTATCCAGAAAA	cg00192046	1660	1256	1544	1501	173	96	474	742	528	676	205	394	1113	215	230	159
cg00192046_TATCCAGAAAATGGCAGTCA	cg00192046	6062	5513	5089	5603	1769	1046	3057	4535	5655	9522	3307	2915	7817	1923	2352	1641
cg00192046_TGGCGAGTATTGGCTCCAGA	cg00192046	1528	1289	1819	1795	301	218	941	1250	1376	1564	539	840	2531	230	711	531
cg00192046_GCGAGTATTGGCTCCAGATG	cg00192046	2228	1768	1889	1820	546	407	1170	1535	2025	2308	590	1083	3305	902	878	516
cg00192046_GTATTGGCTCCAGATGGGGA	cg00192046	2859	2414	2386	2959	831	554	1192	1938	2667	2423	784	1277	5627	491	886	691
cg00192046_AGTATTGGCTCCAGATGGGG	cg00192046	6272	4210	4724	5566	1086	666	2264	2944	4457	6202	1154	2133	5751	929	1465	1041
cg00192046_GCTCCAGATGGGGAGGGTTA	cg00192046	1514	1167	1493	1655	668	251	898	1401	1746	3326	577	960	4306	1539	761	541
cg00192046_GGCTCCAGATGGGGAGGGTT	cg00192046	834	866	1431	1361	401	118	894	1357	834	1595	639	790	1325	338	724	460
cg00216680_TACAGACTTCCTTTGAACAA	cg00216680	1775	1971	2033	2303	401	260	1108	1620	1874	1138	625	969	2541	518	835	516
cg00216680_AACAAAAGTAAAAAGTATCG	cg00216680	1860	1576	1582	1750	100	58	321	434	279	335	120	283	745	116	175	96
cg00216680_TTTCATGTCCCGTTGTTCAA	cg00216680	4799	3037	4565	3967	1351	1111	2304	3552	3946	5600	1853	2501	7345	5410	2409	1714
cg00216680_ACAGACTTCCTTTGAACAAC	cg00216680	5005	3598	4015	3965	1914	1083	2775	4209	4193	6615	1949	3068	9557	1543	2373	1623
cg00257789_AACACCGGCAGAATAGTGGT	cg00257789	1058	758	1230	1307	112	142	604	897	1231	642	319	495	482	148	541	377
cg00257789_TTAATCCAGCAAATCAACAC	cg00257789	3222	2664	2363	2743	838	583	1464	1994	2802	3309	906	1703	3483	1311	1180	794
cg00257789_CCAGCCCACCACTATTCTGC	cg00257789	6337	5823	5862	5945	2460	1992	3919	5617	8354	10315	3104	3998	14985	2580	3974	2699
cg00257789_CAACACCGGCAGAATAGTGG	cg00257789	4215	3379	3224	3008	1344	502	1766	2372	8499	5042	1088	1445	4773	1156	1495	891
cg00257789_AATCAACACCGGCAGAATAG	cg00257789	3304	2326	2540	2924	861	498	1463	2012	2216	2879	958	1534	2592	1049	1356	835
cg00257789_CCGGCAGAATAGTGGTGGGC	cg00257789	1469	1314	1391	1481	355	135	561	733	921	834	356	514	795	257	433	296
cg00257789_ATTTGCTGGATTAAAGTGAA	cg00257789	2053	1749	2393	2746	569	168	992	1453	1146	2070	480	1081	2045	344	666	440
cg00257789_CTGGATTAAAGTGAACGGCT	cg00257789	1658	1244	1401	1291	655	158	881	1095	1219	1625	494	980	3357	355	489	315
cg00257789_TTAAAGTGAACGGCTTGGTG	cg00257789	2359	2012	1857	2351	854	372	1036	1697	1895	3793	839	1171	4214	426	1068	639
cg00257789_TTCTGCCGGTGTTGATTTGC	cg00257789	7147	5255	4592	4788	2798	1441	2704	4086	7454	10334	2406	3318	22540	2608	2696	1863
cg00265826_AAAGCTGAAGCCTGATCTTG	cg00265826	3018	2342	2853	2608	1218	675	1688	2654	2521	4037	1494	1630	5638	1148	1611	1207
cg00265826_CTGAAGCCTGATCTTGAGGA	cg00265826	1760	1433	2214	2190	784	570	1671	2463	3129	2623	1418	1661	5677	846	1560	1129
cg00267207_ATTAGCAGCTACGTTATGGC	cg00267207	2133	1621	2150	2492	699	408	1225	1485	2973	2620	983	1158	2762	1001	1101	789
cg00267207_GCTGCTAATTACTGGCAAGC	cg00267207	763	389	1071	1162	158	97	415	746	423	875	248	407	1085	154	391	258
cg00267207_GGCAAGCAGGCTGTGTTCCA	cg00267207	2993	2394	2256	2263	994	819	1791	2354	3989	3305	1132	1776	5947	1001	1422	1050
cg00267207_ATAACGTAGCTGCTAATTAC	cg00267207	998	710	1103	1233	175	115	688	985	590	636	483	477	734	608	744	416
cg00267207_AGTAATTAGCAGCTACGTTA	cg00267207	2562	1972	2582	2828	480	343	1144	1462	2434	1331	756	1012	2907	702	1002	656
cg00267207_TGCAAACACAAAGTGAACTT	cg00267207	1105	707	1600	1471	265	150	792	1223	473	823	503	753	536	238	678	441
cg00320354_GGATAATTTAAACATTATTT	cg00320354	1021	1079	1156	1239	34	21	149	234	106	148	44	156	310	57	49	43
cg00324979_AAAATGGGCTGTTTCTCCCG	cg00324979	3750	3203	3175	3522	847	988	1391	2031	1636	2463	972	1435	3351	572	1050	766
cg00324979_CACAAAACAAGAGATGCCTC	cg00324979	3584	2665	2721	2462	1288	1155	1809	2428	4212	5005	1347	1612	6250	1046	1959	1200
cg00324979_CTGTGGTCACCGGGGAAAAT	cg00324979	2817	2092	2534	2646	792	366	1608	2205	2002	3104	940	1525	5403	691	1211	906
cg00324979_ACACGACACTGTGGTCACCG	cg00324979	2302	1978	2136	2290	633	660	1541	2252	3270	5269	1445	1641	6837	890	1666	1126
cg00324979_CCACAAAACAAGAGATGCCT	cg00324979	3792	3190	3302	2755	1300	859	2182	3057	3484	3964	1324	2232	9028	1621	2010	1287
cg00324979_CACACGACACTGTGGTCACC	cg00324979	2514	2012	1429	1672	1129	845	1288	1822	3226	5019	1045	1307	3938	2649	1584	1144
cg00324979_ACACACGACACTGTGGTCAC	cg00324979	1168	904	1576	1401	414	338	1041	1285	833	2213	1131	1143	6843	219	999	762
cg00324979_ACTGTGGTCACCGGGGAAAA	cg00324979	2550	1914	2966	2942	505	457	1446	2183	1696	1972	840	1607	2728	563	1108	852
cg00324979_TGTGGTGAAACAAACCTTCT	cg00324979	1083	783	1465	1320	473	208	692	1065	782	1126	451	855	485	277	653	434
cg00325917_CATCGTTGTATTTAGCTCCA	cg00325917	4691	3385	3655	4327	1331	611	1904	2773	3933	3221	1119	1900	4888	912	1466	999
cg00325917_GAAAATGCACCTAAAAATGT	cg00325917	1622	1620	1723	1696	459	125	712	1099	918	804	330	661	1039	295	512	308
cg00325917_CCTAAAAATGTTGGCAAGAA	cg00325917	1452	1220	1504	1587	278	172	683	957	743	1066	359	791	954	428	537	341
cg00325917_CCATGGACTTGTTCAATGAC	cg00325917	909	723	1083	950	335	133	670	981	943	957	479	677	1240	422	585	337
cg00325917_CCAGTCATTGAACAAGTCCA	cg00325917	5324	4156	3663	4023	1611	911	2267	3154	4650	8048	1806	2582	7892	1245	2080	1339
cg00345083_AGATGCTGTTGGAGTGAGTG	cg00345083	4268	2885	3948	3840	880	818	2199	2912	3377	4977	1601	2291	4707	1155	2052	1399
cg00345083_TCAGGTCTTCCCAGAGCATC	cg00345083	841	970	1815	1750	315	309	936	1321	1663	854	1145	1065	2788	444	1136	941
cg00345083_TGGAGTGAGTGTGGCGGCTC	cg00345083	6916	4413	5425	5807	1920	1202	3181	4903	8231	9309	2796	3854	9536	3784	3825	2597
cg00345083_TGCTGTTGGAGTGAGTGTGG	cg00345083	7539	5529	5971	5548	2541	1342	3245	4621	9458	9882	2138	3234	7634	1929	2826	1916
cg00345083_TGCACAGAAGCCTGATGCTC	cg00345083	1149	844	1064	1452	406	687	1034	1361	7540	1212	762	980	5430	492	1110	734
cg00345083_GCACAGAAGCCTGATGCTCT	cg00345083	687	503	1422	1399	211	150	1102	1360	453	164	735	761	721	76	873	713
cg00345083_TCCAACAGCATCTGTTTCTC	cg00345083	1722	1104	1926	1925	825	369	1038	1505	1749	2276	889	1049	3508	430	1049	732
cg00345083_GCCTGAGAAACAGATGCTGT	cg00345083	1159	1065	1515	1202	440	211	777	1333	1548	965	733	851	1953	314	651	493
cg00366603_CCACACACTGCGAAGCAGCA	cg00366603	1896	1214	1743	2202	807	634	1656	2144	2251	3999	1135	1582	2130	598	1604	1150
cg00366603_GTTGAATAAGATGAACCCTG	cg00366603	1683	1586	2123	1762	323	299	968	1423	1553	1153	487	1129	2352	491	721	509
cg00366603_CCCTGCTGCTTCGCAGTGTG	cg00366603	1205	1024	1218	1689	427	342	1207	1659	1179	2264	1087	1205	2422	141	1248	805
cg00366603_CTGCGAAGCAGCAGGGCCTC	cg00366603	4243	2226	3488	3453	1653	1235	1671	2755	5101	10743	1676	2337	9030	1538	2251	1505
cg00366603_GCCACACACTGCGAAGCAGC	cg00366603	5988	3342	5364	5444	2590	1969	4339	5882	7833	13615	3386	4185	10362	3089	3934	3263
cg00366603_TGCGAAGCAGCAGGGCCTCA	cg00366603	4185	3406	3512	4207	1778	1214	2370	3996	5016	5484	2581	3354	5742	2114	2766	2251
cg00366603_CTTTCACACCTCAAGGAGCA	cg00366603	3250	2459	2602	2584	1588	883	1924	2585	5015	6103	1486	2206	4455	1841	2039	1387
cg00366603_CCCTGGCCTTTCACACCTCA	cg00366603	4695	3009	4151	4359	1847	1699	3346	4598	6680	8294	3131	3197	8229	1899	3657	2470
cg00366603_CCTGCTCCTTGAGGTGTGAA	cg00366603	1144	777	1473	1399	611	471	971	1431	1274	1007	907	1094	1085	452	926	779
cg00366603_GTGTGTGGCCCTGCTCCTTG	cg00366603	5762	5182	6302	7301	2447	1858	4998	7114	8616	9903	4034	4706	10353	3446	5246	3633
cg00404641_CCGCCGCAAGCCCAACCCAG	cg00404641	3071	2497	2195	3219	1284	887	1886	2452	2993	6613	1357	1888	5926	1082	1775	1212
cg00404641_CAACCTCTGGGTTGGGCTTG	cg00404641	1214	699	1385	1611	1175	193	942	1538	1759	1221	593	994	1741	320	940	664
cg00404641_TCTGGGTTGGGCTTGCGGCG	cg00404641	2103	1541	2676	2352	271	288	1055	1504	1517	1603	618	1358	3819	527	736	632
cg00404641_GTGTGGCAGCGCCCTGAACC	cg00404641	1062	680	1433	1704	357	383	1167	1746	2909	853	1220	1552	2176	1060	1258	1019
cg00404641_GTTGGGCTTGCGGCGGGGCG	cg00404641	3209	2681	2459	2754	613	503	1224	1634	2193	3611	934	1421	9419	1044	1007	700
cg00404641_GCGGGGCGGGGCTGAAGGTG	cg00404641	3149	2188	2166	1941	615	530	1125	1715	1811	3026	863	1260	4084	1006	888	609
cg00404641_CCATAAGCAACCTCTGGGTT	cg00404641	1595	1191	2115	1863	612	295	1169	1649	1179	1429	651	1125	5461	494	875	701
cg00404641_ACCATAAGCAACCTCTGGGT	cg00404641	2135	1400	2459	2669	738	297	1458	2071	1328	1620	870	1404	2878	616	1262	779
cg00404641_CCTCTGGGTTGGGCTTGCGG	cg00404641	2608	2258	2557	2455	712	346	1352	1858	1811	3323	828	1268	2722	1115	1040	764
cg00404641_CTCTGGGTTGGGCTTGCGGC	cg00404641	3218	1934	2457	2822	779	395	1272	1747	2073	3766	928	1175	3430	613	1177	758
cg00450015_CAGGGCTGAACCGGAAGTGG	cg00450015	1966	2026	1957	1870	486	429	1242	1733	2101	2843	917	1149	4246	2002	1127	784
cg00450015_CTCCACTTCCGGTTCAGCCC	cg00450015	4357	3324	3755	3565	2541	1421	2802	4115	6700	10785	2263	2471	10858	2554	2644	2015
cg00450015_TCCGGTTCAGCCCTGGAAGG	cg00450015	1522	947	1211	1370	350	362	646	947	738	1936	457	582	2628	184	508	416
cg00450015_GGAAGGAGGCGCCCCCACCC	cg00450015	1173	426	1047	996	181	251	1032	1273	1067	1029	587	787	1615	479	793	521
cg00450015_GCGCCCCCACCCCGGTCTCC	cg00450015	285	469	892	1117	33	196	541	769	586	514	513	495	224	85	597	417
cg00450015_TTCCAGGGCTGAACCGGAAG	cg00450015	1125	824	1514	1285	333	287	848	1125	987	1270	531	979	4147	793	634	628
cg00450015_ACTTCCGGTTCAGCCCTGGA	cg00450015	1391	1728	2115	2147	586	291	1234	1785	2550	2861	896	1177	4892	866	1194	754
cg00450015_GCCTCCTTCCAGGGCTGAAC	cg00450015	901	506	977	1284	1029	283	747	989	903	1626	696	696	982	323	644	527
cg00450015_GGTGGGGGCGCCTCCTTCCA	cg00450015	2470	1959	2510	2310	884	331	1553	2182	3337	3068	1218	1944	2658	1020	1567	1158
cg00450015_CTTGCCAGGAGACCGGGGTG	cg00450015	3520	2809	2638	2658	1202	858	1521	2432	2945	6237	1127	1793	10449	942	1419	962
cg00456343_CTCCCGGCCTCGCAAGCAGA	cg00456343	1662	1127	1478	1587	642	483	1189	1576	2120	2274	662	1077	1682	911	1132	747
cg00456343_TGGAGCTTTGCCCTGCGCCG	cg00456343	1763	985	1673	1806	369	328	1123	1521	2230	1890	715	1038	1105	379	918	607
cg00456343_CGGCCCTCTGCTTGCGAGGC	cg00456343	1514	1321	1879	1732	744	466	985	1295	2220	126697	907	989	3927	726	1087	675
cg00456343_GCCTCGCAAGCAGAGGGCCG	cg00456343	236	163	440	408	31	44	127	132	308	164	120	123	2888	17	121	90
cg00456343_AGGGCAAAGCTCCAGTGCGC	cg00456343	2722	2313	2368	2815	931	555	1471	1744	2669	3619	1086	1144	5832	897	1302	934
cg00456343_GCCGCGGCCCTCTGCTTGCG	cg00456343	536	609	1212	1072	410	188	801	1068	495	772	729	842	1442	93	734	576
cg00456343_GGCCCTCTGCTTGCGAGGCC	cg00456343	787	563	1486	1489	267	243	890	1141	958	1440	745	888	2270	366	983	694
cg00456343_AAGCAGAGGGCCGCGGCGCA	cg00456343	2753	2033	2380	2875	846	706	1641	2220	2791	4053	1417	1587	4411	1612	1584	1129
cg00456343_CAAGCAGAGGGCCGCGGCGC	cg00456343	391	371	1023	1184	101	83	670	839	387	845	448	568	812	95	482	406
cg00456343_GTGCCTTGGAAGACCGGTAG	cg00456343	1290	1015	1532	1511	420	262	920	1303	1769	2148	630	867	1481	747	875	639
cg00474373_TTCCAGCCCCAAATCGGCAA	cg00474373	1867	1475	2008	1915	548	460	1327	2237	2253	5975	1048	1394	3195	445	1301	868
cg00474373_AAAGGTCCGTTGCCGATTTG	cg00474373	4031	3424	3857	4257	1150	867	2427	3488	4541	4716	1927	2422	5669	1643	2418	1769
cg00474373_CTGACATGTCACTTGGTCAA	cg00474373	1474	1243	1848	1790	303	371	1059	1379	1311	2631	838	1027	1551	580	960	612
cg00474373_TGAAGCACTGACATGTCACT	cg00474373	1039	1169	1119	1404	343	247	853	1387	1099	2068	885	907	4333	366	713	572
cg00474373_AGTGACATGTCAGTGCTTCA	cg00474373	190	232	230	351	97	45	187	266	81	1054	170	207	59	11	133	110
cg00474373_TCAAAGGTCCGTTGCCGATT	cg00474373	2109	1315	2396	2312	530	638	1533	2356	2162	3783	1085	1684	2154	1000	1586	1091
cg00474373_GCACAATTCCAGCCCCAAAT	cg00474373	1081	1053	1527	1507	283	207	917	1148	640	1145	452	744	1055	334	506	398
cg00474373_GTCCGTTGCCGATTTGGGGC	cg00474373	6919	4765	4487	5032	3050	1942	3094	4422	7314	10547	2668	3011	9878	2404	2962	2381
cg00474373_AAGTGACATGTCAGTGCTTC	cg00474373	1014	502	1215	1311	313	141	681	1251	743	1068	5659	963	599	685	940	580
cg00474373_GGCTGGAATTGTGCTAAGTC	cg00474373	4942	4210	4395	4586	1309	657	2279	3350	3747	5051	1437	2273	5981	874	1810	1390
cg00524694_GGGATTTAGCGTCAGTGATG	cg00524694	11998	8650	9225	9195	5272	2276	5328	7904	13819	18478	3992	6075	19967	4212	5162	3491
cg00524694_CTCTGAAGTCACACAGTGAG	cg00524694	3205	2466	2244	2103	1262	687	1738	2273	3834	4405	1810	1636	8050	1578	1380	1013
cg00524694_CAAGAGGAGCAAGAGGAGTC	cg00524694	5027	4158	3327	3978	4636	1258	2907	3901	5602	9864	1905	2750	11052	2052	2410	1748
cg00524694_GTGACTTCAGAGTGTTTCTG	cg00524694	3969	3535	3323	3745	1461	564	1799	2612	4703	4828	1176	1810	3814	1066	1354	996
cg00524694_TGTGACTTCAGAGTGTTTCT	cg00524694	1733	1608	2072	2416	350	227	1198	1674	1375	2224	917	1404	1687	390	974	662
cg00524694_GTGTGACTTCAGAGTGTTTC	cg00524694	3681	3201	3653	3287	1215	627	1893	2495	3319	5415	1470	1981	5865	1241	1672	1151
cg00545199_GGGGTGCTGAGACCACCCAT	cg00545199	865	478	1431	1208	138	173	761	1073	1073	1179	655	902	519	242	698	503
cg00545199_GGTGGTCTCAGCACCCCTCA	cg00545199	1326	1658	2196	2135	883	351	1451	1833	1942	1277	994	1043	3069	343	1365	938
cg00545199_GTCTCCGCGCCCACGGCCAC	cg00545199	1282	1050	1418	1391	404	759	1143	1794	3356	3058	1080	1822	1055	1625	1534	1089
cg00545199_GGCCGTGGGCGCGGAGACTG	cg00545199	3554	2627	3157	3033	1177	966	1960	2843	3466	3429	1859	2166	2790	1239	1954	1576
cg00545199_GGCCCCAGTCTCCGCGCCCA	cg00545199	1512	1217	1325	1283	445	374	806	1412	1773	1854	606	939	3278	522	882	609
cg00545199_AGGGGTGCTGAGACCACCCA	cg00545199	1145	907	1746	1859	292	362	1051	1403	3260	1084	794	1042	4327	623	857	658
cg00545199_TGGCCGTGGGCGCGGAGACT	cg00545199	1342	1143	1596	1935	452	402	1302	1424	1680	1776	805	1038	1217	544	1082	748
cg00545199_GCGGAGACTGGGGCCATGAG	cg00545199	2636	1884	2274	2034	662	493	1545	1874	1817	2437	878	1413	1069	413	1202	990
cg00545199_GCGCGGAGACTGGGGCCATG	cg00545199	1923	2165	1943	2209	626	529	1583	2049	3204	3239	1017	1257	3392	1155	1150	960
cg00545199_AGTCTCCGCGCCCACGGCCA	cg00545199	3699	2891	3812	3676	1755	1155	2614	3993	4476	9895	2339	2906	5057	1371	2976	2265
cg00546757_CAATGACTCGGGTCATCGGT	cg00546757	436	513	783	983	160	62	458	694	428	193	317	526	98	47	459	243
cg00546757_TAAAGCAAGATCAAAGACGG	cg00546757	2018	2261	1955	2084	873	430	1164	1615	3489	1970	780	1032	2681	876	1053	666
cg00546757_AAAGACGGCGGCAATGACTC	cg00546757	3591	2962	3325	3676	1564	854	2217	3049	3306	5446	2244	2215	10786	1265	2332	1630
cg00546757_GCGGCAATGACTCGGGTCAT	cg00546757	3024	2751	3198	3103	1538	618	1844	2561	2469	2963	1434	1983	6960	851	1595	1164
cg00546757_GCAATGACTCGGGTCATCGG	cg00546757	1310	601	1237	1267	221	89	660	1180	525	870	474	825	2812	381	683	445
cg00546757_CTATAAAGCAAGATCAAAGA	cg00546757	1104	462	789	926	223	90	352	469	484	476	147	255	1590	272	178	152
cg00546757_CAAAGACGGCGGCAATGACT	cg00546757	3964	3459	2426	2800	1205	884	1721	2480	6326	6380	1687	1863	5321	1642	1690	1327
cg00546757_TGTCCATTTCTATTTATGGT	cg00546757	2550	2400	2953	2644	479	181	1095	1781	1497	2110	567	1230	2932	311	790	397
cg00546757_CGTCTTTGATCTTGCTTTAT	cg00546757	4005	3332	2931	3239	977	607	1579	2178	3379	3779	1011	1743	4561	1057	1216	814
cg00546757_TTTCTGTCCATTTCTATTTA	cg00546757	5344	4151	5443	5746	476	236	1080	2038	2488	3308	709	1690	5043	644	871	537
cg00570635_CCACCTGAAGAATGCTCACA	cg00570635	2872	2090	3135	3531	1496	807	2220	3247	3415	5464	1505	2012	5594	1042	1863	1372
cg00570635_AAACCGTGTGAGCATTCTTC	cg00570635	1903	1617	2327	2129	487	530	1383	1912	2224	2900	979	1227	2552	619	1221	785
cg00570635_CCGTGTGAGCATTCTTCAGG	cg00570635	133	274	237	222	28	30	134	200	135	269	82	128	882	140	159	77
cg00631877_TAGAGCATAAAAAAGACAAT	cg00631877	2488	1859	1808	1873	313	159	662	1029	1895	1349	329	660	2210	350	375	287
cg00631877_TATGCTCTAGTATCAGGGGG	cg00631877	5844	4182	3695	3369	1618	652	1586	2355	3515	5848	822	1482	5486	1779	1137	741
cg00631877_TCTAGTATCAGGGGGTGGCG	cg00631877	1671	1328	1783	1699	467	239	986	1414	2138	1274	628	1013	2705	1201	823	541
cg00631877_TATCAGGGGGTGGCGGGGGT	cg00631877	2695	2257	2234	2272	581	314	930	1301	1949	2364	486	922	5180	508	710	506
cg00631877_GCTCTAGTATCAGGGGGTGG	cg00631877	4490	3261	3219	3074	1026	592	1946	2566	4024	5753	1235	2337	4982	1453	1451	1046
cg00631877_CTAGTATCAGGGGGTGGCGG	cg00631877	1958	1722	1882	1649	480	512	913	1167	2463	2189	576	982	3276	631	724	484
cg00631877_CTCTAGTATCAGGGGGTGGC	cg00631877	1478	1239	1419	1825	389	345	1019	1384	3217	2425	654	973	3317	1394	810	536
cg00631877_ATAAAAAAGACAATAGGAAG	cg00631877	4278	3068	2733	2643	484	201	860	1337	1946	1771	414	1040	4721	758	474	320
cg00631877_TCAGGGGGTGGCGGGGGTGG	cg00631877	5179	4201	5070	4294	1329	1147	2643	3562	6682	6141	1681	2585	7690	1353	2047	1339
cg00631877_ATCAGGGGGTGGCGGGGGTG	cg00631877	4065	2590	3960	4153	670	524	1997	2826	3686	3629	1132	2112	5246	999	1486	940
cg00670017_AAGGTGGGATTAGGCTCTCG	cg00670017	6826	5242	5484	6004	1818	1111	3089	4555	4621	9799	2228	3497	7679	1762	2785	2106
cg00670017_CCGGGAGCGCCAGCTAAGGT	cg00670017	904	939	1031	1334	525	220	819	1211	887	1597	855	859	1280	323	905	528
cg00670017_GGATTAGGCTCTCGGGGAAA	cg00670017	1613	753	1681	1352	473	273	774	1015	1728	1444	557	723	1755	504	565	460
cg00670017_TGGCGCTCCCGGAGCCTCCG	cg00670017	713	657	1274	1520	203	228	887	1105	714	1518	883	860	1185	294	819	583
cg00670017_CTCTCGGGGAAAGGGTAGCA	cg00670017	6198	5349	4679	5376	2543	1573	3366	4953	8856	11758	2769	3233	13731	2853	3121	2127
cg00670017_CCCACCTTAGCTGGCGCTCC	cg00670017	755	739	1109	1188	674	199	677	1250	731	1742	661	897	1785	270	947	632
cg00670017_GCGCCAGCTAAGGTGGGATT	cg00670017	1082	519	1793	1661	245	196	1081	1430	582	662	615	1018	2467	325	873	544
cg00670017_TCCGGGAGCGCCAGCTAAGG	cg00670017	1396	1097	1500	1611	331	227	997	1478	2041	1176	937	822	1953	225	1082	675
cg00670017_GGGATTAGGCTCTCGGGGAA	cg00670017	22	24	57	47	18	2	27	33	0	0	12	21	0	0	4	19
cg00670017_CTAAGGTGGGATTAGGCTCT	cg00670017	4097	3574	2647	3288	1127	855	1788	2503	3964	5185	1190	1614	7807	1847	1759	999
cg00675157_GCTAGGTTAAACTAGAAACA	cg00675157	755	952	984	1075	79	125	346	553	265	301	231	417	177	121	260	168
cg00675157_ACTAGAAACACGGTAATGTT	cg00675157	1247	1095	1258	1444	268	174	639	1025	698	1270	392	585	3432	511	556	394
cg00675157_ACTTCATCACAGTGCATGCT	cg00675157	3156	2325	2686	3191	1710	694	2091	3137	4400	3828	1827	2403	4473	944	2250	1494
cg00704664_AGCAGCCCGGGCAGTCATCA	cg00704664	4219	4143	4083	4457	1858	1019	2778	3898	4563	7579	1911	3121	13200	1573	2416	1909
cg00704664_TCATCACGGCCGCAGCAAAC	cg00704664	467	390	1037	1288	328	235	779	1183	516	378	666	745	1035	71	809	577
cg00704664_GGCCTGGCTCAGAGCAGCAT	cg00704664	1531	1379	1921	2249	537	525	1500	2225	1285	2264	1307	1372	2242	462	1252	1077
cg00704664_AGCCCATGCTGCTCTGAGCC	cg00704664	2784	2146	2159	2160	1553	860	1610	2190	3146	3916	1663	1704	3283	2243	1635	1148
cg00704664_CTGCGGCCGTGATGACTGCC	cg00704664	1123	909	1204	1122	365	482	982	1511	3270	2124	997	1139	1852	536	1182	775
cg00704664_GCATGGGCTCCTGTTTGCTG	cg00704664	3693	2937	2898	2784	1506	682	1654	2379	3625	3678	1282	1788	5315	1120	1398	937
cg00704664_GGGCCTGGCTCAGAGCAGCA	cg00704664	1389	1302	2153	2199	478	328	1514	2314	934	3055	1350	1577	9608	1077	1307	1004
cg00704664_TGCGGCCGTGATGACTGCCC	cg00704664	790	671	1098	1423	510	358	1174	1487	1384	1977	1231	1064	1732	211	1104	801
cg00704664_GTACTCGGCAAACAGCAGCC	cg00704664	1260	1030	1543	1686	285	335	899	1187	1560	1451	628	906	1296	370	763	564
cg00704664_TACTCGGCAAACAGCAGCCC	cg00704664	2020	1518	1823	1825	626	435	1329	1635	2175	1566	868	1165	2874	414	1117	731
cg00793992_GGATGGTTAGAGACTGAAGT	cg00793992	4081	3687	2627	2796	574	465	1573	2187	3128	2860	906	1295	3964	1040	1288	905
cg00793992_CTGTAACACAGTGTTAGTGT	cg00793992	1124	617	1284	1185	449	191	872	1131	2330	1778	644	833	1121	575	805	575
cg00793992_TGAAGTAGGGAATGCACGTT	cg00793992	1317	1039	1218	1391	235	289	853	1287	1282	1354	723	776	431	459	877	692
cg00793992_GATGGTTAGAGACTGAAGTA	cg00793992	2308	1706	2508	2516	388	450	1330	1926	2877	5238	725	1372	1874	686	913	651
cg00793992_TGTAACACAGTGTTAGTGTT	cg00793992	971	675	1095	1346	180	173	795	1097	1602	636	750	734	811	115	738	467
cg00793992_CAGTCTCTAACCATCCCACA	cg00793992	4197	3115	3687	3854	2232	1220	2460	3556	5344	5701	1824	2293	15846	2204	2398	1754
cg00849570_CCAGTTCACCCAGTTTCCGG	cg00849570	4513	3059	2978	3299	1033	630	1828	2577	4338	5210	1373	1813	5247	1844	1420	1198
cg00849570_CAGCCACACCAGCGACGGGG	cg00849570	1497	1031	1692	1735	736	626	1119	1550	1180	2124	757	994	1543	449	996	657
cg00849570_CCAGCGACGGGGAGGGACAC	cg00849570	2879	2621	2467	2335	1740	1335	2037	3053	4649	6884	2120	2251	10918	1785	2594	1711
cg00849570_AGACACAGCCACACCAGCGA	cg00849570	3079	2778	3503	3285	1009	975	2140	2890	4318	7267	1618	2227	7493	924	1927	1467
cg00849570_CCTCCGGAAACTGGGTGAAC	cg00849570	1278	777	1241	1406	286	512	1058	1411	2186	1686	707	1211	1283	860	952	705
cg00849570_GTCGCTGGTGTGGCTGTGTC	cg00849570	3710	2862	3813	3454	1418	969	2225	3684	3777	6550	1784	2496	4676	951	2695	1686
cg00849570_AGCCACACCAGCGACGGGGA	cg00849570	502	716	1403	1089	225	245	1050	1451	519	1515	677	1007	934	347	1016	775
cg00849570_ACACAGCCACACCAGCGACG	cg00849570	1587	1466	2628	2141	762	350	1573	2483	2037	1816	1189	1660	3437	413	1746	1065
cg00849570_CCCGTGTCCCTCCCCGTCGC	cg00849570	1828	1320	1748	1738	696	519	1100	1619	2398	2033	1065	1076	2046	892	1358	985
cg00849570_GACACAGCCACACCAGCGAC	cg00849570	2107	1414	2107	2184	1084	511	1519	2096	2154	3273	1196	1194	3907	781	1602	1162
cg00855396_GCGGTGCCCTCGCTCAACCG	cg00855396	1453	912	1829	1767	554	395	1201	1606	1117	1315	921	1101	4261	453	1221	869
cg00855396_CCTAGACCCCGGTTGAGCGA	cg00855396	812	1025	1254	1332	430	207	810	1154	401	4516	706	582	1175	247	837	583
cg00855396_TTCAGTCCCAGGCAGGTGTA	cg00855396	1969	1510	2100	2456	958	562	1670	2391	1875	2839	1230	1658	9704	827	1517	1221
cg00855396_GCCCAGCCCTACACCTGCCT	cg00855396	2565	1693	2730	2914	1505	1225	2530	3790	4037	5958	2109	2687	3203	1911	2436	2057
cg00855396_CAGGTGTAGGGCTGGGCAGG	cg00855396	14256	12290	9485	10231	5856	3639	5654	8349	15805	20058	4606	6214	36894	4539	5844	3904
cg00855396_GCCTAGACCCCGGTTGAGCG	cg00855396	1337	1099	1904	1566	263	208	897	1155	917	963	428	758	644	497	702	484
cg00855396_GTTCAGTCCCAGGCAGGTGT	cg00855396	2531	1811	1996	2069	702	543	1326	2008	2358	2746	1159	1355	3773	601	1266	847
cg00855396_TGCGGTGCCCTCGCTCAACC	cg00855396	2283	1625	2296	2189	858	797	1307	2054	1770	3340	1424	3118	2490	975	1615	1146
cg00855396_ATGCGGTGCCCTCGCTCAAC	cg00855396	3165	2275	3378	3983	1676	983	2117	3332	5206	3684	2133	2688	7446	1722	2613	2030
cg00855396_GTCCCAGGCAGGTGTAGGGC	cg00855396	5097	4122	3507	4062	2015	1645	2657	3353	6188	7542	2132	3341	9531	1785	2502	1907
cg00858973_ACAGCGCGGCGCCGCGCCCG	cg00858973	949	525	1354	1408	465	181	667	1231	522	1487	717	661	1086	228	733	650
cg00858973_ACATGCGGTGCGGAGTGGGG	cg00858973	14602	9326	11743	12606	4028	2820	6435	9021	14548	21489	5075	7554	38778	3972	6062	4375
cg00858973_GCGCGGCGCCGCGCTGTCCC	cg00858973	420	300	841	1093	203	95	467	827	339	1388	504	634	1119	155	609	545
cg00858973_CGGGGCGGAGGAGGAGCCGC	cg00858973	371	494	592	946	205	124	370	679	369	1158	504	485	463	407	609	317
cg00858973_GAGTGGGGCGGGCGGCGGCC	cg00858973	1304	896	1329	1056	175	126	591	886	945	1322	569	638	1735	241	568	389
cg00858973_CATGCGGTGCGGAGTGGGGC	cg00858973	13033	8707	8156	7231	3713	2782	3763	5706	14797	15256	3692	4766	22815	3750	4496	2993
cg00858973_CGGAGGAGGAGCCGCGGGCG	cg00858973	509	397	768	974	95	168	507	762	548	994	433	622	400	208	493	305
cg00858973_GCGGTGCGGAGTGGGGCGGG	cg00858973	2247	1731	2144	1950	420	319	997	1328	1048	1973	682	992	2522	436	769	541
cg00858973_GCGGGGCGGAGGAGGAGCCG	cg00858973	252	231	672	705	414	142	294	501	269	202	250	364	65	118	363	216
cg00858973_GGCGGCGGCCGGGGACAGCG	cg00858973	4153	3352	4128	3837	1362	705	2252	3124	3469	4225	1402	2358	5084	596	1889	1264
cg00888108_AAATCTTGATTAAAGGAAGC	cg00888108	698	433	1043	1279	99	51	339	493	248	423	154	321	235	299	224	137
cg00888108_AATGTATAAAAAATAACCAG	cg00888108	1265	1055	1044	1110	60	29	128	199	186	142	42	133	85	36	51	40
cg00896220_AGTGCCATTCATCAGTTCTG	cg00896220	5572	4415	4583	5077	1489	1077	3161	4275	4763	5936	1949	3116	6996	2398	2796	1884
cg00896220_AATGCCACAGAACTGATGAA	cg00896220	6014	4572	4425	4351	1461	938	2581	3692	5193	5036	1675	2592	6178	2067	1961	1418
cg00896220_GTGGCATTGAGCGCCATCAG	cg00896220	1080	633	1419	1527	211	311	890	1302	1288	1379	915	885	3445	236	948	677
cg00896220_ATCAGAGAGTGGTCCACTGA	cg00896220	1047	1125	2094	1945	328	232	1281	1725	1306	869	779	1305	1662	338	1035	735
cg00896220_GGCAATTGGGGATCAGAGAG	cg00896220	8312	6522	5915	5399	1257	874	2539	3538	4603	5298	1438	2628	6261	1421	1821	1262
cg00981737_GTGGGTGGTGACACACGTCT	cg00981737	1641	1228	1534	1292	519	314	908	1150	1903	2569	868	1018	1123	293	1007	692
cg00981737_CGTACCCGTTCCTCAGTGGG	cg00981737	4474	3232	2495	2525	1460	1277	1645	2113	5522	5719	1440	1891	9156	1673	1912	1281
cg00981737_AGGTCGTACCCGTTCCTCAG	cg00981737	676	564	972	1057	145	123	806	1152	307	941	527	665	888	304	711	566
cg00981737_GGTCGTACCCGTTCCTCAGT	cg00981737	2487	2225	2977	2685	698	624	1548	2454	2090	3878	1443	1460	4946	702	1676	1262
cg00981737_CCTTGGAGTGCAGAGTGCGT	cg00981737	1826	1862	2305	2281	1050	792	1855	2449	4919	3650	1134	1855	3380	1196	1756	1062
cg00981737_TGGAGTGCAGAGTGCGTGGG	cg00981737	6751	4970	5391	5178	1836	1399	2867	3975	6405	8016	2121	3009	11570	2143	2648	1790
cg00981737_GCCTTGGAGTGCAGAGTGCG	cg00981737	2665	2190	2388	2390	683	663	1641	2297	2872	6501	1223	1684	2236	597	1483	1147
cg00981737_CCCACGCACTCTGCACTCCA	cg00981737	7209	5628	5929	6244	3346	2704	4941	6604	10125	14208	3934	4731	26680	4529	4725	3506
cg00981737_ACCTGTGTCGCCACCCACTG	cg00981737	1420	895	1765	1683	493	413	1431	1792	1919	5396	1244	1470	2063	756	1399	976
cg00981737_TGTCGCCACCCACTGAGGAA	cg00981737	2109	2117	3122	2727	1500	1252	2059	2787	2431	3594	1738	2091	5816	745	1966	1468
cg01017235_AGCTCTTCCTGCTCTGTGAC	cg01017235	1015	981	1165	1596	399	529	900	1333	1425	3555	1040	1237	2202	330	873	727
cg01017235_CATCCTGGGACAGCACCGTG	cg01017235	3482	2591	2927	2758	1570	1379	2346	3442	5513	6929	1865	2504	14544	4105	2449	1711
cg01017235_CTCACGGTGCTGTCCCAGGA	cg01017235	2281	1804	2297	2154	1328	646	1294	2014	2601	4511	1093	1933	6098	801	1601	1021
cg01017235_GCAGTCAGGGTTTCTCGCTG	cg01017235	2025	1075	1947	2234	254	281	1024	1485	1272	2813	625	1062	1147	255	763	558
cg01017235_CAGTCAGGGTTTCTCGCTGA	cg01017235	1512	840	1430	1388	327	205	836	1102	1505	2196	460	810	2044	696	722	538
cg01017235_TGACTGCACAGATCCATCCT	cg01017235	2310	1536	2788	3169	1064	842	2230	3423	2931	4486	1992	2572	2815	968	2354	1838
cg01017235_CTGACTGCACAGATCCATCC	cg01017235	2390	1698	1938	2007	1118	776	1760	2157	3375	5778	1405	1597	7713	619	1547	1018
cg01017235_AGGATGGATCTGTGCAGTCA	cg01017235	6277	4946	5235	5015	1654	1138	2973	4149	4228	7194	2274	2813	6859	2106	2493	1798
cg01017235_GTTTCTCGCTGAGGGACATC	cg01017235	951	819	1368	1835	508	467	1213	1715	1398	1859	961	1429	728	1048	1378	872
cg01017235_CTCGCTGAGGGACATCTGGA	cg01017235	4633	3316	3344	3387	2308	1548	2905	3916	7491	10431	2405	2787	15245	3412	2847	2074
cg01053087_AGACCCTGCTCGGGAAACCT	cg01053087	3304	2095	2854	3107	1052	618	1673	2672	2713	5803	1579	1814	3452	1979	1848	1195
cg01053087_GGGAAACCTGGGTGCCGTCT	cg01053087	2752	1558	2984	3221	552	592	1820	2535	2966	3122	1217	1745	4015	454	1655	1078
cg01053087_GGAACCGGCGCAGGCCTCCG	cg01053087	1296	1087	1569	1910	1732	424	984	1461	1371	1539	740	1161	2110	161	906	814
cg01053087_GAAGCCTCGGAGGCCTGCGC	cg01053087	1641	1293	1976	2342	1853	588	1732	2682	3205	2442	1673	1686	8212	508	2168	1534
cg01053087_TCCGAGGCTTCCAGCCGAGA	cg01053087	850	817	1302	1489	475	401	831	1303	1378	2345	960	970	3089	441	885	558
cg01053087_CAGACCCTGCTCGGGAAACC	cg01053087	1170	1114	1322	1898	497	383	1160	1674	1358	2252	1069	1175	4279	629	1179	771
cg01053087_GTCTCGGCTGGAAGCCTCGG	cg01053087	1019	611	1659	1308	171	176	1049	1496	1634	1715	574	1370	1452	515	858	636
cg01053087_GGAGCGCGCGGAACCGGCGC	cg01053087	1264	567	1128	1450	248	157	926	1186	1797	1586	603	695	1060	501	861	596
cg01053087_GCACCCAGGTTTCCCGAGCA	cg01053087	2337	1993	3090	3401	693	377	1951	2730	2802	5982	1294	2041	5822	735	1598	1161
cg01053087_GGTTTCCCGAGCAGGGTCTG	cg01053087	1355	1328	2520	2252	291	309	1113	1436	688	1643	643	1160	1968	432	853	632
cg01056467_AGATTCTGGAGCCAGAACAG	cg01056467	563	797	1093	925	245	139	516	802	312	577	297	628	323	135	360	276
cg01056467_ACGTTGGACGCCTGCGCGTT	cg01056467	1985	1576	2953	2900	1222	714	2507	3626	3947	4125	2028	2722	3626	1030	2440	1967
cg01056467_CGAAGGCAATTCCGCTGTTC	cg01056467	1043	668	1244	1196	1153	280	959	1192	576	2501	629	747	381	167	725	630
cg01056467_GCGCAGGCGTCCAACGTGAC	cg01056467	620	552	1079	937	285	208	815	1168	368	1641	614	1178	6115	269	998	590
cg01056467_GTGAGTCGCGCCGGTCACGT	cg01056467	949	858	1139	1230	988	281	811	1176	1735	2752	585	843	3011	250	831	648
cg01056467_TCCAGAATCTCCTAACGCGC	cg01056467	3101	2170	2249	2319	571	410	873	1405	2121	2722	828	1066	2095	516	1035	637
cg01056467_ATTAGAGCGGTGAGTCGCGC	cg01056467	1129	1114	1685	1560	756	275	697	1088	756	2020	522	717	1330	323	696	534
cg01056467_GCCTGCGCGTTAGGAGATTC	cg01056467	2169	1597	2550	2950	667	489	1364	1910	2287	2804	1044	1462	8118	1502	1438	982
cg01070250_AAAAACGTAGGCTTGGATTA	cg01070250	1744	1595	1700	1828	421	245	770	1303	1658	1837	575	757	2801	393	751	442
cg01070250_TTAAGGCGACAGCGATTTCT	cg01070250	1473	1505	1831	1909	350	232	844	1154	1186	1980	567	701	992	395	831	545
cg01070250_TACTAGAAGTGTAAAAACGT	cg01070250	2005	1238	1972	1829	385	251	699	1054	739	904	407	810	1099	656	552	406
cg01070250_GAAGTGTAAAAACGTAGGCT	cg01070250	1384	828	2009	1773	424	144	893	1218	986	1631	508	828	938	303	700	461
cg01074083_ACGTACTGCTAGTCTGTACG	cg01074083	830	696	1594	1467	350	237	887	1278	595	1052	815	1022	881	124	777	679
cg01074083_GTCTGTACGGGGACTTTGCA	cg01074083	2321	2018	1967	1888	567	245	951	1380	1592	1774	665	913	2198	650	865	485
cg01074083_GACGTACTGCTAGTCTGTAC	cg01074083	1812	1231	1527	1476	489	348	933	1413	2124	2137	1002	1153	1294	716	1094	649
cg01074083_CGACGTACTGCTAGTCTGTA	cg01074083	1915	1180	1376	1653	452	488	941	1370	1405	1770	852	869	1429	694	1013	697
cg01074083_AGTCTGTACGGGGACTTTGC	cg01074083	2412	1812	2228	1903	608	280	1084	1415	1399	4628	730	1096	4409	608	922	644
cg01074083_GAAGCACAGTCATCCAAATG	cg01074083	3603	3102	2769	2718	1179	780	1712	2451	3975	4055	1256	1471	5630	1162	1483	1107
cg01074083_AAGCACAGTCATCCAAATGT	cg01074083	2729	1890	2201	2735	698	645	1590	2248	2309	2452	1098	1433	2637	856	1374	967
cg01115070_TGCTCACAGGCATTCCAAGG	cg01115070	2530	2325	2014	2272	1027	698	1492	1882	4461	5417	1087	1309	3281	860	1249	961
cg01115070_CAAGGTGGCACGCAGCTCCA	cg01115070	3756	2403	3757	3616	12891	1434	3049	4085	4996	6041	2832	3153	7312	1870	3221	2622
cg01115070_TTGGAATGCCTGTGAGCACA	cg01115070	4290	3483	3542	3883	1387	1224	2361	3460	5949	5080	1722	2378	4434	1664	2355	1656
cg01115070_TGGCACGCAGCTCCAAGGAG	cg01115070	978	699	1404	1437	446	328	1015	1318	3332	1778	1032	979	1680	263	866	684
cg01115070_CTGTGCTCACAGGCATTCCA	cg01115070	2911	2498	1995	2582	1274	672	1615	2258	5653	4657	1206	1889	6776	1242	1454	1198
cg01115070_GAATGCCTGTGAGCACAGGG	cg01115070	2021	1433	1771	2131	460	306	1146	1693	1540	1690	873	1217	1180	519	1114	710
cg01115070_CTTGGAATGCCTGTGAGCAC	cg01115070	3690	2610	2763	3006	1678	1013	2045	2706	4547	4155	1740	2150	10841	2036	2081	1558
cg01115070_CTTGGAGCTGCGTGCCACCT	cg01115070	3011	1775	2626	2412	1383	1165	1962	3302	4671	6199	2557	2253	4415	2193	2303	1828
cg01115070_CAGCTCCTCCCTGTGCTCAC	cg01115070	3766	2456	3003	3072	1689	1648	2351	2943	7089	5723	2434	2157	7147	4235	2467	2077
cg01115070_ACGCAGCTCCAAGGAGAGGC	cg01115070	558	414	1085	1114	126	189	770	1125	700	1305	764	704	1334	437	907	586
cg01127608_GGACGAGAAGCGCTTACTGT	cg01127608	3259	2566	2742	2978	1170	828	1790	2585	3029	4500	1444	1656	9248	1169	1881	1269
cg01127608_TGCAGTACAGTTTCCGATCC	cg01127608	6519	5508	6122	6560	2000	1444	3248	4953	4858	6566	2961	3669	6487	1594	2862	2404
cg01127608_CCTCCTTCCCCGCCACCGCC	cg01127608	2988	2071	5223	4946	1389	1036	3391	5350	4003	4315	3306	3845	7707	1252	4116	3027
cg01127608_CGGGCTCGAGTGCCGGGCGG	cg01127608	869	714	1159	1216	193	130	548	830	492	707	423	622	316	171	462	399
cg01127608_TCGAGTGCCGGGCGGTGGCG	cg01127608	1437	1276	1868	1958	322	256	995	1497	616	1715	839	998	1026	487	938	682
cg01127608_GCTCGAGTGCCGGGCGGTGG	cg01127608	2213	1995	1963	2382	437	356	857	1415	1435	2440	722	1069	3013	511	746	547
cg01127608_GTGCCGGGCGGTGGCGGGGA	cg01127608	2193	1885	2108	2314	393	316	1257	1751	1784	2112	931	1287	5634	564	1001	717
cg01127608_CTCGAGTGCCGGGCGGTGGC	cg01127608	720	867	1050	1037	266	242	527	813	1600	1192	441	585	727	273	520	386
cg01127608_CACCGCCCGGCACTCGAGCC	cg01127608	111	130	577	561	25	74	412	697	86	268	338	366	124	100	365	346
cg01127608_CCGGGCGGTGGCGGGGAAGG	cg01127608	4172	3342	3019	3436	951	759	1201	2079	4081	3453	997	1801	3683	963	1205	981
cg01128042_GGCACTGGCTCGGATCACAT	cg01128042	1757	1118	1608	1877	559	272	974	1416	1673	1774	635	1189	2570	452	933	602
cg01128042_ATGTGATCCGAGCCAGTGCC	cg01128042	2124	1511	1925	2279	720	423	1564	1985	1323	3051	1294	1868	2955	947	1484	1024
cg01128042_GAGCCAGTGCCTGGAAAATA	cg01128042	691	323	794	849	247	105	437	699	339	316	262	451	1262	113	369	238
cg01128042_AGGCACTGGCTCGGATCACA	cg01128042	1269	892	1881	1805	316	248	1108	1634	1218	1141	1008	1043	1444	253	1061	840
cg01128042_CGAGCCAGTGCCTGGAAAAT	cg01128042	48	13	83	91	6	10	44	87	72	9	32	84	4	11	44	34
cg01128042_GGAAAACAGAGATGATGCCA	cg01128042	3564	2987	3928	3838	855	508	1939	2790	2983	2798	1283	2014	3579	853	1474	1266
cg01128042_GAAAACAGAGATGATGCCAA	cg01128042	2736	1974	2493	2805	665	425	1435	1780	2006	2369	842	1161	4577	815	975	748
cg01164094_TCTACTATTCCGGGGTCTGG	cg01164094	4467	3363	3334	3978	892	337	1814	2483	2496	3451	788	1671	4770	820	1151	793
cg01164094_TTCCGGGGTCTGGAGGAGAG	cg01164094	3893	3382	2735	2893	1139	1047	1414	2081	3106	5401	987	1504	4241	836	1165	826
cg01164094_TCGGTGGATCTACTATTCCG	cg01164094	3776	3510	3181	3168	1644	500	1735	2448	3744	3336	1046	1545	4570	983	1424	1097
cg01164094_CTTCTGCAGGTGCAAGCTGT	cg01164094	813	436	1068	1157	196	135	747	1217	697	1496	606	803	3215	655	761	505
cg01164094_GGCCACTCTCCTCCAGACCC	cg01164094	998	865	1276	1500	336	484	1059	1311	1105	1112	966	977	829	277	933	664
cg01164094_GGATCTACTATTCCGGGGTC	cg01164094	923	589	1145	1127	170	67	544	630	252	426	918	507	328	102	331	249
cg01164094_GTCGGTGGATCTACTATTCC	cg01164094	1646	1552	1378	1386	261	313	651	1083	1118	1862	563	768	2265	448	620	436
cg01164094_CTGCAGGTGCAAGCTGTCGG	cg01164094	89	41	159	237	11	26	142	173	65	121	97	112	11	14	83	80
cg01164094_CTAGTGGAGCTGCGAGAAGA	cg01164094	3684	2444	2597	2044	933	457	1337	1730	2446	5705	1014	1113	4902	1461	1229	885
cg01164094_CCTAGTGGAGCTGCGAGAAG	cg01164094	3175	2927	2407	2281	1413	1136	1546	2423	3354	8878	1120	1472	6363	1159	1485	1137
cg01181863_GGCAGACGTGCAGCTCAAGT	cg01181863	3277	2121	2553	2692	1048	797	1813	2394	2605	3758	1423	1755	6206	1360	1532	1229
cg01181863_GTAGGTGCGCCCGTAGCCTA	cg01181863	2877	2034	3368	3561	3326	871	2387	3528	2654	4079	1813	2376	5370	967	2574	1635
cg01181863_AGAGCAGTGACTGCACACAG	cg01181863	1432	1703	2068	2212	580	366	1422	1953	1608	2029	833	1231	4140	551	1106	870
cg01181863_CTGCTCTCTGTTGTTTCCAT	cg01181863	11617	8762	8527	9751	4117	2904	5734	8185	12898	17573	4295	5693	19026	4881	5346	3638
cg01181863_CTGTTGTTTCCATAGGCTAC	cg01181863	4317	3607	3251	3662	1194	776	1774	2713	3425	6713	1735	1693	7039	1644	1851	1284
cg01181863_TCTGTTGTTTCCATAGGCTA	cg01181863	3106	2586	3426	3529	797	647	1695	2435	3356	3018	1116	1958	5425	1391	1517	1207
cg01181863_GCCCACACCAGCACCAGCGA	cg01181863	5841	4634	6628	6512	2672	1873	5109	7134	10057	11962	4165	4886	12692	2366	4943	3665
cg01191806_TTTGCTTGAACACCTGCCGG	cg01191806	2822	1674	2101	2451	1650	334	1280	1726	2006	2416	793	1168	2827	774	794	672
cg01191806_GCTTCCTAAATCTCCACCTC	cg01191806	2571	1916	3531	3755	1337	503	2100	3395	2070	3270	1525	2229	3928	1451	2179	1453
cg01191806_ACAGAAACCTGTCCCAGACC	cg01191806	4291	2688	3502	3341	1830	671	2004	2939	3961	5295	1365	2060	4520	1272	1585	1258
cg01191806_AGGTCTGGGACAGGTTTCTG	cg01191806	5095	4343	3918	3886	1439	802	2199	3028	5515	5155	1460	2386	6203	1392	1748	1233
cg01191806_CCTGCCGGAGGTGGAGATTT	cg01191806	1330	1090	1332	1348	343	130	661	981	847	912	467	598	1257	179	583	397
cg01191806_AGATTTGCTTGAACACCTGC	cg01191806	3632	3645	3172	3466	1084	632	1952	2433	2554	4460	1309	2005	4146	782	1584	1066
cg01191806_CCTAAATCTCCACCTCCGGC	cg01191806	3501	2472	3516	3045	805	475	1743	2604	3060	4141	977	1661	9293	607	1435	940
cg01191806_GCTTGAACACCTGCCGGAGG	cg01191806	727	577	1388	1211	517	136	755	1029	757	684	431	673	808	168	533	406
cg01191806_TGCTTGAGCCTGCCACACGA	cg01191806	1124	820	1751	1859	1086	483	1352	1854	1449	2284	1004	1278	1449	493	1468	1130
cg01191806_GTGCTTGAGCCTGCCACACG	cg01191806	2464	1550	1964	2706	1647	608	1850	2336	2443	5600	1504	1944	4181	595	1848	1358
cg01218414_CAAAAGAAAAAACTGAAGTA	cg01218414	1593	1801	1599	1791	159	70	465	778	456	740	170	482	863	107	282	122
cg01223071_GGTCCTCAGGAATGCCATTG	cg01223071	3283	2993	2894	3029	1662	747	1960	2869	4126	3127	1167	2323	6668	1298	1754	1116
cg01223071_AGGAATGCCATTGGGGCAGC	cg01223071	2083	1492	2034	1887	1059	457	1398	1927	1566	2748	916	1380	9232	475	1254	797
cg01223071_TTTATCGCCCGCTGCCCCAA	cg01223071	7674	5435	8361	9016	2220	2454	5244	8213	8778	12990	4170	5827	20201	2387	5460	3930
cg01223071_TGGTCCTCAGGAATGCCATT	cg01223071	1647	1185	1810	2091	466	578	1566	1987	1517	1911	1308	1267	3799	1045	1501	1116
cg01223071_CAGGAATGCCATTGGGGCAG	cg01223071	1891	1084	1094	1615	386	384	778	1354	877	2888	567	908	1719	607	750	651
cg01223071_TTGGTCCTCAGGAATGCCAT	cg01223071	2588	2258	3196	3174	1066	872	2331	3371	4081	4467	2159	2346	9630	1195	2416	1925
cg01223071_CTGCCCCAATGGCATTCCTG	cg01223071	2834	2445	2381	2186	1118	913	1734	2280	3525	5464	1154	1628	6536	1844	1699	1159
cg01223071_ATAAACCAAAAAAGTTAATT	cg01223071	471	430	582	672	19	17	122	235	62	63	44	114	270	27	51	38
cg01282508_GACTGAGAGTGAGGGAGGCT	cg01282508	2366	1653	1886	2115	861	425	1461	2253	1707	3155	1191	1594	3530	1073	1456	1115
cg01282508_GTGAGGGAGGCTGGGCGCGC	cg01282508	1266	1069	1443	1538	400	247	1024	1363	905	2057	968	1113	1584	608	975	692
cg01282508_AACACAGAGACTGAGAGTGA	cg01282508	2040	1834	2900	2596	766	610	1473	2047	2143	1822	904	1612	1254	1680	1147	845
cg01282508_AAACACAGAGACTGAGAGTG	cg01282508	2082	1363	1973	2094	407	325	954	1688	1865	2169	766	1048	4169	450	917	604
cg01282508_ACAGAGACTGAGAGTGAGGG	cg01282508	5069	3642	4005	4855	1302	897	2524	3502	3832	6291	1695	2359	8939	1587	2101	1456
cg01282508_AGACTGAGAGTGAGGGAGGC	cg01282508	4730	3662	3471	3296	2232	1644	2266	3072	8085	5928	1971	1825	8732	2068	2289	1590
cg01282508_CCTTGGTCTCCCAAACTGCT	cg01282508	4240	3242	3574	4021	1681	1036	2925	4238	6349	6681	2425	3121	5916	3336	2758	1942
cg01282508_CCCAGCAGTTTGGGAGACCA	cg01282508	4047	3061	2094	2254	1288	932	1533	2214	4149	4442	1096	1601	9202	1186	1488	1096
cg01282508_CAACTATACTCCCAGCAGTT	cg01282508	1387	1040	1377	1198	308	148	624	807	882	1248	318	501	2508	240	387	280
cg01282508_GCCTTGGTCTCCCAAACTGC	cg01282508	189	151	94	215	129	36	158	203	75	430	58	211	185	35	147	95
cg01283685_CCCTGAAGGCATGGCAAGGT	cg01283685	1238	787	1401	1333	553	272	1171	1557	2166	1917	853	1012	612	700	1100	814
cg01283685_ACCTTGCCATGCCTTCAGGG	cg01283685	3615	2615	3144	3812	1430	1252	2654	3793	5418	5597	2380	2359	11798	2485	2743	1999
cg01283685_GCATGGCAAGGTGGGACGCT	cg01283685	2425	2114	2465	2708	1541	963	2208	2969	3368	4504	2210	2337	4758	1802	2133	1649
cg01283685_CGCTTGGCCGCCACCTGCAG	cg01283685	2120	1651	2422	2385	1132	547	1392	1929	2588	4426	1102	1854	3849	716	1342	1100
cg01283685_ACACTGCCTCCCTGAAGGCA	cg01283685	1427	1152	1554	1912	691	897	1039	1469	3232	1851	789	918	1399	573	1335	847
cg01283685_TCCCTGAAGGCATGGCAAGG	cg01283685	2203	1134	1898	1843	1357	767	1085	1767	1518	4038	1452	1617	6276	446	1390	1053
cg01283685_GCCTCCCTGAAGGCATGGCA	cg01283685	905	1026	1567	1487	214	370	1082	1467	1051	2862	851	920	1883	547	1259	767
cg01283685_CCCACCTTGCCATGCCTTCA	cg01283685	8376	6718	7527	8130	5576	3679	6403	8986	17916	24937	6111	6530	26073	5856	7416	5142
cg01283685_TCCCACCTTGCCATGCCTTC	cg01283685	4485	3745	4426	4734	4189	2842	3372	5032	8119	9909	3875	4203	18758	2185	4524	3293
cg01283685_GGTGAGGCCCCTGCAGGTGG	cg01283685	1942	1486	2912	2464	478	442	1655	2260	1480	3609	1335	1373	4125	663	1582	865
cg01312546_AGATGGCGTCGCAGTGTCAC	cg01312546	2185	1701	2139	2054	1013	606	1544	2213	2985	3462	1505	1516	3077	1140	1745	1389
cg01312546_ACTGCGACGCCATCTGCTCC	cg01312546	2243	1707	2351	2497	2389	915	1795	2585	5276	6351	1573	2001	10878	2196	2122	1536
cg01312546_GACGCCATCTGCTCCAGGCA	cg01312546	2461	1591	2336	2320	1020	575	1802	2650	3177	4760	1347	1634	5012	1453	1587	1355
cg01312546_CGCAGTGTCACTGGCAGCCT	cg01312546	1407	1196	1762	1987	398	468	1405	1736	1127	1961	1239	1346	2316	589	1499	906
cg01312546_TGGTTCCCAGTCTCTCGCCC	cg01312546	5281	3917	4504	5293	1687	1408	3066	4562	5071	5690	2869	3113	6293	2170	3250	2402
cg01312546_GTGTCCCTGCCTGGAGCAGA	cg01312546	3722	3075	3473	3736	1321	1231	2781	4034	5567	8703	2445	2681	10587	2414	3000	2428
cg01312546_CGACGCCATCTGCTCCAGGC	cg01312546	524	439	770	1062	229	431	608	880	1167	1675	449	540	626	295	575	462
cg01312546_TCGCAGTGTCACTGGCAGCC	cg01312546	1071	920	1382	1450	382	275	1090	1670	1947	4444	1048	1057	1089	331	1150	866
cg01312546_TGCTCCAGGCAGGGACACAC	cg01312546	1666	1136	1622	1551	1438	399	1157	1699	1751	1483	1088	1197	2527	975	1125	1033
cg01312546_GATGCCAGTGTGTCCCTGCC	cg01312546	1028	1023	1895	1601	594	382	1344	1718	1793	1571	1310	1504	3315	716	1221	1237
cg01324343_GATAAACACAAAGCCACCCG	cg01324343	1676	1429	1681	1707	267	216	813	1244	1012	1333	419	901	1696	503	657	415
cg01324343_GCTTCTGCCACACAGAGCCG	cg01324343	326	236	448	637	104	57	137	218	168	321	97	201	169	144	134	112
cg01324343_GGCAGAAGCGAAAAGAGCAC	cg01324343	3445	3342	3448	3948	1317	716	2239	3327	3338	3644	2112	2425	6876	1549	2222	1579
cg01324343_TGGCTTTGTGTTTATCACAC	cg01324343	2246	1972	1868	2105	650	254	929	1295	1206	2474	721	1027	2308	398	686	557
cg01324343_CTGCCACACAGAGCCGCGGG	cg01324343	949	946	783	1000	282	164	585	770	711	1305	411	745	1234	249	576	366
cg01324343_AAGCCACCCGCGGCTCTGTG	cg01324343	1874	1277	1945	1997	588	284	1087	1707	1464	3456	731	1183	7022	703	975	638
cg01324343_CTTCTGCCACACAGAGCCGC	cg01324343	995	359	974	943	422	386	749	1150	846	2481	567	651	897	373	645	467
cg01324343_ACGCAGCCCAGATCTCTCCA	cg01324343	5526	4129	5026	4522	2669	1208	3445	4540	8240	8448	2649	3925	19733	2477	3107	2335
cg01324343_AAAAGAGCACTGGATGACCG	cg01324343	4126	3574	3216	3514	1980	1056	2192	3358	3464	5880	1666	2316	6911	1421	2053	1521
cg01324343_GGATGACCGTGGAGAGATCT	cg01324343	3529	2597	2721	2704	1156	613	1609	2568	2462	3811	1210	1464	4752	1590	1525	1148
cg01341801_TTATTTCAGAGACTGCGTGA	cg01341801	2945	1986	2656	2252	952	358	1033	1605	1860	2775	726	1177	3561	870	800	637
cg01341801_TCAGAGACTGCGTGAAGGGT	cg01341801	4076	3093	3477	2920	3339	750	2018	2980	5541	6730	1525	2087	5945	1269	1802	1571
cg01341801_TGCGTGAAGGGTGGGTGCCA	cg01341801	6820	5596	5563	5766	2286	1643	3469	4599	7442	10213	2825	3271	16061	2842	3260	2459
cg01341801_TTCAGAGACTGCGTGAAGGG	cg01341801	4183	2798	2841	2637	1137	563	1762	2390	3312	4558	1202	1685	4412	1160	1536	1021
cg01341801_TATTTCAGAGACTGCGTGAA	cg01341801	1730	1556	1492	1605	273	288	737	1057	1403	2205	450	700	3153	394	662	436
cg01341801_CTGCGTGAAGGGTGGGTGCC	cg01341801	121	52	270	241	48	86	172	252	44	49	168	160	254	17	180	174
cg01341801_GGCCAGTTCCAGACTGTCCC	cg01341801	619	240	690	623	76	54	134	180	426	432	130	274	3488	54	185	92
cg01341801_GGTGGGTGCCAGGGACAGTC	cg01341801	3692	2405	2500	3033	1226	595	1685	2535	3251	2775	1328	2322	5388	590	1474	1124
cg01341801_TGCCAGGGACAGTCTGGAAC	cg01341801	707	587	996	988	190	150	746	1105	1731	1645	525	780	1074	267	676	545
cg01341801_GTCTCTGAAATAAAAGTGTG	cg01341801	4516	3161	3536	3813	425	226	1430	1967	1507	2572	617	1244	3154	1016	897	467
cg01344056_ATTTCGTTCTGATAACCTAG	cg01344056	3508	2526	2219	2405	843	470	1053	1739	3649	4307	794	1476	3706	880	1013	749
cg01344056_GAGGACGGGCAAATCATCGT	cg01344056	4663	3647	4013	4399	1572	1109	3180	4885	5271	6956	2367	3363	5901	3346	2919	1952
cg01344056_GTTCTGATAACCTAGAGGAC	cg01344056	1765	1296	2260	2381	841	315	1005	1524	1286	1215	756	997	2558	480	993	636
cg01344056_TGAGAAGCTGCATGTGAAAG	cg01344056	7182	6669	5086	5648	3797	1465	3298	4494	9068	10632	2909	3399	11107	3164	2810	1864
cg01344056_CGATGATTTGCCCGTCCTCT	cg01344056	7231	6012	5349	5881	3048	2033	4380	5886	7462	12384	3533	4526	17467	3841	3922	2858
cg01344056_CGTTCTGATAACCTAGAGGA	cg01344056	1633	966	1568	1809	439	330	804	1059	1084	3152	489	736	1046	601	559	463
cg01356752_TTATAACGGTATATTGGTGA	cg01356752	4220	2995	3403	3519	814	333	1233	2060	2639	3280	757	1378	3821	574	1031	601
cg01356752_TCAATGAAATTAAGCTATCT	cg01356752	2662	2351	2419	2317	535	173	906	1540	962	1565	558	1004	2105	536	645	367
cg01356752_ATCAATGAAATTAAGCTATC	cg01356752	1373	1422	1648	1502	240	105	546	865	665	596	300	554	1406	287	523	233
cg01356752_GAGATATTGCTTAATTAAAG	cg01356752	3020	2136	2089	2047	188	133	526	958	914	1005	223	499	1248	234	316	193
cg01356752_TAGAGATATTGCTTAATTAA	cg01356752	1597	992	1513	1585	117	58	359	614	404	667	141	445	389	197	217	93
cg01356752_AGAGATATTGCTTAATTAAA	cg01356752	1696	1258	1540	1469	99	49	306	518	326	422	146	340	437	180	153	107
cg01397495_GGCAACACTGAAAGAAGTGA	cg01397495	3471	3397	2922	4322	856	807	2048	2758	3063	2981	1160	1958	9355	1293	1652	1107
cg01397495_TTGCAAAATCGTAAAGAAGA	cg01397495	2976	2635	2091	2215	594	346	970	1600	1675	3018	650	1076	2550	519	830	499
cg01397495_AAAGAAGATGGTACTGAGAT	cg01397495	4728	4055	4061	4290	1365	1276	2482	3357	4230	5897	1627	2521	9237	1634	1981	1344
cg01397495_AAGAGAGAGAGAGAGATTTG	cg01397495	11612	8592	7647	8172	2448	1194	3717	5719	7250	8388	2035	3728	9630	2759	2776	1840
cg01397495_AAAAGAGAGAGAGAGAGATT	cg01397495	6518	5607	4537	5144	1868	715	2217	3517	3409	5695	1368	2261	7180	1162	1593	1064
cg01397495_AAAGAGAGAGAGAGAGATTT	cg01397495	6897	6240	5145	5300	1201	593	2089	3282	4096	4640	1192	2064	6958	1121	1404	971
cg01412404_GATGGCCTTGTAACTCGATG	cg01412404	5900	3950	4178	4230	1379	1257	2793	3673	5594	7950	1875	2330	13934	1931	2347	1874
cg01412404_GTTGGCCACATCGAGTTACA	cg01412404	2343	2359	2141	2277	754	979	1504	2261	2370	2502	1300	1139	3162	1018	1410	1012
cg01412404_AGTGAGAAGGGATAGTTAGT	cg01412404	6061	4740	3963	3913	1645	783	2189	3132	4420	5252	1431	2069	8199	1410	1588	1325
cg01412404_TTCACTTTCTTCAATATGGA	cg01412404	3907	3067	3329	3620	982	319	1431	2160	2353	3759	752	1353	4758	566	996	627
cg01412404_TTTCTTCACTTTCTTCAATA	cg01412404	3784	3224	2902	3383	486	207	810	1516	1856	3214	578	1144	3267	774	611	422
cg01412404_ATACCTACTCAAAGTGAGAA	cg01412404	1107	733	969	1374	175	157	679	1031	843	1161	352	660	824	168	530	355
cg01412404_GATACCTACTCAAAGTGAGA	cg01412404	2522	2341	2612	2425	575	366	1200	1782	1414	3099	804	1163	6058	901	891	547
cg01412404_TATCCCTTCTCACTTTGAGT	cg01412404	4109	3450	3755	4143	1197	829	2319	3243	5351	3672	1935	2040	8994	2125	1986	1330
cg01418896_CTCTCGAGAAGCGCCAATCG	cg01418896	2147	2083	2166	2055	1382	799	1396	2118	3819	4533	966	1851	5704	1146	1498	1087
cg01418896_CAAACAACACCTAATCAAAT	cg01418896	3327	2249	2037	2098	664	327	1030	1554	2291	2827	529	773	5519	718	733	460
cg01418896_GAAGTAAGGTTACCCACGAT	cg01418896	2045	1502	1301	1909	422	499	872	1411	2208	2118	663	933	3549	869	909	655
cg01418896_GTGTTGTTTGACAAGGCCGT	cg01418896	273	185	364	478	59	64	236	366	94	549	158	330	84	176	201	175
cg01418896_TGATTAGGTGTTGTTTGACA	cg01418896	3322	2657	3046	3548	896	376	1716	2466	2735	2954	1201	1726	2671	847	1230	946
cg01418896_TGCGAGGGGAAAGGGAAGTA	cg01418896	8616	7175	7432	8243	3359	2118	4279	6501	8731	14906	3581	4100	14460	4552	4232	2907
cg01426208_GTCCGGGGTGGAGCGCGATG	cg01426208	3501	2537	3012	2957	1125	832	1690	2423	3324	3448	1392	1991	3352	1453	1577	968
cg01426208_TTCCACATCGCGCTCCACCC	cg01426208	1391	1613	1715	1955	875	573	1166	1785	2055	2818	976	1169	3587	753	1566	1087
cg01426208_GGGCAGGAATTCCGAGTCCG	cg01426208	1070	789	1358	1344	307	146	691	961	1167	496	382	605	743	149	584	363
cg01426208_TATGAAAATGCAGACCTGTG	cg01426208	1370	946	1718	1444	219	172	821	1058	628	1066	484	738	871	250	551	332
cg01426208_CAGGAATTCCGAGTCCGGGG	cg01426208	1998	1873	1791	1659	365	178	804	850	731	1395	358	487	2215	225	462	299
cg01426208_GCTATGAAAATGCAGACCTG	cg01426208	3004	2367	1887	2192	678	487	1297	1927	2312	4277	776	1277	4161	730	1062	764
cg01426208_CTATGAAAATGCAGACCTGT	cg01426208	3030	2456	3112	2900	861	409	1593	2205	2117	3779	850	1496	3646	905	1339	802
cg01426208_ACTCGGAATTCCTGCCCCAC	cg01426208	3466	2407	3609	3318	770	707	2137	3265	3299	4173	1789	2376	2992	1480	2078	1501
cg01426208_ATCGCGCTCCACCCCGGACT	cg01426208	4333	2999	3880	3882	1774	1664	2968	4039	5391	12872	2148	2799	7669	1816	2703	2117
cg01426208_AAAATGCAGACCTGTGGGGC	cg01426208	1463	1489	1770	1930	354	235	864	1203	1190	996	556	1018	2093	540	638	542
cg01447579_CAAATGGCATTAGAAGGGGG	cg01447579	7031	5059	3709	3849	1311	550	1819	2635	4819	6329	1080	1777	14680	1895	1303	936
cg01447579_AGGGTTGGGCAGAGGAGGCA	cg01447579	3787	2924	4870	4320	1076	664	2785	4292	4229	6433	2240	2680	4302	1797	2710	2004
cg01447579_GCATTAGAAGGGGGAGGGTT	cg01447579	3924	2766	4029	3607	991	720	2318	3186	3267	5780	1544	2256	11058	1912	1682	1263
cg01447579_GGGGGAGGGTTGGGCAGAGG	cg01447579	1258	876	1059	1092	246	159	533	805	742	1886	323	635	2189	238	384	315
cg01447579_TGGGCAGAGGAGGCACGGAG	cg01447579	1339	994	1628	2001	576	258	1459	1839	1837	58696	1303	1325	1513	552	1365	953
cg01447579_AAATGGCATTAGAAGGGGGA	cg01447579	2051	2053	2538	2889	580	265	1380	1921	1711	1589	629	1224	1947	531	852	675
cg01447579_GCACTGACAGATGCAGTGCA	cg01447579	918	802	1072	945	245	137	585	1013	792	1578	596	736	1405	132	553	447
cg01447579_TGCAAGGACTCACATCAGTT	cg01447579	2567	2111	2330	2314	686	438	1542	2264	3803	2788	1130	1465	2621	571	1387	1056
cg01447579_GTGCAAGGACTCACATCAGT	cg01447579	2861	2338	3092	2939	1268	999	2044	2828	4904	5443	1690	2570	5493	671	2076	1294
cg01447579_GGGCAGAGGAGGCACGGAGC	cg01447579	1109	850	1194	1109	540	269	939	1455	875	1431	807	1103	2492	424	1036	700
cg01463139_TTTCACACAAAGTTTGCAGG	cg01463139	2960	2015	1692	2146	583	291	989	1333	2937	3061	714	821	3514	786	712	498
cg01463139_CCAGGATCCAGAAAGGAGAG	cg01463139	2609	1718	2039	2036	791	436	1156	1647	2422	4263	774	1101	2893	522	1011	758
cg01463139_GAAAGGAGAGTGGAAATGTA	cg01463139	4620	4266	4161	4153	976	475	2051	3126	3434	4238	1553	1998	6205	1217	1674	1209
cg01463139_AAATTTCACACAAAGTTTGC	cg01463139	735	814	1119	1146	91	83	353	540	442	321	223	316	979	101	298	188
cg01463139_ACACAAAGTTTGCAGGTGGC	cg01463139	784	645	1222	1572	210	89	628	795	424	695	415	588	516	507	481	331
cg01463139_AAAGGAGAGTGGAAATGTAC	cg01463139	2804	2064	3004	3437	936	509	1634	2205	2090	2853	1069	1544	1963	1369	1312	981
cg01463139_CCACTCTCCTTTCTGGATCC	cg01463139	977	784	1290	1587	275	247	993	1297	993	2206	685	1052	1762	322	735	595
cg01463139_GTAGAAACCAGGATCCAGAA	cg01463139	4037	2956	2776	3259	1109	480	1844	2579	2822	3895	1247	1504	5164	1552	1438	878
cg01463139_TACATTTCCACTCTCCTTTC	cg01463139	6689	4582	6634	6770	2037	1213	3580	5427	6351	6839	2961	4102	10298	2363	3308	2360
cg01494348_GGCGTTGGGCTATTGGCGCG	cg01494348	2972	2385	1907	2254	754	339	831	1202	1796	2561	618	794	2789	696	667	506
cg01494348_GCGGAAGAAGAGCTCGAACT	cg01494348	5565	3860	4303	4718	1642	1626	3522	5032	5163	7178	2949	3084	9889	1645	3191	2234
cg01494348_GGGCTATTGGCGCGCGGGCC	cg01494348	1219	910	1120	1490	210	246	792	1070	788	1027	619	788	1579	232	616	509
cg01494348_CCACCATGGCGTTGGGCTAT	cg01494348	1210	1115	1841	1714	598	307	1168	1733	2060	2610	907	1440	3316	683	1253	849
cg01494348_ACTCGGCGGCGTCCCGCGCC	cg01494348	719	692	1363	1371	351	160	813	1105	978	1317	718	984	4044	434	1220	846
cg01494348_GAAGAAGAGCTCGAACTCGG	cg01494348	2564	2167	2073	2237	1063	518	1310	2111	3056	4167	845	1261	2562	930	1230	854
cg01494348_GCGTTGGGCTATTGGCGCGC	cg01494348	1355	1118	1466	1569	217	152	540	911	931	1112	394	554	1260	186	420	387
cg01494348_TGGGCTATTGGCGCGCGGGC	cg01494348	871	878	1239	1491	140	153	681	933	605	441	355	643	1628	47	505	318
cg01494348_TTGGCGCGCGGGCCGGGCGC	cg01494348	1179	884	1814	1766	299	307	866	1464	1023	1994	803	1351	2302	529	870	742
cg01494348_ATTGGCGCGCGGGCCGGGCG	cg01494348	870	755	807	1169	229	162	583	734	772	1377	453	707	265	141	531	392
cg01561758_CCATAAGAGTTGAGACAGCT	cg01561758	5406	4815	3935	4162	1160	689	2289	3287	4933	6192	1582	4318	5214	1418	2039	1231
cg01561758_TGCAGGACATTGGAAAAGTC	cg01561758	1200	870	1138	1114	317	241	690	991	1684	1423	518	909	1063	537	584	378
cg01561758_CAGCTGGGTCTGCAGGACAT	cg01561758	1280	974	1495	1641	286	205	1067	1491	1242	1043	992	970	1167	94	984	660
cg01561758_CCCAGCTGTCTCAACTCTTA	cg01561758	3703	3028	4091	4001	1576	1032	2431	3619	2812	5255	2042	2172	5595	1387	2309	1609
cg01561758_CCAGGTGGCCCTACAGAGGA	cg01561758	1446	1367	1278	1628	327	315	1021	1507	1252	1300	624	1047	1155	193	840	480
cg01561758_GTTGAGACAGCTGGGTCTGC	cg01561758	2262	1793	2264	2347	718	504	1399	1777	1630	2863	910	1273	5164	1467	1159	833
cg01561758_CTGCAGGACATTGGAAAAGT	cg01561758	3086	3014	2551	2766	894	676	1599	2263	2816	4200	1005	1365	3555	817	1268	916
cg01561758_ACCATAAGAGTTGAGACAGC	cg01561758	3446	2644	3073	3562	1155	633	1829	2498	2509	7451	1096	1768	3900	1445	1555	967
cg01561758_TCGGGTGTGCCTTCCTCTGT	cg01561758	2109	1897	2485	2684	841	438	1531	2254	4467	3136	1631	2008	2443	572	1899	1286
cg01561758_ACAGCTGTATCCTTCCCAGG	cg01561758	3591	2677	2916	2806	643	482	1643	2470	2818	3616	1145	1974	4749	723	1394	924
cg01594260_AAAACTGAGTTCAGCCAAGT	cg01594260	1749	1426	1801	2083	467	214	948	1479	790	1711	647	984	1432	437	761	594
cg01594260_AACTTGGCTGAACTCAGTTT	cg01594260	883	544	1574	1903	396	164	1023	1327	450	1323	623	961	1017	432	796	603
cg01594260_TTCTTCTTTGAAAGATAAAA	cg01594260	380	373	620	910	49	15	113	216	105	72	48	154	174	31	34	32
cg01606628_GGGGCCTTCCCACTGGAACA	cg01606628	1083	1012	1639	1755	701	306	1156	1465	955	1735	722	1050	1488	336	951	666
cg01606628_AGCTCCCTGTTCCAGTGGGA	cg01606628	1491	1775	1899	1979	466	411	1326	1536	1426	2268	1009	1106	4639	469	1029	790
cg01606628_TTCCAGTGGGAAGGCCCCAT	cg01606628	2910	2502	3104	3302	1528	1151	2336	3366	5864	5391	1867	2274	9568	1881	2719	1802
cg01606628_TCCCACTGGAACAGGGAGCT	cg01606628	1602	1115	1727	1596	656	336	1126	1684	1086	2745	1048	1279	4980	346	1191	928
cg01606628_CTACTTAAGGAAGCGAAGGT	cg01606628	650	820	1294	1387	526	220	740	1015	1072	685	699	715	432	201	778	523
cg01606628_GCCAAGCTCCCTGTTCCAGT	cg01606628	1901	1567	2396	2450	1680	594	1755	2669	2866	4019	1512	1852	3851	2016	2031	1382
cg01606628_AGCCAAGCTCCCTGTTCCAG	cg01606628	1020	791	1372	1231	225	214	925	1366	995	1719	626	953	1728	112	794	601
cg01606628_TACTTAAGGAAGCGAAGGTC	cg01606628	1668	1509	1597	1437	902	283	772	1047	1341	1227	678	547	1077	531	675	476
cg01606628_GTTCCAGTGGGAAGGCCCCA	cg01606628	2248	2041	2837	2932	1187	515	2144	2966	2374	2154	1602	1974	3969	661	1953	1353
cg01606628_TGGGGCCTTCCCACTGGAAC	cg01606628	1241	795	1574	1421	354	361	923	1239	1131	1002	882	957	883	331	981	620
cg01624238_GCCTGGCACTCCTTTCCCCT	cg01624238	3918	3200	3427	3782	1372	1108	2756	3948	7255	5208	2337	2469	12853	1342	3218	1886
cg01624238_CCTGCACCAGTGCAATGCCC	cg01624238	1967	1475	1589	1580	1038	641	1312	1797	2290	2576	1057	1426	3094	736	1340	812
cg01624238_CCAGGGCATTGCACTGGTGC	cg01624238	819	647	1389	1293	193	191	786	1211	1080	1190	569	845	1231	85	646	596
cg01624238_GGAACACCAGGGCATTGCAC	cg01624238	2764	1565	2707	2660	766	600	1976	2845	2429	7267	1337	2076	3329	1332	1869	1405
cg01624238_GTGCAGGCAGGATGAGCCGA	cg01624238	2935	2875	2749	2831	1953	878	2087	3141	4869	3241	1649	2022	5617	1089	2177	1559
cg01624238_GCCGAGGGGAAAGGAGTGCC	cg01624238	518	532	890	797	131	219	796	1051	531	554	538	595	2169	305	804	524
cg01624238_TGCAGGCAGGATGAGCCGAG	cg01624238	1602	1630	1821	1878	868	427	1437	1949	1811	1705	979	1299	3047	524	1209	979
cg01624238_GGTGCAGGCAGGATGAGCCG	cg01624238	2931	1858	2351	2324	998	710	1717	2342	4054	2574	1191	1761	3045	462	1526	1066
cg01624238_GGCATTGCACTGGTGCAGGC	cg01624238	1310	863	1868	2129	336	134	868	1175	1950	989	1765	790	522	159	641	421
cg01624238_GCAGGATGAGCCGAGGGGAA	cg01624238	1772	1332	1909	1756	1012	378	1282	1602	2051	3485	1029	1216	2769	402	1078	647
cg01682784_AACGAGATAAAATGTTTGAG	cg01682784	2131	1683	2163	2074	181	141	603	806	476	958	269	552	703	267	359	219
cg01682784_AAAATGTTTGAGTGGAAGGC	cg01682784	4904	4154	4036	4213	1021	604	1706	2481	3596	4255	1024	1813	6757	996	1269	887
cg01682784_TGAGTGGAAGGCGGGACCTG	cg01682784	3952	2582	3841	4368	1444	1298	2986	4420	4607	7083	2924	3503	14311	1428	3367	2308
cg01682784_AGATAAAATGTTTGAGTGGA	cg01682784	3510	2902	2551	2511	297	138	714	1056	675	1571	223	744	1624	252	325	213
cg01682784_TTGAGTGGAAGGCGGGACCT	cg01682784	2411	2018	2094	2690	671	865	1859	2587	2700	2390	1291	1858	2817	591	1730	1466
cg01682784_TTTGAGTGGAAGGCGGGACC	cg01682784	1903	1282	2165	2291	543	444	1305	1744	1818	3978	1375	1186	3562	760	1471	784
cg01682784_CTGGTTCCGTGTAACATCAG	cg01682784	1988	1724	1530	1491	716	515	1031	1497	2735	2678	961	948	4149	799	966	886
cg01682784_TTCCGTGTAACATCAGAGGT	cg01682784	2737	2377	2330	2545	1060	609	1606	2285	2730	5890	1059	1305	4880	727	1486	1015
cg01682784_TCCGTGTAACATCAGAGGTT	cg01682784	1034	642	1336	1199	587	227	779	1338	1435	1451	731	899	1166	223	961	668
cg01682784_CCGTGTAACATCAGAGGTTG	cg01682784	1912	1666	1472	1579	567	336	931	1229	2525	2052	655	1008	3270	526	866	656
cg01741999_GACTTAAGTGCAACCAGCCT	cg01741999	2162	1643	2297	2323	587	348	1329	1837	1558	2290	813	1683	4901	369	1252	848
cg01741999_GTGCAACCAGCCTAGGCCCC	cg01741999	1497	1162	1508	1563	793	793	1120	1555	2640	2724	789	1064	2842	576	1003	827
cg01741999_AGTGCAACCAGCCTAGGCCC	cg01741999	2117	921	1961	2164	533	371	1141	1675	1460	2057	960	1260	2543	486	1160	841
cg01741999_GGCTTGGTCCCGAGGGCCCG	cg01741999	397	580	740	796	241	95	453	678	441	541	328	500	271	63	407	299
cg01741999_GCTCTGAGGGCTTGGTCCCG	cg01741999	2313	2441	2975	2873	836	944	1969	2675	1964	4004	1550	2004	2927	1034	1714	1202
cg01741999_CTCTGAGGGCTTGGTCCCGA	cg01741999	1963	1698	2062	1895	1107	306	1305	1756	1848	3382	902	1342	4657	950	1293	867
cg01741999_AGCCTAGGCCCCGGGCCCTC	cg01741999	1067	1004	1246	1692	896	524	1153	1528	1090	2027	1084	1439	1132	235	1224	807
cg01741999_GCTGGTTGCACTTAAGTCTC	cg01741999	2430	2172	3191	3086	1532	525	1641	2468	2151	3407	987	1829	3202	615	1427	1100
cg01741999_CTCCTGGCCGGCAGCTCTGA	cg01741999	1501	1491	1650	1729	471	493	1099	1600	1389	2182	803	1021	3047	996	1083	792
cg01741999_GGCCGGCAGCTCTGAGGGCT	cg01741999	830	736	1028	1140	223	173	785	971	927	1241	419	768	645	113	666	497
cg01758122_GCCGAGAACCACGTGTCCTG	cg01758122	4768	3868	3563	3712	2318	1806	3716	5008	5033	8531	3283	2947	10036	2643	3867	2777
cg01758122_CAGGGCTTGAGGGAATTCAA	cg01758122	2245	1988	2092	2577	686	375	1270	1892	2116	2524	779	1350	2488	448	1070	795
cg01758122_GAACCACGTGTCCTGGGGCA	cg01758122	2686	2604	2498	2634	1210	845	1949	2890	3034	5586	1362	1885	5418	2024	1795	1405
cg01758122_GCCCCAGGACACGTGGTTCT	cg01758122	2063	1655	1762	2512	887	553	1720	2258	3307	4159	1379	1594	4023	873	1661	1142
cg01758122_TGTCCTGGGGCAGGGCTTGA	cg01758122	2643	1599	2540	3215	825	818	1577	2748	3279	5343	1752	1927	4393	1130	1832	1292
cg01758122_CGCCGAGAACCACGTGTCCT	cg01758122	4940	3709	3936	4080	3329	2362	3432	4863	8679	11455	3246	3266	6939	2969	3888	3014
cg01758122_GCAGGGCTTGAGGGAATTCA	cg01758122	4253	3640	4555	4682	1350	960	2874	4436	3627	4899	2146	2876	8243	1565	2469	1733
cg01758122_AAGCCCTGCCCCAGGACACG	cg01758122	1222	1101	1819	1437	437	395	1411	2228	1859	3768	1621	1376	1630	866	1412	1002
cg01758122_TCGCCGAGAACCACGTGTCC	cg01758122	4058	3276	3685	4032	2771	2098	3183	4606	8685	8082	2971	4263	7435	3107	3836	2887
cg01758122_ATTCCCTCAAGCCCTGCCCC	cg01758122	6951	5798	6481	7605	2941	2415	5420	7903	7707	18680	4958	5687	20364	4434	5729	4181
cg01817885_GCAGTGACGGTAGGGTTTGG	cg01817885	11112	8631	8139	8524	3439	2147	4947	7218	10892	12897	4089	4952	22439	3873	5266	3330
cg01817885_GGTTAATAGGCAGTGACGGT	cg01817885	2344	1512	2658	2776	762	560	1484	2150	2656	3025	1175	1430	5745	491	1224	972
cg01817885_TGAGAAACAGGAGAAGTAGG	cg01817885	5443	4153	3759	4116	1709	896	2089	3242	4734	8428	1504	2005	5989	1597	1978	1362
cg01817885_AGGAGAAGTAGGGGGTTAAT	cg01817885	3511	2959	3366	3802	669	426	1474	2076	1772	2490	865	1386	3889	654	1200	761
cg01817885_AGGGGGTTAATAGGCAGTGA	cg01817885	4984	3812	5197	5033	1000	792	2563	3890	3156	3319	1417	2490	5634	1399	1928	1330
cg01817885_GTTAATAGGCAGTGACGGTA	cg01817885	2687	2141	1817	2316	760	468	1135	1789	2147	4295	967	1213	4296	743	990	772
cg01817885_TAGGCAGTGACGGTAGGGTT	cg01817885	149	17	296	290	29	21	228	271	250	413	198	153	58	177	165	122
cg01817885_CTGAGAAACAGGAGAAGTAG	cg01817885	5316	4388	3692	3233	2739	1135	2042	2836	5441	6717	1162	1839	9824	2275	1709	1250
cg01817885_AACTGAGAAACAGGAGAAGT	cg01817885	593	630	1087	1284	174	84	644	865	767	726	431	561	1540	336	487	295
cg01817885_ACTGAGAAACAGGAGAAGTA	cg01817885	1089	629	1387	1527	281	179	737	1025	799	1220	354	628	1323	469	574	369
cg01872988_GAAGACACGTGAACTTGCAA	cg01872988	4712	3279	3127	2951	1471	832	2587	3625	4256	6850	1930	2075	4574	1965	2405	1801
cg01872988_ACTGCCCGGCTTAGAGAACC	cg01872988	1832	1151	1970	1989	627	382	1301	1928	1693	2958	821	1239	6800	570	1055	813
cg01872988_ATGTAGAGCTGCTTACTGCC	cg01872988	3905	2513	2203	2882	1175	1224	1719	2388	3703	6808	1133	1479	4113	766	1438	1173
cg01872988_CCGGCTTAGAGAACCAGGAA	cg01872988	1839	1191	1674	1885	482	314	950	1470	1810	2060	759	902	4363	504	783	554
cg01872988_CATTCCTGGTTCTCTAAGCC	cg01872988	6022	3878	5880	5692	1823	1310	3280	4484	6661	8579	2426	3064	7543	1985	3051	2026
cg01872988_TGAAGACACGTGAACTTGCA	cg01872988	950	1058	1582	1535	352	215	1150	1581	1597	1838	984	927	1382	262	967	758
cg01872988_CCATTCCTGGTTCTCTAAGC	cg01872988	5165	3133	3576	3813	1128	977	2113	3000	4350	5858	1500	2264	8294	1330	1828	1436
cg01872988_AACCAGGAATGGGTTATCAG	cg01872988	2169	2132	2108	1817	487	245	870	1490	1494	1921	509	726	7475	355	622	417
cg01872988_CGGCTTAGAGAACCAGGAAT	cg01872988	3835	2988	2321	2295	705	580	1389	1911	5503	4417	1116	1258	14709	1082	1186	818
cg01872988_AGCCGCTGATAACCCATTCC	cg01872988	3668	2786	3542	3872	1071	828	2014	3042	3339	5178	1593	2578	3430	1437	1906	1385
cg01891583_TGCACTTAGAGCAGTAGCGT	cg01891583	1209	1101	1640	1641	632	760	1013	1368	1871	1766	972	960	1605	279	1163	815
cg01891583_CTACTGCTCTAAGTGCAGGC	cg01891583	660	631	1055	887	133	90	484	615	502	580	325	679	353	144	438	299
cg01891583_GAGCAGTAGCGTTGGATTCC	cg01891583	3653	2533	2865	3032	858	593	1446	2329	2969	4445	1235	1699	4350	1259	1582	1038
cg01891583_AACGCTACTGCTCTAAGTGC	cg01891583	1369	836	1429	1793	511	255	962	1395	1368	2056	702	970	797	373	1037	742
cg01891583_ATCTTTATCAAACTTGGGTA	cg01891583	2245	1446	2038	2159	310	172	664	1236	1241	1015	375	779	1377	390	500	314
cg01891583_TTACGATCTTTATCAAACTT	cg01891583	1613	1431	1411	1326	335	195	605	924	921	1060	406	664	786	246	527	322
cg01891583_CTTACGATCTTTATCAAACT	cg01891583	2624	2146	2260	2431	558	322	979	1512	2187	2779	630	967	3350	696	835	582
cg01903420_GGAGAAACACAATGTCCTGG	cg01903420	1527	1470	1581	1676	415	300	870	1224	1555	1867	497	898	1606	318	657	436
cg01903420_GTTTCTCCAAAGAGCGGTGC	cg01903420	779	443	1053	1096	141	81	448	736	440	1143	348	491	1539	193	370	294
cg01903420_CATTGTGTTTCTCCAAAGAG	cg01903420	2169	2016	2068	2105	572	259	737	1099	1690	2615	498	990	1965	419	573	405
cg01903420_AACAGCAAGAGGTCGCTGCC	cg01903420	736	721	1823	2093	469	285	1314	2171	920	1088	1322	1540	1278	621	1616	1155
cg01903420_CCAAAGAGCGGTGCAGGCCC	cg01903420	2069	1368	1669	2043	662	573	1202	1509	2405	3636	1182	1397	1756	472	1566	942
cg01903420_TTTGGAGAAACACAATGTCC	cg01903420	3291	2894	3144	3831	1001	586	1887	2382	4723	3886	1170	1763	4014	1120	1629	1021
cg01903420_CCCGGGCCTGCACCGCTCTT	cg01903420	856	489	1119	1072	226	213	1018	1511	782	510	767	981	536	243	1272	896
cg01903420_ACAGCAAGAGGTCGCTGCCC	cg01903420	1683	1285	1625	1926	684	466	1346	1903	2311	2784	1289	1450	3946	1037	1385	1106
cg01903420_TCCAAAGAGCGGTGCAGGCC	cg01903420	2216	1456	1920	1907	650	578	1347	1987	2527	4853	1223	1357	5656	937	1478	1144
cg01943931_TGGCAACAAACGAACTAGAT	cg01943931	1632	1010	2069	2089	322	213	1178	1687	1182	2093	867	1205	1385	270	1134	714
cg01943931_CTAGATGGGCAAACAATTTG	cg01943931	1934	1597	1960	2198	464	268	1052	1514	1377	1502	756	1198	1800	413	883	473
cg01943931_CAATTTGAGGTAAGTGTGTG	cg01943931	9319	7280	8149	7632	5743	3049	7971	11667	16631	20432	5517	7468	26589	8423	6851	5253
cg01943931_GTCTACTGAATCTAAGTTTC	cg01943931	3383	2866	3054	3392	1498	358	1413	2354	2627	2973	906	1379	7967	925	1220	723
cg01943931_CTGGCAACAAACGAACTAGA	cg01943931	2198	1927	2953	3103	715	419	1799	2670	1818	2329	1333	1839	2554	641	1585	1127
cg01950192_AAAATGGGACATGACCCGGC	cg01950192	1118	1076	1680	1569	151	147	788	1086	1142	1134	672	772	1687	150	672	462
cg01950192_GCTGTGGAAGGCCCCAAAAT	cg01950192	1515	1382	1880	1923	855	293	1172	1646	1937	2355	716	1155	1142	425	957	693
cg01950192_CCCGGCAGGAGGTCTGAGAA	cg01950192	1486	1573	2218	1874	468	378	1693	2304	1817	2723	1076	1679	1764	614	1513	1049
cg01950192_CCCCAAAATGGGACATGACC	cg01950192	3105	2275	2657	2887	1229	773	1745	2514	4186	4698	1261	2145	5901	985	1680	1253
cg01950192_ATGGGACATGACCCGGCAGG	cg01950192	1552	1106	2106	2034	279	293	1173	1651	1372	1241	837	1181	1616	495	1007	661
cg01950192_GCCATTCTCAGACCTCCTGC	cg01950192	2643	2455	4039	3466	1661	950	2311	3349	3777	4804	1848	7437	5496	689	2785	1641
cg01950192_CCATTCTCAGACCTCCTGCC	cg01950192	6987	5711	5904	5447	3637	2685	4839	6706	13100	12067	3847	5069	31167	4272	5057	3628
cg01950192_TCTTGCAGGCCTGCTGTGGA	cg01950192	1894	1500	2465	2223	882	751	1754	2680	3091	6308	1546	1767	3054	942	1731	1415
cg01950192_TGCTGTGGAAGGCCCCAAAA	cg01950192	1844	1330	1853	1946	571	382	1214	1658	2578	2597	840	1020	5567	735	1172	814
cg01950192_TTCCACAGCAGGCCTGCAAG	cg01950192	2436	1684	1896	2074	697	617	1341	1841	2118	3959	966	1201	2931	845	1325	885
cg01957222_TGTGTGACATTCTGTTCCGT	cg01957222	2822	1708	2462	2502	804	492	1456	2035	4629	5070	1162	1408	2937	1173	1291	962
cg01957222_CTGTTCCGTAGGAAAGCCTG	cg01957222	1143	888	1821	1538	546	273	915	1379	1574	2740	723	749	2824	620	918	812
cg01991743_TCCCGTCAATGTCTTACTCC	cg01991743	3730	2940	4545	4162	1558	865	2509	3644	4025	5913	2076	2671	11033	1886	2744	1897
cg01991743_GCCCGGAGTAAGACATTGAC	cg01991743	1742	1367	2034	1878	346	310	1044	1493	1067	1411	678	1121	3162	530	874	601
cg01991743_AAGACATTGACGGGAGCTGG	cg01991743	5588	4253	3915	3988	2065	1890	2532	3968	5861	7788	2305	2792	13486	1873	2404	1728
cg01991743_GGAGCTGGGGGCTTCGTGCT	cg01991743	2163	1518	2327	2138	508	544	1337	1685	1840	3088	1284	1275	3555	541	1190	788
cg01991743_TAAGACATTGACGGGAGCTG	cg01991743	1847	1407	1498	1816	438	525	899	1235	1945	3929	757	908	2377	1103	1003	591
cg01991743_TGCCCGGAGTAAGACATTGA	cg01991743	3038	2694	2894	3097	755	514	1417	2285	2040	2906	1142	2278	4217	1203	1292	920
cg01991743_GTAAGACATTGACGGGAGCT	cg01991743	100	78	195	198	5	15	150	221	114	87	122	120	98	49	131	115
cg01991743_CTCCCGTCAATGTCTTACTC	cg01991743	5352	4136	4532	4583	1550	1244	2809	3815	6360	9130	2348	2599	13985	2929	2722	1981
cg01991743_AGTAAGACATTGACGGGAGC	cg01991743	2334	1806	2104	2238	609	339	1101	1496	2072	3449	735	1108	1924	911	909	690
cg01991743_GAGCTGGGGGCTTCGTGCTG	cg01991743	2358	1637	2126	2340	762	446	1201	1832	1655	2658	842	1554	5382	677	989	824
cg02070028_TGCAACAGCTAAGTGTAACG	cg02070028	923	753	1186	1183	364	160	683	820	950	1925	470	692	1708	823	723	542
cg02070028_GTAACGTGGCATCCTGGATG	cg02070028	1241	672	1593	1619	214	302	1123	1600	1464	1579	939	1244	2430	646	1229	797
cg02070028_CTAAGTGTAACGTGGCATCC	cg02070028	1320	743	1780	2019	304	349	902	1385	670	1880	813	879	2658	340	988	764
cg02070028_GTGGCATCCTGGATGGGGTC	cg02070028	3967	2450	3361	4003	1309	756	2358	3298	25900	4921	1860	2477	7521	1119	2360	1603
cg02070028_CTAATATCTTATTTCTGTTC	cg02070028	4450	4197	2807	3099	375	193	624	1012	1068	1980	375	676	2517	509	393	215
cg02070028_TTCTGTTCCGGACCCCATCC	cg02070028	3876	2577	3314	3520	1307	1659	2547	3278	4984	6568	1833	2594	7799	1602	1917	1454
cg02070028_GTGTAACGTGGCATCCTGGA	cg02070028	5037	3769	4794	4620	1872	1284	3220	4871	5554	9023	2953	3554	13610	2579	3309	2221
cg02070028_CGGAACAGAAATAAGATATT	cg02070028	2141	1629	1980	2187	161	81	484	792	507	672	205	423	973	169	285	167
cg02070028_TGTAACGTGGCATCCTGGAT	cg02070028	201	318	349	199	83	114	193	248	277	505	142	193	90	10	162	144
cg02074316_AGGGAGAGCCACCGTAAGGA	cg02074316	2369	1520	5439	4841	600	612	3271	4463	2239	2273	2574	3526	2946	733	3115	2169
cg02074316_TTACGGTGGCTCTCCCTATA	cg02074316	2167	2092	2407	2674	455	404	1361	1861	1940	3233	841	1543	2587	664	1275	742
cg02074316_CTTTAAAACCTTCCTTACGG	cg02074316	2308	1658	1552	1892	358	175	770	1166	1615	1962	522	817	2154	551	650	428
cg02074316_ATATAGGGAGAGCCACCGTA	cg02074316	2047	1446	1784	2057	437	275	1111	1444	1813	1654	744	964	5125	628	852	644
cg02074316_GTTTGATCACTGTCCATATA	cg02074316	3156	2032	3141	2740	481	313	1402	1968	1465	3673	848	1181	7616	806	943	595
cg02074316_AGTTTGATCACTGTCCATAT	cg02074316	4162	3035	3915	3702	1056	653	1899	2877	3214	4645	1246	1736	5700	974	1435	1220
cg02074316_CTGCTTTAAAACCTTCCTTA	cg02074316	8925	7199	7061	7109	2120	1042	3037	4921	7212	7314	1804	3062	11889	2318	2379	1551
cg02096220_GATGTCCTCTAGGCAAAGCA	cg02096220	2100	1748	2233	2617	808	450	1499	2520	3314	3338	1220	1406	3952	835	1494	1255
cg02096220_TACATCCCTGCTTTGCCTAG	cg02096220	3304	2945	3699	3981	1536	907	2457	3627	3722	4176	2050	2676	6200	1279	2469	1940
cg02096220_AGGCAAAGCAGGGATGTAAG	cg02096220	4201	3050	3477	3616	1646	1006	2306	3267	4813	9053	1725	2288	6094	1254	2308	1548
cg02096220_AGATGTCCTCTAGGCAAAGC	cg02096220	2184	1526	2001	2188	559	409	1108	1546	1507	2539	874	1133	8887	1353	1093	786
cg02096220_GATTCTTGTAGATGTCCTCT	cg02096220	2713	2271	2367	2497	535	410	1268	1686	1841	2052	826	1348	2854	844	940	749
cg02096220_AGGGGAAAAAAGCTAACAAC	cg02096220	1902	1732	2458	2558	376	209	1079	1421	1471	1918	538	1062	3553	280	802	513
cg02100397_GGGCTGACGCAGACACGTCG	cg02100397	944	948	1063	1261	1668	329	1096	1244	666	2261	1139	906	7539	347	946	692
cg02100397_ATCCGAGTTACCTGGCCAAG	cg02100397	2350	1720	2816	2527	629	621	1325	2108	2049	2649	958	1532	2449	1740	1326	869
cg02100397_GCCCCCTTGGCCAGGTAACT	cg02100397	943	1066	1212	1337	324	202	713	1092	933	1883	518	761	1073	299	627	433
cg02100397_GGCTGACGCAGACACGTCGC	cg02100397	1895	1358	1106	1307	663	642	1046	1449	3202	2846	1028	856	4466	3925	1136	799
cg02100397_TCCGAGTTACCTGGCCAAGG	cg02100397	1517	1146	1611	1497	347	342	853	1225	1861	2225	599	864	868	314	898	543
cg02100397_GGATCCGAGTTACCTGGCCA	cg02100397	4365	3975	3462	3721	1479	847	2168	3049	6163	5811	1365	1872	10013	1378	1997	1203
cg02100397_CGTGTCTGCGTCAGCCCCCT	cg02100397	146	89	189	200	155	25	70	198	159	1117	109	81	4396	83	132	121
cg02100397_CTGCGTCAGCCCCCTTGGCC	cg02100397	2864	1544	2049	2076	1358	742	1368	2173	7129	5604	1339	1822	7718	1354	1477	1031
cg02100397_GCGGGACACAGTGAAGAGTG	cg02100397	3683	2848	3358	2778	1377	687	2138	2887	4520	4591	1563	2025	5440	1179	1767	1200
cg02100397_AAGAGTGTGGTGCAGAGCGG	cg02100397	3900	3490	3560	3893	1127	715	2124	2819	3903	5523	1330	1995	12468	1007	1652	1257
cg02151632_CTTTGCACAGTACTGATCTG	cg02151632	3919	2991	2504	2735	1379	935	1537	2504	6345	5302	1466	1695	6456	1683	1410	1094
cg02151632_TCTTTGCACAGTACTGATCT	cg02151632	2564	2321	3015	2794	1177	631	1658	2538	3186	2658	1385	1693	3448	716	1476	1061
cg02151632_CTCTTTGCACAGTACTGATC	cg02151632	2275	1996	1577	1869	777	434	1156	1395	2757	3625	817	1425	5284	1133	1045	1302
cg02155558_CCACGTCAGGAAAACGCTCC	cg02155558	744	568	1454	1038	109	156	988	1368	1642	4192	1008	1053	1450	541	778	841
cg02155558_TTCCTGACGTGGAGGCGCAG	cg02155558	1347	1086	1346	1627	546	509	974	1472	1230	2013	1210	1102	943	664	1165	991
cg02155558_AAAACGCTCCAGGCCATGCA	cg02155558	3851	3296	3788	3763	1672	1559	2987	3936	5947	5746	2147	3271	5658	1865	2922	2217
cg02155558_CGGCGCCGCTTCCTTCAAGC	cg02155558	1724	1366	1681	1829	545	594	833	1188	2641	1999	904	1361	2388	353	1037	695
cg02155558_CGCCGCTGCGCCTCCACGTC	cg02155558	1385	1093	1530	1316	633	589	955	1487	962	2549	958	1262	2579	587	1070	866
cg02155558_ACGCTCCAGGCCATGCAGGG	cg02155558	1462	899	1497	1679	770	422	1164	1622	1562	1483	917	1207	2279	801	1340	810
cg02155558_AAACGCTCCAGGCCATGCAG	cg02155558	1990	1447	2208	1931	948	677	1657	2470	4148	3223	1312	1719	4550	1541	1868	1284
cg02155558_GAAAACGCTCCAGGCCATGC	cg02155558	863	816	1547	1627	333	292	1062	1869	1708	1391	968	1165	1892	399	1269	848
cg02155558_AACGCTCCAGGCCATGCAGG	cg02155558	1548	1676	1696	1674	625	450	1245	1816	2687	2200	1072	1433	2706	935	1358	1105
cg02155558_CAGCTAAACTCCCCCCTGCA	cg02155558	3224	3079	3109	2743	840	473	1610	2424	2885	3515	992	1677	4201	811	1188	809
cg02167203_GCGGCGGTCTGCGCTTTCAA	cg02167203	1348	1464	1585	1461	716	286	1079	1607	1780	1741	862	1005	2093	755	1064	703
cg02167203_CCCCGGGGAGAAGGGGCTGG	cg02167203	567	402	876	768	152	135	515	864	652	468	364	597	552	347	536	361
cg02167203_AGAAGGGGCTGGAGGTGCGG	cg02167203	4071	3157	3260	3272	1013	619	1649	2438	2770	3607	1097	1662	3396	757	1331	990
cg02167203_GGGAGAAGGGGCTGGAGGTG	cg02167203	2677	2094	2937	2944	535	342	1527	1984	1645	2157	1175	1535	2755	493	1193	800
cg02167203_CTTCCCCGGGGAGAAGGGGC	cg02167203	586	678	727	640	140	194	499	759	518	599	910	550	987	62	458	319
cg02167203_TAGCGGGGCCTACTTCCCCG	cg02167203	1457	838	1987	1781	645	264	949	1523	1431	2558	535	892	504	142	868	680
cg02167203_CTTAGCGGGGCCTACTTCCC	cg02167203	1411	956	1333	1399	470	343	860	1375	1901	1501	773	950	8881	715	864	615
cg02167203_CCCCTTCTCCCCGGGGAAGT	cg02167203	779	244	1008	1149	212	238	727	1115	649	1105	633	738	1101	314	691	483
cg02167203_TTAGCGGGGCCTACTTCCCC	cg02167203	1002	821	1148	1244	347	238	614	970	1200	385	555	959	2649	300	613	476
cg02167203_CCTCCAGCCCCTTCTCCCCG	cg02167203	9236	7013	7363	8277	4067	3459	5557	7829	15136	18313	4744	5395	34887	5516	6007	4357
cg02219949_GGGGGCACCTACTCAGGCTC	cg02219949	1667	985	2982	3021	477	340	1983	2927	1289	1725	1724	2183	961	413	2027	1482
cg02219949_TCCGGCTGCCTCACCACAAG	cg02219949	5349	4567	4023	4108	3816	1591	2965	4495	9509	7390	3312	3500	14501	2544	3405	2425
cg02219949_GAGGACGGGGGCACCTACTC	cg02219949	1533	1183	1685	1688	642	474	1486	1902	2510	3174	937	1391	2248	438	1317	933
cg02219949_TCCTCTTGTGGTGAGGCAGC	cg02219949	833	625	1288	1249	1393	324	774	1307	1165	2017	834	1244	2190	237	1086	950
cg02219949_GAGGCAGCCGGAGCCTGAGT	cg02219949	2257	1651	2076	2490	459	558	1531	1856	3146	1920	1133	1344	2248	317	1081	869
cg02219949_CTCACCACAAGAGGAAAACA	cg02219949	4261	3787	2988	2865	1526	1064	1774	2885	4092	5206	1291	2016	6993	2121	1931	1227
cg02219949_CCTCACCACAAGAGGAAAAC	cg02219949	1386	1189	1335	1126	317	360	560	1028	1189	1388	575	781	2095	368	653	547
cg02219949_GGAAAACAGGGTGAAGTTGC	cg02219949	3721	2793	3564	3510	661	435	1658	2358	2987	3374	1031	1682	2584	884	1341	837
cg02219949_ACAGGGTGAAGTTGCAGGAA	cg02219949	5761	4012	4647	5022	1513	760	2433	3628	3719	6638	1994	2329	8108	1338	2272	1644
cg02219949_AGGGAGGGAGAGGAGGACGG	cg02219949	6061	4303	5507	5381	1801	1692	3476	4913	5706	9544	2978	3300	11786	2848	3332	2630
cg02286193_TGCAGGACCATGCGCTGATG	cg02286193	1860	1868	1999	1719	1132	700	1272	1901	2927	3653	1145	1310	2154	1340	1452	1110
cg02286193_CAGCCTCGCAGAACAATTGC	cg02286193	2270	2356	1972	1944	910	657	1315	1934	1911	3517	1126	1358	5092	967	1194	970
cg02286193_ATGCGCTGATGGGGCTGGAC	cg02286193	1853	1934	2929	2887	1059	785	2118	2849	3795	3049	2375	2109	2100	851	2089	1557
cg02286193_TGTCCAGCCCCATCAGCGCA	cg02286193	2601	2042	3218	3113	702	1418	2171	3041	3364	4605	1833	2123	3361	952	2325	1694
cg02286193_TTGCAGGACCATGCGCTGAT	cg02286193	2475	2163	2555	2622	902	1467	2153	3318	2785	4068	1955	2122	2825	1083	2223	1678
cg02286193_ATTGCAGGACCATGCGCTGA	cg02286193	2388	1511	2483	2554	1118	992	1839	2580	2413	4764	1598	2291	4796	880	1956	1482
cg02286193_GGACCATGCGCTGATGGGGC	cg02286193	1408	1015	1254	1614	736	379	973	1404	1248	2605	778	973	3203	803	1061	653
cg02286193_GGTCCTGCAATTGTTCTGCG	cg02286193	6000	5021	5095	4762	1366	838	2632	3928	4821	6402	1736	2731	8941	2006	2336	1445
cg02286193_CTGCAATTGTTCTGCGAGGC	cg02286193	518	442	1006	945	122	65	479	670	638	368	262	536	510	1898	361	248
cg02286193_GCGAGGCTGGATTCTCCTGT	cg02286193	2660	2407	2281	1957	742	542	1199	1822	2822	2499	1009	1383	2141	629	1009	685
cg02288345_CTGGTGAGGCAGCTCACCGG	cg02288345	1211	847	1344	899	354	189	704	1023	953	1003	650	620	2645	369	640	518
cg02288345_CATCAAATACAGCCATGTCC	cg02288345	3769	2842	2356	3034	1203	763	1942	2808	2744	5486	1318	1661	4353	1125	1509	1172
cg02288345_GCAGCTCACCGGAGGCTCTG	cg02288345	2690	1905	2453	2358	988	728	1470	2430	3025	3176	1371	1462	12171	752	1514	959
cg02288345_CTCCGGTGAGCTGCCTCACC	cg02288345	1334	1249	1346	1466	570	334	926	1209	2145	1476	1587	1039	1596	243	1004	752
cg02288345_CAGGACATGGCTGTATTTGA	cg02288345	3638	2751	3312	3093	624	710	1715	2304	1942	3656	1107	1738	5053	1112	1508	847
cg02288345_AATACAGCCATGTCCTGGTG	cg02288345	1038	921	2057	1800	291	262	1215	1562	1134	1220	952	1168	828	290	870	662
cg02288345_TGAGCTGCCTCACCAGGACA	cg02288345	2169	1481	2351	2539	1525	707	2048	3163	2793	4937	2119	1943	3757	1171	2340	1748
cg02288345_GTCCTGGTGAGGCAGCTCAC	cg02288345	2506	1919	2710	2793	1690	1249	2446	3503	3405	3914	2441	2591	8263	1794	2859	2162
cg02288345_GCTTCGGGCCTCAGAGCCTC	cg02288345	1346	1207	1878	2122	656	665	1388	2085	1532	2432	1307	1367	1642	516	1488	1160
cg02288345_GGCTCTGAGGCCCGAAGCCA	cg02288345	2764	2224	2108	1691	771	393	1123	1726	1814	2127	1062	1196	2629	605	1059	661
cg02291365_AGCATCTGCGTACTGGGCAC	cg02291365	1509	1383	2340	2120	696	377	1431	2179	1861	2072	1195	1561	3082	978	1609	1152
cg02291365_GTCAGGGGAAGATGCACAGC	cg02291365	1611	1156	1467	1565	566	268	782	1252	1071	1898	605	865	881	823	820	526
cg02291365_GGGCAGGAAGCTGTGGTCAG	cg02291365	2552	1895	2257	2531	818	721	1597	2424	2744	3015	1113	1653	5806	873	1364	948
cg02291365_CTGGCACAGCATCTGCGTAC	cg02291365	3069	2272	2388	2279	1502	701	1571	2157	3432	3113	1424	1396	14710	1354	1537	1058
cg02291365_GAAGATGCACAGCAGGAGGA	cg02291365	2854	2391	2585	2949	1518	1009	2248	3254	3762	4344	1692	2210	5429	2746	2259	1465
cg02291365_TGGGCACGGGCAGGAAGCTG	cg02291365	873	624	1571	1443	293	311	1156	1814	1566	2144	1107	1102	1176	201	1261	1051
cg02291365_CAGCATCTGCGTACTGGGCA	cg02291365	2831	1572	2577	2680	1211	725	1600	2525	2605	3764	1629	2291	5118	741	1744	1358
cg02291365_TGGCACAGCATCTGCGTACT	cg02291365	1168	970	2073	2096	479	210	1289	1571	850	2031	874	1237	2090	253	1359	908
cg02291365_CGGGCAGGAAGCTGTGGTCA	cg02291365	1244	708	1656	1908	439	307	1089	1457	2325	2123	729	1062	1985	443	1198	715
cg02291365_AGGGGAAGATGCACAGCAGG	cg02291365	4435	3449	3325	4237	1714	729	2414	3322	3955	5747	1717	2785	5383	1522	1990	1391
cg02313495_TCACCATAAAAGAGTCGCTG	cg02313495	1095	803	1616	1485	377	173	685	1110	1062	878	559	760	1582	211	712	474
cg02313495_GCTGCCTTGTGGGGTGACTG	cg02313495	2936	2433	2482	2453	942	563	1779	2695	2793	2795	1459	1638	2037	1208	1574	1170
cg02313495_ACTCACCATAAAAGAGTCGC	cg02313495	575	568	485	477	155	81	268	408	265	463	188	241	450	78	207	190
cg02313495_CTCACCATAAAAGAGTCGCT	cg02313495	282	185	513	650	120	37	340	459	226	417	221	285	216	18	299	268
cg02313495_GGTTCCTCAGTCACCCCACA	cg02313495	898	713	1756	1361	402	232	996	1340	874	941	820	1115	1183	290	946	586
cg02313495_AGGTGTCATGCTGCCTTGTG	cg02313495	3027	2069	2883	3065	2076	1301	1917	2558	4248	6742	1565	2327	8092	1229	1899	1373
cg02313495_CAAGGTGTCATGCTGCCTTG	cg02313495	2778	2145	2636	2676	1207	844	1990	3004	2664	3614	1942	2280	13018	1039	2506	1599
cg02313495_AAGGTGTCATGCTGCCTTGT	cg02313495	5399	3917	4691	4440	2487	2047	3282	4565	6113	6405	3039	3300	8304	2116	3230	2450
cg02313495_CACAAGGCAGCATGACACCT	cg02313495	1877	1710	2097	2407	1221	689	1633	2159	3203	2635	1136	1631	5590	768	1569	1159
cg02386875_GGGCGCGCGCAGAGTACCCA	cg02386875	176	119	335	166	28	28	142	205	61	169	127	166	303	55	85	98
cg02386875_CAGAGTACCCAGGGTGCCCC	cg02386875	2647	2322	2040	2263	1005	553	1504	2180	1792	3411	1069	1533	2864	365	1434	1042
cg02386875_CGGGCTGGCACCGGCCGTCA	cg02386875	146	283	552	526	46	132	413	449	168	469	300	232	266	33	334	236
cg02386875_GGTACTCTGCGCGCGCCCGC	cg02386875	1135	727	1231	1337	395	244	760	919	766	1270	510	541	1257	242	688	847
cg02386875_TGACGGCCGGTGCCAGCCCG	cg02386875	1215	1193	1298	1366	465	363	1049	1377	1620	1894	865	1103	2514	405	983	693
cg02386875_AGGGTGCCCCGGGCTGGCAC	cg02386875	1334	793	1989	1819	360	307	1143	1719	1203	2412	939	1150	1979	524	1047	907
cg02386875_CGGGCGCGCGCAGAGTACCC	cg02386875	2029	2105	1637	1591	611	487	988	1564	1997	2983	726	832	3682	478	1090	772
cg02386875_GCAGAGTACCCAGGGTGCCC	cg02386875	2010	1315	1716	1887	411	459	1097	1820	1448	1967	900	1154	2599	644	1172	882
cg02386875_CCTGACGGCCGGTGCCAGCC	cg02386875	1395	1063	1181	1370	481	328	521	853	1329	1173	492	606	2802	297	611	422
cg02386875_CCGGGCTGGCACCGGCCGTC	cg02386875	97	88	544	429	8	166	237	336	62	63	227	213	16	55	297	193
cg02398342_TGCGAAGGCTGCTCAAGTAG	cg02398342	2149	1826	1828	2208	731	560	1109	1836	1353	2936	858	1188	3035	911	1297	726
cg02398342_GGACGGGGACAGGGGAAGGG	cg02398342	13574	10644	8456	9301	3296	3051	5866	8235	14569	16312	4518	6113	23831	5061	5528	3691
cg02398342_TTCGCATGGTGCCCAAGGAA	cg02398342	1575	1100	1825	1972	810	471	1315	1801	1433	2508	993	1249	1887	740	1282	852
cg02398342_CTACTTGAGCAGCCTTCGCA	cg02398342	1721	1617	2073	2011	543	376	1379	1761	1799	3345	979	1202	7222	730	1213	944
cg02398342_CAGCCTTCGCATGGTGCCCA	cg02398342	1579	1615	1668	1803	1414	731	1520	2042	3366	2471	1227	1201	2029	1391	1420	964
cg02398342_CTTCCTTGGGCACCATGCGA	cg02398342	2267	1882	2247	2368	802	413	1386	1852	2260	5785	1017	1737	3433	1557	1325	930
cg02398342_CTTCGCATGGTGCCCAAGGA	cg02398342	3080	2304	2635	2676	1103	732	1379	2099	3639	6440	1322	1614	4976	876	1607	1161
cg02398342_CGGGGACGGGGACAGGGGAA	cg02398342	3668	2574	3798	4003	1172	1177	2050	3139	4532	4326	1623	2316	8177	1179	2309	1460
cg02398342_GACGGGGACAGGGGAAGGGA	cg02398342	7920	6143	5831	5385	3666	1847	3914	5715	13788	13134	2858	3728	14467	2939	3577	2926
cg02398342_ACGGGGACGGGGACAGGGGA	cg02398342	10026	7939	8963	9267	3757	2479	5553	7747	13450	14963	3862	5248	16666	3993	5362	3914
cg02418195_CAGCTCAGGCACACAGAAGG	cg02418195	6063	4983	3840	4400	2606	1762	2966	4084	10756	12700	2742	2958	17589	2851	2985	2236
cg02418195_CAAGAGTTGTGACACAGCTC	cg02418195	879	445	1039	1001	542	156	674	886	2221	1382	537	636	2008	212	581	483
cg02418195_GTCACAACTCTTGAGCCTGA	cg02418195	2120	1681	2054	2264	603	602	1459	2189	2210	3830	1138	1395	4856	990	1178	863
cg02418195_ACACAGCTCAGGCACACAGA	cg02418195	4387	3486	4265	4267	2308	1312	3679	4446	9114	9413	2509	3394	13753	3850	3378	2499
cg02418195_TGTTAAAGCCTCATCAGGAA	cg02418195	3688	1811	3200	3496	990	540	1851	2514	3185	5560	1348	1454	3755	700	1776	1218
cg02418195_CTGTTAAAGCCTCATCAGGA	cg02418195	1932	1625	2345	2167	705	308	1150	1812	1459	2554	757	1306	3696	787	1071	754
cg02418195_TCTACTGTTAAAGCCTCATC	cg02418195	1478	1268	2037	1911	1049	311	1092	1596	1087	1263	851	1184	1913	710	1084	679
cg02418195_GAGAAATGCCCTTCCTGATG	cg02418195	5700	4192	4154	3991	1665	995	2656	3945	4151	6539	1980	2676	5753	3088	2526	1697
cg02445968_GGCAATCCTCGTCCAGTCCT	cg02445968	3768	2997	3906	4253	1504	1154	3143	4836	6018	6108	2673	3256	13130	2148	3354	2144
cg02445968_GAATCAGGGCCCCAACTGCA	cg02445968	5773	5602	3911	4337	1477	1396	2886	3943	4595	8188	1683	2686	6560	1976	2250	1456
cg02445968_CAGGACTGGACGAGGATTGC	cg02445968	1298	1114	1428	1605	548	448	1043	1489	2187	1816	897	1221	2969	836	1086	805
cg02445968_GCACGTCCCAGGACTGGACG	cg02445968	1246	887	1778	1587	799	482	1361	1715	2887	3188	1073	1255	1801	1036	1317	1100
cg02445968_CCTGGGACGTGCAGGAATCA	cg02445968	2607	2220	2540	2655	1376	654	2001	2795	2670	4586	1633	1870	6282	3287	1922	1363
cg02445968_CCCTGATTCCTGCACGTCCC	cg02445968	4548	2790	9493	10070	2174	2212	8462	11733	7034	7185	8064	8335	10839	2771	9743	7253
cg02445968_CATCTGTGAAGTAGGAAAGC	cg02445968	3995	3360	3162	2901	1095	651	1696	2194	4218	4123	1230	1610	7180	2296	1731	958
cg02445968_GGAATCAGGGCCCCAACTGC	cg02445968	1088	1029	1269	1261	324	522	902	1176	1014	2484	652	977	1799	293	696	542
cg02445968_TCCTGGGACGTGCAGGAATC	cg02445968	1885	1774	1747	2173	678	460	1048	1607	4912	4034	981	1269	6394	407	1455	1004
cg02445968_ATTCCTGCACGTCCCAGGAC	cg02445968	1456	1482	2066	1932	1132	803	1506	2201	4070	5498	1363	1732	4198	1212	1773	1338
cg02459859_GATAAGCACGGTCTCTGCGG	cg02459859	2596	1806	2253	2417	926	783	1230	1859	2197	2047	985	1091	3193	645	1204	796
cg02459859_GCTCTGCTGGGTGATAAGCA	cg02459859	1846	1283	1724	1995	1446	353	1079	1596	1920	1738	753	1149	3395	628	812	615
cg02459859_GGTCTCGCTAAACGACTGCC	cg02459859	1229	1308	1518	1557	961	540	1156	1590	1325	1111	991	1082	6739	560	1100	834
cg02459859_AACGACTGCCTGGCGTGCAG	cg02459859	1447	1334	2047	1943	465	583	1472	1851	938	3595	1156	1334	1403	704	1513	1191
cg02459859_GGTGATAAGCACGGTCTCTG	cg02459859	1641	1297	1636	1906	630	260	1141	1544	1254	1704	882	1193	2009	250	1127	672
cg02459859_TGATGCAGCCGCTGCACGCC	cg02459859	1437	955	1399	1556	635	678	1337	1959	1419	2422	1260	1413	1324	730	1549	1228
cg02459859_GCAGTCGTTTAGCGAGACCT	cg02459859	1419	1188	1799	1830	700	363	988	1690	1375	2421	1040	1244	2056	815	1173	859
cg02479782_ACATTTCTCTTAACTGCAAA	cg02479782	2441	2412	2476	2662	487	242	947	1631	1176	1379	555	1013	2102	409	769	483
cg02479782_ACTGCAAATGGCACCGTGTA	cg02479782	1039	1018	2133	1984	272	235	1304	1716	809	1575	922	1399	5290	239	1230	901
cg02479782_ACACAAACACAGACCGTACA	cg02479782	6554	4775	5625	6385	2132	1510	3528	4895	8972	9605	4697	3238	13101	3916	3024	1985
cg02487331_GGGCTGGCATCTCTGCACAG	cg02487331	1526	1264	1105	1292	279	153	580	880	676	783	354	747	1304	285	448	317
cg02487331_TGCAGAGATGCCAGCCCTCC	cg02487331	1829	1204	1521	1666	884	519	1404	1977	2769	2468	879	1176	1914	388	1284	1010
cg02502145_ATCTTGAAGCAAGACAAGCT	cg02502145	800	564	1551	1574	321	204	1019	1215	832	1185	723	937	1679	416	867	628
cg02502145_CTTGAAGCAAGACAAGCTTG	cg02502145	488	578	737	1029	213	112	521	831	480	906	769	533	322	189	530	364
cg02502145_TCTTGAAGCAAGACAAGCTT	cg02502145	1091	940	937	821	401	157	643	926	1270	1792	434	410	2631	212	543	494
cg02504993_CAGGAGCATGTGCCAGCACA	cg02504993	2128	964	1296	1391	694	462	954	1641	1723	3458	970	2592	2198	857	995	690
cg02504993_TTGTGCTGGCACATGCTCCT	cg02504993	4077	2719	3629	4019	1075	1062	2266	3489	4701	6892	1965	2479	3401	1473	2825	1859
cg02504993_CATGCTCCTGGGCTGCCCTC	cg02504993	2343	2102	2190	2455	1910	1086	2190	3052	3961	7973	1917	2175	5560	2385	2153	1605
cg02504993_GTTGGTCCTGAGGGCAGCCC	cg02504993	703	507	1084	1086	150	202	909	1171	613	446	722	882	205	540	1026	750
cg02504993_CTTGTGCTGGCACATGCTCC	cg02504993	1995	1298	1344	1428	719	490	1081	1371	1766	2436	949	956	1347	1036	1025	754
cg02504993_CACCGCAGCATGCCAGCACA	cg02504993	2635	1943	2109	2053	1037	608	1709	2435	3399	3760	1335	1386	3479	1256	1625	1170
cg02504993_AGCACAAGGCCACGCCTCCG	cg02504993	2032	1650	2666	2678	986	733	2358	3328	2568	2837	2192	2468	1370	746	2515	1566
cg02504993_GGCCTTGTGCTGGCATGCTG	cg02504993	4742	3336	3791	3537	1717	1557	2529	3614	3520	5169	1895	2584	6397	1152	2304	1734
cg02504993_GCATGCTGCGGTGTCCACGG	cg02504993	4438	3979	3240	3506	1194	918	1742	2636	3128	5202	1628	2013	5769	1595	2071	1349
cg02504993_CTGCGGTGTCCACGGAGGCG	cg02504993	920	609	1322	1204	188	345	826	1267	1120	1113	762	1657	1183	368	960	744
cg02550738_GAAACTCAGACATTGTAACG	cg02550738	2586	2355	2391	2038	1185	332	1183	1615	2536	3615	820	1030	3674	807	903	617
cg02550738_TGCTGACTTACCAGATTCTT	cg02550738	1698	1637	2249	2732	606	352	1397	1920	1361	1502	866	1801	1106	673	1137	757
cg02550738_CTGCTGACTTACCAGATTCT	cg02550738	5176	4188	4356	3842	1631	1192	2767	3968	5932	6240	1612	3104	9193	1587	2127	1566
cg02550738_ACAATGTCTGAGTTTCAATA	cg02550738	1604	946	1519	1435	236	133	608	1013	1010	1140	387	688	1329	610	492	258
cg02550738_TGAGTTTCAATAAGGGAGAA	cg02550738	2054	1518	2202	2279	314	176	839	1346	982	1427	434	975	1767	375	593	417
cg02550738_CAATGTCTGAGTTTCAATAA	cg02550738	2266	1875	2776	2856	355	198	1260	1529	2600	1857	579	1110	1885	571	825	495
cg02550950_CGTACACCCTCAAAACCACA	cg02550950	7099	5670	5254	5623	2290	1939	3182	4916	9929	11477	2696	3189	17821	2845	3046	2468
cg02550950_GGCATTATTTATTTACCTTG	cg02550950	3772	2743	3189	3673	311	174	971	1495	1197	1140	327	994	1857	955	454	287
cg02550950_CAGATCAGAAAGTTGACATT	cg02550950	4817	3122	2836	2975	874	494	1361	2190	7310	3199	953	1600	6312	1317	1198	687
cg02567750_GGCATTCTCATGACGTAACG	cg02567750	2797	2461	2775	2846	892	788	1840	2770	3128	3829	1495	1948	4373	1122	2045	1339
cg02567750_GGTGCTCTAATGATGTGGCA	cg02567750	5840	3850	4448	4565	1346	742	2517	3481	3555	6510	1771	2568	7683	1839	2247	1592
cg02567750_AACGCGGTGCTCTAATGATG	cg02567750	2649	1637	2134	2371	882	640	1086	1719	2115	4520	957	1482	3014	708	1144	723
cg02567750_GACACACTCATGATGTGGTG	cg02567750	1598	1100	1534	1528	457	296	962	1330	2357	1332	703	776	4617	349	839	550
cg02597199_CTTCCGGACGCAGATGAGGA	cg02597199	2241	2061	2151	2446	1294	1318	1672	2426	4823	4356	1489	1935	18161	1172	1820	1196
cg02597199_ATCCCTTCCTCATCTGCGTC	cg02597199	3681	2626	3432	3055	1453	1092	1705	2553	7884	4737	1803	1852	5757	1712	1995	1495
cg02597199_GATGAGGAAGGGATTCCTTC	cg02597199	2127	1030	1297	1481	409	292	868	1186	1563	1883	618	846	2421	492	856	507
cg02597199_TTCCTTCCGGACGCAGATGA	cg02597199	3760	3215	3681	3870	2197	964	2385	3369	5487	13814	2287	2381	10276	1952	2753	1790
cg02597199_TTCCGGACGCAGATGAGGAA	cg02597199	1137	1189	1218	1073	895	285	868	1451	2313	1690	635	957	1147	652	1023	678
cg02597199_CTTCCTCATCTGCGTCCGGA	cg02597199	2139	1628	2331	2381	991	561	1809	2807	3373	4135	1637	1449	4176	1300	2015	1243
cg02597199_GGACGCAGATGAGGGACGGG	cg02597199	1992	1293	1774	1801	864	988	1222	1845	2070	2587	1128	1355	2675	673	1312	985
cg02597199_CTTCCTTCCGGACGCAGATG	cg02597199	1011	697	1349	1465	402	174	922	1383	1361	1337	983	1088	1701	718	1206	632
cg02597199_TTCCGGACGCAGATGAGGGA	cg02597199	4284	2342	3429	3781	1683	990	2432	3597	3047	7898	1940	2707	10572	1791	2533	1900
cg02597199_TCCGGACGCAGATGAGGGAC	cg02597199	619	811	1306	1063	372	215	651	1163	1221	1515	764	823	574	391	1015	634
cg02607124_AGCAAAAATGTGTGTTCCCG	cg02607124	7644	6178	5262	5685	1268	763	2506	3344	4241	6502	1332	2510	7575	1453	1801	1212
cg02607124_AGCAGTGGACAGTCCTGCCT	cg02607124	1443	1137	1451	1766	622	432	1426	1920	1344	2050	1212	1431	2188	457	1305	1037
cg02607124_ACGATTTCTTCTCCTGATGT	cg02607124	5353	4160	4952	5273	987	814	2301	3622	5674	6197	1897	2640	7990	1469	2014	1480
cg02607124_AAAATGTGTGTTCCCGAGGC	cg02607124	4057	2849	3356	3955	658	414	1279	1872	2111	3334	745	1158	4992	398	934	609
cg02607124_GACGATTTCTTCTCCTGATG	cg02607124	3866	2915	3060	3390	610	349	1390	2106	2075	3028	917	1299	4005	762	1069	876
cg02607124_TGTCCACTGCTACCCACATC	cg02607124	4389	3718	4052	4475	2245	1443	2800	4378	4686	5520	2547	2867	6648	1810	3113	2159
cg02607124_GCAGTGGACAGTCCTGCCTC	cg02607124	644	531	1075	1395	184	137	726	1290	702	1272	649	988	1109	256	950	540
cg02613435_AACTGGAGCCGAGGCGCAGG	cg02613435	894	745	1670	1578	424	232	863	1281	942	1948	873	1075	1913	254	834	617
cg02613435_GCCGAGGCGCAGGTGGCGCT	cg02613435	1701	809	2543	2311	579	520	1617	2594	2040	2439	1648	1850	2555	631	2139	1439
cg02613435_GGCGCGCTGGAGCAGGAGCG	cg02613435	1881	1780	1479	1419	492	502	1025	1583	1675	2931	976	866	6181	736	989	728
cg02613435_CGGGGCCGGAACTGGAGCCG	cg02613435	638	396	656	792	149	63	413	596	1193	522	213	455	723	125	302	260
cg02613435_CTGCGCCTCGGCTCCAGTTC	cg02613435	96	8	325	248	37	22	211	308	146	122	87	166	675	108	148	182
cg02613435_ACCCAGCGCCACCTGCGCCT	cg02613435	1465	1292	1959	2423	436	426	1391	2245	2910	3880	1436	1717	4910	458	1717	1188
cg02613435_CGGAACTGGAGCCGAGGCGC	cg02613435	1374	1540	1852	1905	546	441	1096	1636	2047	2486	1021	1175	1369	688	1141	923
cg02613435_AGCAGGAGCGGGGCCGGAAC	cg02613435	1264	700	1635	2052	324	284	1302	1824	878	1250	929	1338	1799	481	1146	860
cg02613435_TGGGCGCGCTGGAGCAGGAG	cg02613435	3137	2754	3094	3510	891	830	2400	3277	5091	6043	1716	2630	9406	1845	2374	1726
cg02613435_AGCCGAGGCGCAGGTGGCGC	cg02613435	811	454	1484	1703	250	465	1211	1502	1229	1045	997	998	2925	402	1235	912
cg02623234_GCTGGTTCTCCACAAAAACC	cg02623234	1465	918	1669	1623	239	171	960	1289	605	1896	422	660	899	226	669	441
cg02623234_CGCACCTGCTACCAAGCAGA	cg02623234	3495	2719	2321	2258	914	777	1701	2385	3175	4026	1473	1780	5099	1455	1476	962
cg02623234_ACCAGCAGAGGTGGTCCGTG	cg02623234	1095	716	1631	1639	560	188	1090	1617	78222	1048	860	1123	1957	500	925	877
cg02623234_GTGGCCGTCTGCTTGGTAGC	cg02623234	6734	5656	5683	6027	2633	1754	3697	5318	9308	10593	2820	3982	11620	2416	3665	2700
cg02623234_GCCACACGGACCACCTCTGC	cg02623234	1290	1740	2266	1820	699	583	1718	2445	1346	2859	1290	1990	7171	1029	1736	1086
cg02623234_CTACCAAGCAGACGGCCACA	cg02623234	4148	2717	2749	2978	1547	1123	2054	3300	5854	7110	1689	2261	6628	1993	2165	1724
cg02623234_GGTCCGTGTGGCCGTCTGCT	cg02623234	3599	3297	4027	3932	2103	921	2609	3976	4391	5641	2925	2781	16856	1693	2747	2079
cg02623234_TGCTGGTTCTCCACAAAAAC	cg02623234	1386	860	1207	1500	142	169	645	933	998	1208	389	609	1500	283	452	368
cg02623234_TTGTGGAGAACCAGCAGAGG	cg02623234	2736	1869	2325	2123	639	315	1114	1704	1972	2850	682	1151	1922	445	1006	664
cg02623234_GCAGGTGCGGGTGTGCTGCA	cg02623234	2672	2378	2716	2929	780	497	1510	1946	4150	2807	1148	1458	4682	589	1348	893
cg02658043_CCCGGCCAGGCAGCCTGGGT	cg02658043	681	206	840	1125	290	177	651	854	423	448	473	700	3088	37	566	456
cg02658043_CTGCCTCCTCAGCATGCAGG	cg02658043	1415	1652	1400	1680	844	933	1188	1699	2048	3820	1315	1391	1853	1273	1349	1174
cg02658043_CAGCCTCCTGCATGCTGAGG	cg02658043	1503	840	1685	1535	1479	547	1263	1635	1886	2154	868	1203	2950	794	1465	1048
cg02658043_CATGCAGGAGGCTGCCCTGT	cg02658043	1064	689	1383	1830	1323	288	1361	1694	2024	1974	1199	1164	2556	715	1448	1031
cg02658043_GAGTTCCTACCCAGGCTGCC	cg02658043	2839	2028	2877	3203	2202	825	2163	3336	3195	5535	1863	2077	3743	1992	2170	1581
cg02658043_CTACCCAGGCTGCCTGGCCG	cg02658043	2011	1468	1907	1704	1673	473	1187	1788	3294	3519	1080	1409	17931	1085	1150	826
cg02658043_TGCTGAGGAGGCAGTGGCCC	cg02658043	2484	1983	2689	3059	1255	703	1958	2969	1915	4114	1903	2214	3465	1080	2524	1605
cg02658043_CCTGCATGCTGAGGAGGCAG	cg02658043	1131	958	1354	1189	382	398	1158	1535	1098	3859	967	1038	3107	1234	1089	913
cg02658043_CCACTGCCTCCTCAGCATGC	cg02658043	623	584	1378	993	301	519	1002	1525	515	989	1085	3012	1029	136	1137	909
cg02658043_GGGCAGCCTCCTGCATGCTG	cg02658043	1392	1368	2243	1979	563	297	1356	1910	1694	2485	1122	1338	1514	827	1619	1058
cg02722613_TATTAAGCCAGCTTGCAGTG	cg02722613	1357	1296	1682	1528	542	257	770	1138	856	2031	570	683	2162	290	663	424
cg02722613_GTGGCCGACTTTCTTGTAGC	cg02722613	8000	5591	4901	5830	1600	1090	2841	4255	5174	7862	2222	3038	6938	2954	2474	1802
cg02722613_GCAACCAGCTACAAGAAAGT	cg02722613	3789	3336	3709	3565	1029	484	2006	2775	3172	3913	1183	2085	4459	1238	1572	1177
cg02722613_AAGTCGGCCACACTGCAAGC	cg02722613	1755	1334	1473	1841	281	256	809	1113	1084	1492	437	889	2860	490	707	472
cg02722613_TGGTTGCTACTTACTACCCC	cg02722613	1061	599	1220	1115	333	132	480	839	841	1678	414	723	2297	270	528	411
cg02722613_CTTACTACCCCAGGAGAATG	cg02722613	5962	4811	3855	3678	2056	891	2342	3151	12095	9389	1575	2046	7017	1873	1921	1273
cg02772171_TCAAGAGATTGAGACCATCC	cg02772171	3588	3001	3216	3260	1576	862	2054	2788	2976	6300	1386	1846	5353	2026	1911	1333
cg02772171_TGAGACCATCCTGGCCGACA	cg02772171	946	805	1538	1281	614	241	1293	1835	1112	2187	1073	1196	813	1725	1391	1019
cg02772171_AATACAACAAATTAGCTGGG	cg02772171	8299	6830	6412	6487	1078	430	2055	2951	2822	3784	1037	2142	5545	867	1149	791
cg02772171_TAAAATACAACAAATTAGCT	cg02772171	1696	1004	1197	1449	301	71	402	668	481	664	242	438	429	249	229	138
cg02772171_TTAAAATACAACAAATTAGC	cg02772171	764	458	669	598	48	26	160	197	187	154	93	169	130	126	91	46
cg02772171_ACAACAAATTAGCTGGGTGG	cg02772171	4020	2749	2564	2896	699	275	1024	1604	2164	2926	497	1022	3199	722	676	440
cg02779037_GCAGTGGCATTGGAACGGGG	cg02779037	4814	4351	3173	3385	1136	840	1866	2554	3317	5479	1160	5924	5969	899	1374	1065
cg02779037_GTGGCGTCGGAAGGGGACAA	cg02779037	4524	3211	3326	3536	1677	1174	2328	3732	6046	9032	2025	2543	9584	2569	2389	1841
cg02779037_GAGGGGCAGTGGCATTGGAA	cg02779037	271	396	266	200	52	177	128	220	107	185	105	153	902	97	142	101
cg02779037_ACGCGGAGGGGCAGTGGCAT	cg02779037	2042	1932	1935	2267	659	599	1499	2204	1995	2108	1362	1391	2153	1051	1374	1091
cg02779037_AAGGGGACAAGGGGGGGCAG	cg02779037	16597	12827	14934	14449	6373	4149	9494	12999	17623	23514	6670	8933	30923	7349	8173	5660
cg02779037_GGGGGCAGTGGCGTCGGAAG	cg02779037	2899	1714	2349	2562	541	508	1392	2059	3930	3225	1076	1628	3461	1284	1310	863
cg02779037_GGGCAGTGGCATTGGAACGG	cg02779037	1886	1280	2052	1997	1089	438	1206	1697	1392	1638	804	931	4015	442	908	678
cg02779037_GGGGCAGTGGCATTGGAACG	cg02779037	5364	3135	4274	4143	1707	1231	2499	3662	4629	4113	1738	2658	6421	1435	2285	1591
cg02779037_TGGCGTCGGAAGGGGACAAG	cg02779037	3908	2842	3345	3511	1208	1224	2135	2809	5233	5815	2340	2037	4552	1784	2237	1626
cg02779037_GCGTCGGAAGGGGACAAGGG	cg02779037	2987	2454	1668	1981	1246	815	1289	1833	3831	3931	1177	1158	5060	1218	1241	836
cg02819655_CAGTGTAAAATGAAAAGGCT	cg02819655	5034	4586	3492	3555	964	450	1656	2755	3366	3737	913	3529	5162	1130	1273	794
cg02819655_GACAATTCAGACACTCTGGC	cg02819655	4283	3548	3467	3462	1111	603	1915	2474	3841	4016	1099	1750	4608	1482	1477	1117
cg02819655_GAGCCCAGTGTAAAATGAAA	cg02819655	2866	2454	2802	2472	676	317	1171	1941	1393	2054	643	1287	2949	648	900	539
cg02819655_TTCAGACACTCTGGCAGGAC	cg02819655	621	743	1139	1480	174	223	678	1032	846	771	610	691	606	315	689	462
cg02819655_CCAGTGTAAAATGAAAAGGC	cg02819655	673	673	1021	1055	127	75	413	534	508	537	244	255	469	130	273	219
cg02819655_GTTAGACAATTCAGACACTC	cg02819655	6563	5128	4897	5831	1500	1053	2686	3992	3882	9213	1766	2706	6057	2228	2090	1363
cg02820566_GCACCGCGATGTATGGACAA	cg02820566	3341	2683	2987	3123	1179	876	1982	2841	2538	5950	1670	2002	4038	1455	1880	1403
cg02820566_CCACCCTTGTCCATACATCG	cg02820566	2672	2086	2513	2530	1648	699	1806	2829	5130	4353	1683	2017	12072	1581	1931	1462
cg02820566_GCAACGCTTCTCTGTGAAGG	cg02820566	1371	1284	1364	1428	401	245	837	1148	1283	1222	617	861	1449	223	680	529
cg02820566_GGCACCGCGATGTATGGACA	cg02820566	4169	3405	3469	3771	1662	896	2499	3604	5015	5479	2192	2758	4873	1913	2284	1655
cg02820566_CCGCGATGTATGGACAAGGG	cg02820566	3391	2554	2753	2822	1104	663	1637	2012	3045	5340	1312	1380	8319	865	1390	1158
cg02820566_CGCGATGTATGGACAAGGGT	cg02820566	2404	1463	2127	2186	484	431	1104	1691	1576	2421	907	1207	2168	604	1069	740
cg02820566_GAAGGGGGCACCGCGATGTA	cg02820566	2957	2403	2525	2712	1403	784	1535	2227	3957	3942	1343	1476	3600	820	1387	1180
cg02820566_CATGCAACGCTTCTCTGTGA	cg02820566	1939	1457	3007	2704	947	543	1619	2271	2267	2131	1230	1612	1226	882	1521	1025
cg02820566_TGCAACGCTTCTCTGTGAAG	cg02820566	699	824	994	1193	165	186	560	855	589	1908	582	577	4218	178	566	397
cg02820566_ATGCAACGCTTCTCTGTGAA	cg02820566	2057	1910	2277	2418	759	492	1629	2299	2506	4460	2154	1589	2914	2151	1502	1073
cg02823329_GAGGAGGACTTGGAAACTGA	cg02823329	5202	3863	4331	4132	1382	988	2768	3673	4468	5448	1932	2624	5066	1567	2265	1514
cg02823329_GGAGAGCAGGGAATCTCTCT	cg02823329	1007	852	1264	1374	196	82	621	966	557	765	410	651	855	235	469	379
cg02823329_CAAAGAGCTGGTGGAGAGCA	cg02823329	4981	3465	3463	3238	1590	882	2269	3282	5596	6156	1727	2550	5419	1949	2122	1419
cg02823329_CCTGCTCTCCACCAGCTCTT	cg02823329	3608	2893	3386	3313	1624	1195	2782	3998	6157	7827	2462	2843	9202	3552	2795	2087
cg02823329_GGAGGAGGTGGAGGAGGACT	cg02823329	6686	4117	4438	4957	2089	3843	2888	4114	6450	10288	2152	3327	7630	2040	2347	1805
cg02823329_AGGAGGACTTGGAAACTGAC	cg02823329	1453	1174	2363	2396	565	321	1433	1856	1148	1432	1370	1327	1270	422	1217	957
cg02823329_CCAAAGAGCTGGTGGAGAGC	cg02823329	3559	2721	2527	2354	1279	711	1358	1987	2607	3980	1147	1466	3527	1050	1236	994
cg02823329_GGAGGAAGAGGAGGAGGAGG	cg02823329	9128	6810	6797	6739	2543	1346	2559	3589	6731	12135	2230	2617	8986	2210	2039	1331
cg02823329_GGAAGAGGAGGAGGAGGAGG	cg02823329	8816	6594	4662	5161	4104	1448	2911	4048	6774	12891	2069	2815	12227	2322	2374	1681
cg02823329_AGAGGAGGAGGAGGAGGTGG	cg02823329	7148	5797	4856	4860	2584	1599	3214	4582	9005	12771	2388	3140	14497	3155	2913	2024
cg02877261_GAGAGGCCTTACATGCCCTC	cg02877261	766	755	1616	1358	377	249	1067	1558	1036	1632	948	1001	1022	539	1321	944
cg02877261_CGGACTTTCTCAGAAAAGAG	cg02877261	1527	1164	1766	1669	242	196	750	1260	1172	1014	417	849	2619	271	553	341
cg02877261_GAGAAAGTCCGTGGAAGCAG	cg02877261	4738	4269	3275	3814	1294	1112	2278	3088	3767	5150	1622	2425	7622	1984	1932	1437
cg02877261_CATGCTCCCGAGGGCATGTA	cg02877261	1138	853	1377	1303	596	308	952	1328	1353	2188	893	889	658	362	1100	683
cg02877261_AGAGAGGCCTTACATGCCCT	cg02877261	1410	1355	1899	2200	1146	370	1423	2144	3445	3771	1553	1250	3202	511	1441	923
cg02877261_TACACTGTCCTCTGCTTCCA	cg02877261	2279	2179	2868	3108	1370	791	2166	2926	3790	4018	1834	1805	6689	1383	2209	1691
cg02877261_GGACAGTGTATGAGTTTCCA	cg02877261	6104	4398	6019	5613	1227	794	2928	4075	4023	3994	1832	2488	4703	1615	2002	1353
cg02884661_ACCTAGACTCTACAGCCAGG	cg02884661	1908	1394	1703	1764	392	402	876	1361	2286	3042	680	820	11030	814	735	580
cg02884661_TGGGTCCACTGGCTCCACTG	cg02884661	677	541	1267	1068	166	229	901	1120	461	651	564	909	1069	200	650	527
cg02884661_GGTGCCCTCAGTGGAGCCAG	cg02884661	981	774	1091	969	231	431	774	972	763	1241	537	704	714	471	761	484
cg02884661_GCCGCCTGGCTGTAGAGTCT	cg02884661	3296	2682	2757	3047	1223	698	1893	3001	3831	4459	1412	2266	6368	996	1611	1218
cg02884661_GGAATTCAATTCCAGCCGCC	cg02884661	3761	3363	2973	3413	723	467	1525	2020	5044	2331	879	1409	6144	626	983	704
cg02884661_GGCACCTAGACTCTACAGCC	cg02884661	1455	945	2358	2730	617	271	1820	2428	1136	1072	1243	2036	2358	250	1440	1032
cg02884661_GGGTCCACTGGCTCCACTGA	cg02884661	2351	1487	2198	2503	812	515	1511	2129	1735	4339	1076	1519	3592	565	1448	913
cg02884661_TAGAGTCTAGGTGCCCTCAG	cg02884661	1950	1807	1918	2087	595	523	1199	1823	1960	2208	954	1428	3125	498	1258	999
cg02884661_AGACTCTACAGCCAGGCGGC	cg02884661	2278	2162	2522	2587	887	1128	1352	1950	2363	2390	960	1192	5413	622	1264	800
cg02884661_GTGCTTGTGAGATCCAGGCA	cg02884661	2427	1793	2614	2740	891	573	1602	2024	1910	3309	1317	1715	2500	1167	1595	1232
cg02890259_AGATGGAGCAGACAGTTGCC	cg02890259	4088	3379	3401	4042	1558	1164	2775	3673	5637	7277	2149	2948	10393	1201	2189	1684
cg02890259_TTTCTCCTTAAAGGTCTAGA	cg02890259	74	84	96	214	5	9	68	112	177	11	65	77	6	6	71	35
cg02890259_GTTGGCAGCTTTCTCCTTAA	cg02890259	4972	3808	5359	5505	1734	566	2619	3609	4613	3941	1570	2573	4014	1288	2009	1348
cg02890259_GGTCTAGAAGGTTGTGTTCC	cg02890259	5530	4549	4350	4559	1552	875	2262	3146	4113	6327	1363	2273	4858	1347	1818	1222
cg02890259_GAGATGGAGCAGACAGTTGC	cg02890259	2658	2400	2531	2746	621	508	1432	2127	1924	3990	1123	1601	5780	1003	1266	941
cg02890259_CTGCTCCATCTCTGTGTCAG	cg02890259	4023	3700	3477	3534	2046	1125	2457	3368	5548	8938	1963	2461	11679	2741	2321	1717
cg02890259_CATCACCTCTGACACAGAGA	cg02890259	5303	4023	3710	4239	2490	1863	2978	4029	5578	9878	1940	2692	13870	3181	2809	1705
cg02890259_CACAACCTTCTAGACCTTTA	cg02890259	10198	8056	7464	7660	4261	1635	4073	6099	11324	11511	3033	4018	17535	4068	3445	2514
cg02896926_CTTTCCTTTCTATACAAGAA	cg02896926	1612	1599	1462	1518	258	95	647	934	646	748	276	573	1402	308	377	261
cg02896926_CTTTCTATACAAGAAGGGTA	cg02896926	711	505	849	878	146	72	346	539	389	460	147	333	398	260	218	168
cg02896926_GAAAATGTAAAGAAAGCATG	cg02896926	3789	3390	3390	3415	564	349	1334	1967	2202	2274	694	1266	3285	432	795	636
cg02896926_TACAAGAAGGGTATGGCGTT	cg02896926	2261	1962	2081	2563	652	559	1677	2265	1357	2833	1158	1543	1981	708	1442	1121
cg02896926_TCTTTCCTTTCTATACAAGA	cg02896926	1398	1301	1685	1515	233	73	472	876	735	883	273	531	1223	192	335	222
cg02896926_CATACCCTTCTTGTATAGAA	cg02896926	1614	1684	2128	1656	927	236	796	1178	857	966	432	662	897	523	570	401
cg02896926_AGAAAGGAAAGATACTTTGT	cg02896926	2359	1881	2119	2207	364	258	838	1363	1640	1212	520	947	1505	387	563	454
cg02901522_GATTTACAGTCAGAGAACCC	cg02901522	1218	856	1474	1985	172	209	839	1153	406	834	527	931	1585	357	633	500
cg02901522_GGGTTCTCTGACTGTAAATC	cg02901522	3863	3414	4333	4225	758	369	1577	2546	3234	3467	1023	1620	2897	620	1298	910
cg02901522_ATAATGACAATGAACAAAGA	cg02901522	1918	1894	1584	1616	740	188	665	882	826	956	323	673	1431	542	475	287
cg02907150_AGAGCCAATAGTCAGCGGAT	cg02907150	2182	2224	2589	2802	642	431	1472	2141	1393	2300	828	1422	2987	472	1185	780
cg02907150_TTCCCAGAGCCAATAGTCAG	cg02907150	3406	2757	3129	3317	838	819	1940	2654	3379	5373	1330	1887	3270	1043	1571	1001
cg02907150_ATCCGCTGACTATTGGCTCT	cg02907150	1349	1097	1783	1873	467	417	1189	1647	1545	2625	824	1197	2734	582	1094	746
[truncated: 8,288 more rows]

## Sheet: Supp_Data_2b
Supplementary Data 2b: sgRNA fold change from pooled SAM-DNMT3A screens
sgRNA	Gene	MCF7_ACTIVE	MCF7_INACTIVE	T5_ACTIVE	T5_INACTIVE	T47D_ACTIVE	T47D_INACTIVE
AQR_CACTCTTCCCTCCACTCCAG	AQR	0.75331	0.54469	0.65841	0.72978	0.70623	0.69173
AQR_TTTAGTTTCCACTGGAGTGG	AQR	-0.46342	-0.60692	-0.18637	-0.89518	-0.34202	-0.85622
AQR_AGCGGTCCTTTAGTTTCCAC	AQR	-0.31352	-0.18841	-0.10721	-0.24784	-0.32376	-0.24737
AQR_TTAGTTTCCACTGGAGTGGA	AQR	-0.45582	-0.004451	0.55062	0.11408	0.26764	-0.43445
AQR_GGAAACTAAAGGACCGCTCT	AQR	-0.19215	0.025416	0.16041	-0.0012323	0.43209	-0.14312
ARCN1_GCGGCAGCGGTTCCTGTCAA	ARCN1	0.38799	0.33142	-0.2804	0.024926	-0.027011	0.19193
ARCN1_CGGCAGCGGTTCCTGTCAAG	ARCN1	-0.62875	-0.28278	-0.46221	-0.1914	-1.1571	-0.25949
ARCN1_AGCGGCAGCGGTTCCTGTCA	ARCN1	0.24786	0.052238	0.48378	0.11252	-0.059877	0.23939
ARCN1_GGCAGCGGTTCCTGTCAAGG	ARCN1	-0.49884	-0.21332	-0.18164	-0.41202	-0.3251	-0.25038
ARCN1_GTTCCTGTCAAGGGGGCAGC	ARCN1	0.28562	0.25309	0.8266	0.18887	0.75038	0.28501
ATM_ACTCCTCTCGCCTCCTCCCG	ATM	0.98062	0.39277	0.91793	0.41908	0.99897	0.60195
ATM_CTAACGGAGAAAAGAAGCCG	ATM	-0.51506	-0.17241	-0.44004	-0.26248	1.2393	-0.47424
ATM_GAGAAAAGAAGCCGTGGCCG	ATM	-0.19318	0.017462	-0.3193	-0.10078	-0.54054	-0.3262
ATM_AGAAAAGAAGCCGTGGCCGC	ATM	-0.086554	0.32402	0.42028	0.34486	0.73659	0.31547
ATM_TGGCCGCGGGAGGAGGCGAG	ATM	-0.13192	0.30543	0.10376	0.3361	-0.012421	0.49627
ATR_CTACCTGCCCAGCTCCCGCA	ATR	0.71551	0.25258	0.50032	0.17154	0.69005	0.38799
ATR_AGCCTCAGCATGGGGGAACA	ATR	0.37729	0.13449	0.26391	0.36674	0.33137	0.1377
ATR_CTTCCATGATCCCCGCCCTG	ATR	0.24464	0.1851	0.53657	0.23439	0.82576	0.31981
ATR_CCTGCCCAGCTCCCGCAGGG	ATR	-0.19728	-0.0092385	-0.099045	0.19718	-0.0026654	0.032504
ATR_CAGCATGGGGGAACATGGCC	ATR	0.030723	0.10088	-0.31211	0.15918	0.18529	0.13363
BRCA1_CTGGACGGGGGACAGGCTGT	BRCA1	0.8178	0.49072	0.85648	0.58485	0.76915	0.52795
BRCA1_TGAAGGCCTCCTGAGCGCAG	BRCA1	0.37462	0.32231	0.023384	0.49702	0.51225	0.74699
BRCA1_TTACCCAGAGCAGAGGGTGA	BRCA1	0.18599	0.19306	0.3126	0.53647	0.67851	0.035621
BRCA1_GTGAAGGCCTCCTGAGCGCA	BRCA1	0.093458	0.0089119	-0.052233	0.29567	-0.018122	0.45219
BRCA1_ACTGGGCCCCTGCGCTCAGG	BRCA1	0.077468	0.16493	0.75431	0.37175	-0.10578	0.29841
BRCA2_ACCGCCGCAAAAGACACCCG	BRCA2	-0.12437	0.1822	-0.31469	0.13548	-0.002351	0.066525
BRCA2_GCTGCGCCTCTGCTGCGCCT	BRCA2	-0.12808	-0.35175	-0.41978	0.071346	-1.1087	-0.051634
BRCA2_TTGCGGCGGTGGGTCGCCGC	BRCA2	-0.11314	-0.41224	2.613	0.25031	0.55036	0.19261
BRCA2_AGACACCCGAGGCGCAGCAG	BRCA2	0.026837	-0.081227	0.2665	0.045278	-0.32542	0.10991
BRCA2_CTGCGCCTCTGCTGCGCCTC	BRCA2	-0.017257	0.31264	0.19375	0.54036	0.41933	0.65855
BRIX1_GCAACCAAGAGGAAACGGCG	BRIX1	0.84386	0.47819	0.54849	0.57806	0.18007	0.56458
BRIX1_GCGTGGAGGCTTTGCAGTTC	BRIX1	0.13286	-0.12554	0.27025	-0.24818	-0.29487	-0.22965
BRIX1_GCAAGATGGCGGCAACCAAG	BRIX1	0.119	0.14102	0.71374	0.22971	-0.14895	0.086064
BRIX1_TGGCGGCAACCAAGAGGAAA	BRIX1	-0.046436	-0.19135	-0.54981	-0.28163	-0.47663	-0.3488
BRIX1_ACCAAGAGGAAACGGCGTGG	BRIX1	-0.12784	0.18298	-1.0997	-0.24944	-1.071	-0.12977
CCT3_CTGCATCGCGTCGCCATGAT	CCT3	1.1217	0.45726	0.82111	0.37618	0.025608	0.78017
CCT3_AGAGCCGGGTACCCAGAGCT	CCT3	-1.5506	-0.48413	-1.4638	-0.67043	-0.34282	-0.82466
CCT3_CTCTCTCCAGAAGGTTCTGC	CCT3	0.46555	-0.094809	-0.035709	-0.024556	-0.52009	-0.071858
CCT3_AGCCGGGTACCCAGAGCTGG	CCT3	-0.8044	-0.28837	-1.0741	-0.4386	-2.4265	-0.903
CCT3_TCTGCATCGCGTCGCCATGA	CCT3	0.36955	0.063128	1.6108	0.51352	0.54704	0.4628
CCT4_AAGGTTCGTGAAGGCAGTGA	CCT4	0.37167	0.12709	0.36166	0.15827	0.75977	0.34371
CCT4_GAAGGTTCGTGAAGGCAGTG	CCT4	0.35661	0.16794	0.16891	0.32313	0.36201	0.3439
CCT4_TTCACGAACCTTCCAGAAAG	CCT4	0.34419	-0.37435	-0.26623	-0.69842	0.77982	-0.47778
CCT4_AACCTTCCAGAAAGCGGCGC	CCT4	-0.23107	-0.27546	0.29617	-0.27388	0.25641	-0.18727
CCT4_GCTTTCTGGAAGGTTCGTGA	CCT4	-0.084164	-0.15719	0.21424	-0.26933	-0.10128	-0.1775
CCT6A_AGCTGCTCCAGCGGAGGAAA	CCT6A	0.7097	0.37838	0.13506	0.15831	0.3046	0.24726
CCT6A_TCCTCCCGGCCACGCCGCGC	CCT6A	-0.44134	-0.45041	0.08426	-0.1745	-0.10478	-0.25972
CCT6A_CGCCATAGCTGCTCCAGCGG	CCT6A	-0.64263	-0.023954	0.17892	0.1138	-0.79297	-0.0027389
CCT6A_CGATGCTGAGTGCCCAGAGC	CCT6A	0.25366	0.29268	-0.80774	0.32106	0.12652	0.11095
CCT6A_CTGAGTGCCCAGAGCCGGCG	CCT6A	0.20661	-0.36659	-0.19881	-0.60066	0.41248	-0.60241
CCT7_TGAATAAGCTTCCAAAATGA	CCT7	-1.0388	-0.43967	-0.77328	-0.69652	-0.33693	-0.86985
CCT7_CGGAGAAGAGGGGAGAGTGG	CCT7	-0.43757	-0.18307	-0.33215	-0.29163	-0.30723	-0.36477
CCT7_GGCCCGGTCTCGGAGAAGAG	CCT7	-0.53473	-0.21785	-0.052381	-0.30696	-1.7994	-0.51107
CCT7_GACGCCACTCACCATCATTT	CCT7	0.17654	0.29859	0.47943	0.22767	0.5151	0.39336
CCT7_GCTTCCAAAATGATGGTGAG	CCT7	-0.19901	-0.35877	-0.39569	-0.6707	-0.44378	-0.50424
CCT8_CATGGCGCTTCACGTTCCCA	CCT8	0.84557	0.10125	0.52029	0.28527	1.1234	0.49514
CCT8_CTTCACGTTCCCAAGGCTCC	CCT8	0.80279	0.36162	1.0645	0.71338	0.93254	0.82534
CCT8_CTTGGGAACGTGAAGCGCCA	CCT8	0.61378	0.40069	0.64697	0.1625	0.71986	0.68336
CCT8_TCGCGTGAACTGCTTCCTGC	CCT8	0.80898	0.15971	1.0411	0.090329	1.2093	0.45064
CCT8_GTGAACTGCTTCCTGCAGGC	CCT8	-0.40609	-0.21566	0.16503	-0.20906	-0.54027	-0.33351
CDC40_TGAACCCGAACCATAGGAAG	CDC40	-0.43886	-0.098943	-0.3125	-0.1845	-0.51275	-0.40723
CDC40_TTCGGGTTCAGGGTCCGAAT	CDC40	-0.78188	-0.20093	0.14051	-0.17032	-0.43995	-0.32466
CDC40_CTGGCCGCTTCCTATGGTTC	CDC40	0.29958	-0.02028	2.5054	0.037355	-0.021252	0.15894
CDC40_CTTCCTATGGTTCGGGTTCA	CDC40	-0.25423	-0.19891	-0.38532	-0.27108	0.22127	-0.29806
CDC40_GGACCCTGAACCCGAACCAT	CDC40	0.09955	-0.095579	-0.17625	0.11679	-0.20634	-0.074026
CDC5L_AGTAACAGCGATTGGGCCAC	CDC5L	0.55184	0.28503	-0.30738	0.31175	0.67568	0.32579
CDC5L_AGAGAAGTAGTAACAGCGAT	CDC5L	-0.85536	-0.20181	-0.4415	-0.34425	0.094423	-0.38526
CDC5L_AGTGGCGGCTTTGAGTCCGG	CDC5L	-0.75121	-0.37105	-0.24737	-0.53782	-0.50233	-0.65444
CDC5L_GGAAGTGGCGGCTTTGAGTC	CDC5L	-0.30956	-0.26051	-0.49897	-0.36795	0.17439	-0.10546
CDC5L_GAGAAGTAGTAACAGCGATT	CDC5L	0.014332	-0.51572	-1.0068	-0.65964	-0.035032	-0.73579
CDKN2A_CCATGTTCTCGCCGCCTCCA	CDKN2A	0.78831	0.54229	0.70414	0.58289	1.4957	0.79087
CDKN2A_GAACATGGTGCGCAGGTTCT	CDKN2A	0.94481	0.11358	-0.035518	0.0031033	0.88834	0.097498
CDKN2A_CCCTGGAGGCGGCGAGAACA	CDKN2A	-0.63236	-0.92879	0.35609	-0.46665	0.19175	-0.6851
CDKN2A_GCGGCGAGAACATGGTGCGC	CDKN2A	0.31726	0.42146	0.14383	0.4297	0.06996	0.52806
CDKN2A_GCTGCCGAGCTCGGCCCTGG	CDKN2A	0.26163	0.2677	0.23698	0.40378	0.76022	0.4035
cg00033213_GTCTGTGCGTCCAATCTGCC	cg00033213	0.75437	0.31599	0.41843	0.37762	0.64734	0.51641
cg00033213_GCGGTGGGCGCCGGGGTGGG	cg00033213	-1.1473	-1.2875	-0.11489	-1.0959	-0.34532	-1.2421
cg00033213_CCGGGCTGCTCTGTGATGTC	cg00033213	0.55208	0.30169	0.52221	0.30636	0.2496	0.24987
cg00033213_CGGGCTGCTCTGTGATGTCC	cg00033213	0.50215	0.28873	0.18352	0.31911	0.18874	0.55333
cg00033213_CCAGAGGGTGCCTCCCACCC	cg00033213	0.54792	0.47184	0.37922	0.13927	0.25221	0.51505
cg00033213_CCGGACATCACAGAGCAGCC	cg00033213	0.25449	0.43876	0.069526	0.5967	1.5425	0.54929
cg00033213_TCTGTGATGTCCGGGCAGAT	cg00033213	-0.18522	-0.051356	0.15815	0.12308	0.18691	-0.059584
cg00033213_TGGACGCACAGACTGTCCAG	cg00033213	-0.22253	-0.10885	-0.73884	-0.23288	-0.1077	-0.17756
cg00033213_GGACGCACAGACTGTCCAGA	cg00033213	-0.058023	-0.092905	0.57014	0.10109	0.98708	-0.14413
cg00033213_CCGGGGTGGGAGGCACCCTC	cg00033213	0.027331	0.32264	0.37744	0.61659	0.077567	0.51008
cg00035449_CTGCTCCGTGGAAAGGCCTC	cg00035449	1.3192	0.77241	1.4244	0.47199	0.94901	0.97199
cg00035449_TGCTCCGTGGAAAGGCCTCC	cg00035449	1.1615	0.45775	1.0551	0.52009	2.4012	0.7199
cg00035449_AGGCTCCTGCGGCGTGGTCC	cg00035449	1.0108	0.31061	0.38836	0.48839	0.31272	0.60152
cg00035449_CCACGGAGCAGCAGAGAAGC	cg00035449	0.65214	0.2454	0.46459	0.32464	0.4161	0.19688
cg00035449_TTAAAAAGGCTCCTGCGGCG	cg00035449	-0.93169	-0.3795	-0.57507	-0.35992	-0.31637	-0.65351
cg00035449_TTAAAACTCAAGTCCACTGA	cg00035449	-0.65007	-0.35162	-0.59553	-0.35885	-0.78481	-0.69775
cg00035449_TTCTCTGCTGCTCCGTGGAA	cg00035449	0.21211	0.1876	0.77076	0.31072	0.53288	0.30535
cg00035449_GAGCAGCAGAGAAGCTGGCC	cg00035449	0.35535	0.24991	-0.5417	0.22367	0.3656	0.27361
cg00035449_CCAGCTTCTCTGCTGCTCCG	cg00035449	0.21732	0.037923	0.27287	0.2519	0.20659	0.15253
cg00035449_GCTGGCCAGGACCACGCCGC	cg00035449	0.0036985	0.27336	0.11589	0.22303	-0.80657	0.43945
cg00051154_GGCTGTAGCCACGTAAATCA	cg00051154	0.68669	-0.077204	-0.041844	-0.25621	0.18637	-0.22801
cg00051154_TTTCTTAGTATTCAAAAAAC	cg00051154	-2.1295	-1.8151	-1.953	-2.013	-1.6459	-2.6796
cg00051154_ATGTCAGTGGCAAGCCGGAA	cg00051154	-0.31626	0.11913	-0.22002	0.078961	0.097617	-0.087081
cg00051154_TGATTTACGTGGCTACAGCC	cg00051154	0.26572	0.046816	0.15933	0.14835	0.55994	0.26461
cg00051154_CACGTAAATCAAGGAAGGAA	cg00051154	0.16168	0.016591	0.22065	0.16849	0.10999	0.12762
cg00051154_CATGTCAGTGGCAAGCCGGA	cg00051154	-0.26021	0.29485	-0.50533	0.32138	1.8739	0.18699
cg00051154_TTGATTTACGTGGCTACAGC	cg00051154	-0.30709	0.056687	-0.21249	0.23953	-0.11947	0.47271
cg00051154_CATTCCTTCCTTGATTTACG	cg00051154	0.21576	0.33743	-0.49873	0.39836	0.5676	0.37942
cg00051154_GATTTACGTGGCTACAGCCG	cg00051154	-0.088772	0.056988	-0.23671	0.19892	0.33453	-0.085063
cg00051154_GTAGCCACGTAAATCAAGGA	cg00051154	0.035736	-0.028879	0.2232	-0.13314	1.082	0.073944
cg00069771_AAAAAGATAAAATGGAGCAA	cg00069771	-2.2036	-1.0786	-1.7886	-1.6537	-1.4197	-2.1806
cg00069771_ACAGTATACCCTTTGTGAAC	cg00069771	-1.3486	-0.60359	-0.79372	-0.78444	-0.17469	-0.94145
cg00069771_TTCACAAAGGGTATACTGTG	cg00069771	-1.1831	-0.3576	-0.83907	-0.52278	-0.3123	-0.67134
cg00069771_GTAACTATTCCTGTTCACAA	cg00069771	-1.3086	-0.51781	-1.0631	-0.92479	0.042177	-1.1628
cg00069771_TAACTATTCCTGTTCACAAA	cg00069771	-1.152	-0.55274	-0.41487	-0.87413	-0.60874	-1.1568
cg00069771_TGTTCACAAAGGGTATACTG	cg00069771	-0.58973	-0.40994	-0.57913	-0.51996	-0.75837	-0.69212
cg00069771_GTTCACAAAGGGTATACTGT	cg00069771	-0.51626	-0.35498	-0.54648	-0.49574	0.26629	-0.69745
cg00084271_GAAGATGCCGCAAGGCCCAC	cg00084271	1.3481	0.31726	0.40681	0.60189	1.5269	0.64016
cg00084271_ATCTTCATCACTGAGGCACC	cg00084271	0.97956	0.49031	0.68912	0.46976	0.78672	0.80332
cg00084271_TCAGTGATGAAGATGCCGCA	cg00084271	0.51759	0.32965	0.3767	0.30343	0.96731	0.50255
cg00084271_CAGTGAGGGCAGGAAACAAG	cg00084271	0.54905	0.33408	0.56866	0.24295	0.25438	0.38626
cg00084271_AGAGGTGAGGGAATGCAGTG	cg00084271	0.22739	0.06197	0.073226	0.10845	0.14441	0.078106
cg00084271_TGAGGGAATGCAGTGAGGGC	cg00084271	-0.13563	-0.18621	-0.35368	-0.030689	0.39247	-0.15752
cg00084271_ACAAGAGGTGAAGCGTAACC	cg00084271	0.088968	-0.018009	-0.38922	0.1285	-0.033541	0.14558
cg00084271_TTGCGGCATCTTCATCACTG	cg00084271	0.038122	-0.019859	-0.016039	-0.02155	0.36324	0.076243
cg00084271_GAGGTGAGGGAATGCAGTGA	cg00084271	-0.023078	-0.055399	-0.038821	-0.17335	0.17942	-0.14524
cg00095677_ACCTGCCACGGTGCCCCCAG	cg00095677	0.82987	0.46552	0.58427	0.47332	0.54604	0.53165
cg00095677_TCCTCTGGGGGCACCGTGGC	cg00095677	0.59683	-0.14586	-0.19467	0.33683	0.087876	-0.17745
cg00095677_AGCACTTCAGGAAGTTCCTC	cg00095677	0.58156	0.097537	0.6663	0.5168	-0.27212	0.091472
cg00095677_ACTTCAGGAAGTTCCTCTGG	cg00095677	-0.40494	0.027877	-0.21547	-0.19283	0.035367	-0.26282
cg00095677_GGTTGTCTTCGGAGCACTTC	cg00095677	-0.28388	-0.11146	-0.41376	-0.26385	0.43909	-0.20482
cg00095677_AAGTTCCTCTGGGGGCACCG	cg00095677	-0.24353	0.18028	-0.17641	0.035534	-0.087701	0.020343
cg00095677_CCGCTCTCTCTGACCTGCCA	cg00095677	0.086324	0.43613	0.43102	0.37588	0.73144	0.52295
cg00095677_CCGTGGCAGGTCAGAGAGAG	cg00095677	0.046814	0.1071	0.3328	0.16192	0.31408	0.12498
cg00095677_GCACTTCAGGAAGTTCCTCT	cg00095677	-0.11913	0.25343	-0.70161	0.04182	1.1207	0.12736
cg00095677_CACTTCAGGAAGTTCCTCTG	cg00095677	-0.046626	-0.045381	0.11389	0.013335	0.61234	-0.13387
cg00124993_TCCTGCTAACGTGTCCTGGA	cg00124993	0.76332	-0.021194	0.9335	0.34626	0.60062	0.53544
cg00124993_GCAGGACGCCTGGCGCAGAG	cg00124993	0.78845	0.35039	-0.19612	0.3022	0.33639	0.48322
cg00124993_GTCCTGCTAACGTGTCCTGG	cg00124993	0.64767	0.43776	0.85637	0.57618	1.1978	0.80755
cg00124993_CAGGACGCCTGGCGCAGAGC	cg00124993	0.92384	0.43512	0.43909	0.45763	1.0503	0.70802
cg00124993_TCCCTCCAGGACACGTTAGC	cg00124993	0.68588	0.38265	0.71618	0.56813	0.72246	0.60844
cg00124993_GGACACGTTAGCAGGACGCC	cg00124993	0.61067	0.34861	0.87208	0.57352	0.89952	0.59439
cg00124993_GAGGAACTGAGAGTCCCTCC	cg00124993	-0.67441	-0.66396	-1.0375	-0.49833	-0.86181	-0.40951
cg00124993_GGTCTCGCCCGCTCTGCGCC	cg00124993	-0.3259	-0.10331	-0.24388	-0.30092	0.55464	0.15648
cg00124993_GGCGTCCTGCTAACGTGTCC	cg00124993	0.049003	0.33203	0.66911	0.30047	3.3255	0.39592
cg00135841_CTCATTACCGATGCCTTGTA	cg00135841	1.3196	0.1703	0.86995	0.24237	0.55406	0.32459
cg00135841_TCTACAAGCCGTCGCTAACA	cg00135841	0.51966	-0.050916	0.20728	0.17726	-0.393	0.13661
cg00135841_TGTATATGACATCGCTAACA	cg00135841	-0.32897	-0.32125	-0.3895	-0.49062	-0.42911	-0.45813
cg00135841_CATACAAGGCATCGGTAATG	cg00135841	-0.30353	0.039041	0.24912	0.23414	-0.23912	-0.079802
cg00135841_TACAGTGTCCTTGTTAGCGA	cg00135841	0.0027991	-0.11255	0.12433	0.068181	-0.12513	0.088322
cg00146240_TAGGGACCACACAACAACAG	cg00146240	0.36862	0.12573	0.005411	0.53675	0.95002	0.059485
cg00146240_GAGGAGGAGGATGATGATGG	cg00146240	-0.33964	-0.066479	-0.2233	-0.03447	0.1733	-0.19322
cg00146240_GATGGTGGCAGCGGCGGAGG	cg00146240	-0.31404	-0.25421	-0.13181	0.21243	-0.64805	-0.36827
cg00146240_CGGTGGTGGTGATGGTGAGG	cg00146240	0.1434	-0.072007	0.14804	-0.018144	0.15173	0.017246
cg00146240_GGTGGGCCACTGTTGTTGTG	cg00146240	-0.30708	0.010532	0.11058	-0.045455	-0.2209	-0.24974
cg00146240_GCAGCGGCGGAGGTGGTGAT	cg00146240	0.22279	0.062471	0.11074	-0.14629	-0.081883	0.032117
cg00146240_GATGATGATGGTGGCAGCGG	cg00146240	0.19714	-0.20041	0.13246	-0.27446	0.36062	-0.26354
cg00146240_CAGCGGCGGAGGTGGTGATA	cg00146240	-0.081692	-0.37873	0.099438	-0.38876	-0.39299	-0.23842
cg00146240_GAGGATGATGATGGTGGCAG	cg00146240	0.056012	0.06738	0.1065	-0.11609	-0.11146	0.0057889
cg00146240_ACAACAACAGTGGCCCACCG	cg00146240	0.030664	0.25006	0.36487	0.43051	0.16946	0.23489
cg00147627_AAGACATTGTAACATGTTAA	cg00147627	-1.2389	-0.37656	-0.6355	-0.60848	-0.8539	-0.86652
cg00147627_TGCAAGACTCAATATCACAC	cg00147627	-0.60712	-0.2254	-0.49405	-0.29724	-0.83381	-0.28665
cg00147627_ATATCACACTGGCATGATCT	cg00147627	-0.18093	-0.13903	0.077236	-0.11265	-0.14835	-0.18115
cg00159953_GGAAATTCAATGACGCTCAA	cg00159953	-0.74733	-0.13132	-0.29659	-0.22227	-0.10046	-0.42875
cg00159953_GAAATTCAATGACGCTCAAC	cg00159953	0.36571	-0.026406	0.62276	-0.034744	-0.15719	-0.19781
cg00159953_ACTACAATGATAGGCTAAAG	cg00159953	-0.29065	-0.49542	-0.62611	-0.67869	-0.85789	-0.96708
cg00159953_TAACTCCCAACTACAATGAT	cg00159953	-0.1252	-0.11999	-0.11755	-0.26737	0.14488	-0.42281
cg00159953_CTTTAGCCTATCATTGTAGT	cg00159953	-0.18849	-0.049226	-0.14116	-0.11444	-0.16529	-0.17567
cg00159953_ACGCAGGGCTGGCTCAACAC	cg00159953	-0.16869	0.20737	0.01773	0.047156	-0.1001	0.1234
cg00159953_AATGATAGGCTAAAGAGGAA	cg00159953	-0.072766	-0.30175	-0.24037	-0.36964	0.17435	-0.51273
cg00159953_TTTAGCCTATCATTGTAGTT	cg00159953	-0.059047	-0.15569	-0.12073	-0.20128	0.044139	-0.43397
cg00160777_TGGGCAAAAAGATCGAAACT	cg00160777	-0.95828	-0.2715	-0.72774	-0.4678	-0.68691	-0.58007
cg00160777_GCGCCATTGCACACCATCTT	cg00160777	0.90669	0.38777	0.54439	0.3034	0.32291	0.37324
cg00160777_TCACCTCAATCTCCACCTCC	cg00160777	0.46526	0.16188	0.42521	0.37326	0.24411	0.36826
cg00160777_CACCTCAATCTCCACCTCCC	cg00160777	0.36674	0.23273	0.33567	0.26717	0.58954	0.38413
cg00160777_AATCGCTTGAACCCGGGAGG	cg00160777	-0.9839	-0.31076	-0.69316	-0.69487	-0.32271	-0.71274
cg00160777_AACCCGGGAGGTGGAGATTG	cg00160777	-0.36843	-0.090051	1.7993	-0.3325	-0.28845	-0.46094
cg00160777_GGTGTGCAATGGCGCGATCT	cg00160777	-0.48071	-0.15401	0.07249	0.15488	-0.059992	-0.043447
cg00160777_CGCGCCATTGCACACCATCT	cg00160777	0.1107	0.27917	0.70894	0.33039	0.081753	0.48628
cg00160777_TTGCCCAAGATGGTGTGCAA	cg00160777	-0.17872	0.059656	-0.59909	0.1378	-0.094865	-0.023562
cg00178224_GAAAATGTGGTCTGCACGGC	cg00178224	1.188	0.03573	-0.14564	0.043534	-0.011251	-0.12896
cg00178224_GGGGGTGCTTTGGGAAAATG	cg00178224	-1.0998	-0.48322	-0.67808	-0.2905	-0.92088	-0.72624
cg00178224_AATGTGGTCTGCACGGCAGG	cg00178224	-0.44525	-0.074171	-0.54322	0.034132	0.014726	-0.1702
cg00178224_TAGCTCTGCATGGTGCCAGC	cg00178224	0.35062	0.12142	0.11226	-0.063162	0.0028157	0.042119
cg00178224_TGTGGTCTGCACGGCAGGCG	cg00178224	-0.30702	-0.053668	-0.18215	0.10624	1.5511	0.17799
cg00178224_TTGGGAAAATGTGGTCTGCA	cg00178224	-0.6226	0.036531	0.89037	0.10891	-0.70813	0.23323
cg00178224_CATAGAAGAGGGGGTGCTTT	cg00178224	-0.32259	-0.30363	-0.092685	-0.44098	-0.0099504	-0.54754
cg00178224_CGGGGAGTGCTCTTCCCTGC	cg00178224	-0.27718	0.18424	-0.55879	0.043079	-0.15254	0.25821
cg00178224_GCACCATGCAGAGCTAGCTG	cg00178224	-0.048966	0.30513	0.40115	0.13473	-0.96053	-0.0074843
cg00178224_ATGTGGTCTGCACGGCAGGC	cg00178224	-0.016957	-0.34985	0.30654	-0.03175	-0.62857	-0.063711
cg00188089_ACGATGTTACTTGGGATTTA	cg00188089	-0.7218	-0.3994	-0.4426	-0.577	-0.21772	-0.71955
cg00188089_ACTAATCAAGAAGTCTATAA	cg00188089	-1.7378	-0.91578	-1.3253	-1.5364	-0.91606	-1.8754
cg00188089_GCATCCTGTCACATAACACA	cg00188089	0.51787	0.024446	0.18908	0.0036207	-0.29288	-0.029522
cg00188089_GTAACATCGTCAGTCTTCAG	cg00188089	0.36619	0.096537	-0.084882	0.084535	0.42754	0.15848
cg00188089_TGAAGACTGACGATGTTACT	cg00188089	0.32798	0.010436	0.15812	0.16871	0.64128	0.22838
cg00188089_GAAACCATGTGTTATGTGAC	cg00188089	-0.31538	-0.3122	0.10759	-0.30583	-0.63424	-0.55042
cg00188089_GAAGACTGACGATGTTACTT	cg00188089	0.21873	-0.019751	0.39621	-0.0080834	0.38098	0.0034235
cg00192046_AGTATTGGCTCCAGATGGGG	cg00192046	-0.8518	-0.52604	-0.31126	-0.78957	-0.79507	-1.0058
cg00192046_CAACAGGATTATCCAGAAAA	cg00192046	-1.7299	-0.89391	-1.6122	-1.4931	-1.2133	-1.9391
cg00192046_GGCGAGTATTGGCTCCAGAT	cg00192046	-0.95441	-0.25687	-0.32557	-0.33349	-1.0011	-0.46815
cg00192046_TATCCAGAAAATGGCAGTCA	cg00192046	-0.34278	-0.055933	0.010544	0.14995	-0.23471	-0.3924
cg00192046_TGGCGAGTATTGGCTCCAGA	cg00192046	-0.7067	-0.27063	-0.27402	-0.51822	-0.39827	-0.50532
cg00192046_GCGAGTATTGGCTCCAGATG	cg00192046	-0.32567	-0.0028731	-0.21383	-0.29365	0.1506	-0.40514
cg00192046_ATGGCAGTCATGGCGAGTAT	cg00192046	0.25026	-0.18218	-0.36367	-0.061551	0.25476	-0.11447
cg00192046_GTATTGGCTCCAGATGGGGA	cg00192046	-0.20809	-0.34426	-0.36505	-0.50483	-0.16727	-0.71701
cg00192046_GCTCCAGATGGGGAGGGTTA	cg00192046	0.10599	-0.021877	0.54231	-0.16798	1.3378	-0.24266
cg00192046_GGCTCCAGATGGGGAGGGTT	cg00192046	-0.11598	0.12234	0.11091	-0.071728	-0.011956	-0.22209
cg00216680_AACAAAAGTAAAAAGTATCG	cg00216680	-2.7336	-1.6893	-2.8215	-2.2105	-2.1742	-2.6134
cg00216680_TACAGACTTCCTTTGAACAA	cg00216680	-0.8091	-0.22809	-0.61526	-0.56973	-0.38233	-0.66735
cg00216680_ACAGACTTCCTTTGAACAAC	cg00216680	0.18996	0.24135	-0.02428	0.20066	0.21603	0.026744
cg00216680_TTTCATGTCCCGTTGTTCAA	cg00216680	0.10551	-0.11293	-0.047502	-0.086178	1.306	-0.021626
cg00257789_ATTTGCTGGATTAAAGTGAA	cg00257789	-0.75282	-0.63106	-0.62223	-0.88096	-0.81946	-1.1926
cg00257789_CCGGCAGAATAGTGGTGGGC	cg00257789	-0.86505	-0.69515	-0.98329	-0.84189	-1.2521	-0.95115
cg00257789_CCAGCCCACCACTATTCTGC	cg00257789	0.29137	0.1333	0.26698	0.1577	0.38369	0.20083
cg00257789_AACACCGGCAGAATAGTGGT	cg00257789	-1.0081	-0.31943	-0.20453	-0.76628	-1.3807	-0.43814
cg00257789_CAACACCGGCAGAATAGTGG	cg00257789	-0.39367	-0.14169	0.56405	-0.41176	-0.33882	-0.37741
cg00257789_AATCAACACCGGCAGAATAG	cg00257789	-0.33409	-0.20429	-0.47685	-0.26202	-0.34249	-0.30396
cg00257789_TTAATCCAGCAAATCAACAC	cg00257789	-0.32171	-0.11226	-0.28361	-0.11391	-0.061589	-0.34599
cg00257789_TTCTGCCGGTGTTGATTTGC	cg00257789	0.14752	-0.031239	0.17724	0.17181	0.74039	-0.0143
cg00257789_CTGGATTAAAGTGAACGGCT	cg00257789	-0.23274	0.013013	-0.36992	-0.022303	0.043571	-0.72591
cg00257789_TTAAAGTGAACGGCTTGGTG	cg00257789	-0.17303	-0.19565	-0.010626	-0.1802	-0.25129	-0.2893
cg00265826_CTGAAGCCTGATCTTGAGGA	cg00265826	0.49798	0.34608	0.54557	0.38399	0.8354	0.31945
cg00265826_AAAGCTGAAGCCTGATCTTG	cg00265826	0.20008	0.097236	-0.070547	0.10107	0.28131	0.079927
cg00267207_AGTAATTAGCAGCTACGTTA	cg00267207	-0.72248	-0.59584	-0.52751	-0.72495	-0.30865	-0.68492
cg00267207_ATAACGTAGCTGCTAATTAC	cg00267207	-0.82236	-0.038671	-0.79297	-0.36278	0.3026	-0.0073624
cg00267207_TGCAAACACAAAGTGAACTT	cg00267207	-0.40397	-0.17728	-0.83497	-0.41498	-0.88301	-0.4384
cg00267207_GGCAAGCAGGCTGTGTTCCA	cg00267207	0.18456	0.32801	0.13653	0.23471	0.22315	0.16357
cg00267207_GCTGCTAATTACTGGCAAGC	cg00267207	-0.42201	-0.52994	-0.17683	-0.9006	-0.067934	-0.7598
cg00267207_ATTAGCAGCTACGTTATGGC	cg00267207	-0.050863	-0.31094	0.27304	-0.21437	0.22585	-0.2638
cg00320354_GGATAATTTAAACATTATTT	cg00320354	-3.5385	-2.2092	-3.4116	-2.7743	-2.6399	-3.6267
cg00324979_CACACGACACTGTGGTCACC	cg00324979	0.54436	0.44894	0.50355	0.49668	1.0782	0.84796
cg00324979_CACAAAACAAGAGATGCCTC	cg00324979	0.41922	0.15791	0.23152	0.088499	0.08369	0.29583
cg00324979_ACTGTGGTCACCGGGGAAAA	cg00324979	-0.43891	-0.26856	-0.61084	-0.42039	-0.48942	-0.55277
cg00324979_CTGTGGTCACCGGGGAAAAT	cg00324979	-0.40265	0.0056794	-0.29778	-0.20329	0.067288	-0.25465
cg00324979_ACACACGACACTGTGGTCAC	cg00324979	0.29465	0.10349	0.1493	0.52539	1.1844	0.27853
cg00324979_TGTGGTGAAACAAACCTTCT	cg00324979	0.22192	-0.23366	-0.31279	-0.24155	-0.82821	-0.33703
cg00324979_AAAATGGGCTGTTTCTCCCG	cg00324979	-0.12203	-0.52824	-1.1261	-0.59774	-0.96912	-0.84833
cg00324979_ACACGACACTGTGGTCACCG	cg00324979	0.056427	0.21689	0.62508	0.38429	0.60089	0.35939
cg00324979_CCACAAAACAAGAGATGCCT	cg00324979	0.026252	0.23264	-0.24244	0.092921	0.48773	0.13691
cg00325917_GAAAATGCACCTAAAAATGT	cg00325917	-0.88118	-0.48497	-1.2373	-0.93904	-1.2045	-1.0493
cg00325917_CCTAAAAATGTTGGCAAGAA	cg00325917	-0.85804	-0.46896	-0.91998	-0.58741	-0.62661	-0.79812
cg00325917_CATCGTTGTATTTAGCTCCA	cg00325917	-0.37349	-0.32969	-0.46528	-0.53748	-0.56837	-0.66821
cg00325917_CCAGTCATTGAACAAGTCCA	cg00325917	-0.20617	-0.057217	0.052208	0.07269	-0.2214	-0.14976
cg00325917_CCATGGACTTGTTCAATGAC	cg00325917	-0.14676	0.13645	-0.10019	0.065182	0.21236	-0.1379
cg00345083_TGCACAGAAGCCTGATGCTC	cg00345083	0.99498	0.38506	1.9563	0.3642	1.212	0.57616
cg00345083_TCCAACAGCATCTGTTTCTC	cg00345083	0.44573	-0.15879	0.18509	-0.090672	0.23149	-0.085328
cg00345083_AGATGCTGTTGGAGTGAGTG	cg00345083	-0.28667	-0.15618	-0.11766	-0.12093	-0.24764	-0.15018
cg00345083_TGGAGTGAGTGTGGCGGCTC	cg00345083	-0.12352	-0.041792	0.31961	0.12858	0.51807	0.21825
cg00345083_TCAGGTCTTCCCAGAGCATC	cg00345083	0.21131	-0.21644	0.18486	0.23392	0.63583	0.26771
cg00345083_TGCTGTTGGAGTGAGTGTGG	cg00345083	-0.050749	-0.10904	0.25016	-0.22688	-0.4042	-0.25768
cg00345083_GCCTGAGAAACAGATGCTGT	cg00345083	-0.10519	0.050204	-0.11033	0.12016	-0.14736	-0.21387
cg00345083_GCACAGAAGCCTGATGCTCT	cg00345083	0.021254	0.26431	-1.1678	-0.0018876	-0.88641	0.21486
cg00366603_GCCACACACTGCGAAGCAGC	cg00366603	0.74173	0.36823	0.8599	0.38171	0.67832	0.46144
cg00366603_CCCTGGCCTTTCACACCTCA	cg00366603	0.67128	0.34812	0.63822	0.48791	0.40976	0.5498
cg00366603_CTGCGAAGCAGCAGGGCCTC	cg00366603	0.61398	-0.22612	0.93889	0.092136	0.60564	0.13591
cg00366603_CCTGCTCCTTGAGGTGTGAA	cg00366603	0.93094	0.17907	-0.034041	0.37537	-0.017423	0.29642
cg00366603_CCACACACTGCGAAGCAGCA	cg00366603	0.65776	0.40347	0.65206	0.3475	-0.079779	0.51481
cg00366603_GTGTGTGGCCCTGCTCCTTG	cg00366603	0.38749	0.27658	0.4162	0.26469	0.49846	0.41275
cg00366603_CTTTCACACCTCAAGGAGCA	cg00366603	0.49604	0.24785	0.62849	0.38589	0.43163	0.42571
cg00366603_TGCGAAGCAGCAGGGCCTCA	cg00366603	0.38381	0.14439	0.13908	0.51294	0.27392	0.42643
cg00366603_GTTGAATAAGATGAACCCTG	cg00366603	-0.6348	-0.26447	-0.57712	-0.43445	-0.26627	-0.63268
cg00366603_CCCTGCTGCTTCGCAGTGTG	cg00366603	0.2107	0.43017	0.24059	0.56709	-0.2843	0.52003
cg00404641_CAACCTCTGGGTTGGGCTTG	cg00404641	1.105	0.15343	0.3835	-0.050646	0.029675	0.12922
cg00404641_TCTGGGTTGGGCTTGCGGCG	cg00404641	-0.90329	-0.5337	-0.54003	-0.51072	0.039002	-0.82689
cg00404641_GTTGGGCTTGCGGCGGGGCG	cg00404641	-0.64807	-0.41475	-0.39182	-0.27092	0.52335	-0.58199
cg00404641_CCGCCGCAAGCCCAACCCAG	cg00404641	0.36989	0.13929	0.39151	0.1492	0.22083	0.1717
cg00404641_CCTCTGGGTTGGGCTTGCGG	cg00404641	-0.52683	-0.19636	-0.30651	-0.3848	-0.068721	-0.44112
cg00404641_GTGTGGCAGCGCCCTGAACC	cg00404641	0.5769	0.33079	0.91301	0.7154	1.2831	0.5848
cg00404641_GCGGGGCGGGGCTGAAGGTG	cg00404641	-0.44575	-0.10028	-0.49765	-0.075238	-0.029511	-0.43208
cg00404641_CTCTGGGTTGGGCTTGCGGC	cg00404641	-0.42176	-0.35731	-0.17058	-0.43315	-0.44298	-0.42816
cg00404641_ACCATAAGCAACCTCTGGGT	cg00404641	-0.098478	-0.095535	-0.5823	-0.30401	-0.038308	-0.31522
cg00404641_CCATAAGCAACCTCTGGGTT	cg00404641	0.066876	-0.055514	-0.42632	-0.30366	0.73527	-0.29351
cg00450015_GCCTCCTTCCAGGGCTGAAC	cg00450015	1.538	0.073976	0.50072	0.22035	0.090789	0.10075
cg00450015_CTCCACTTCCGGTTCAGCCC	cg00450015	0.74918	0.35568	0.82602	0.2784	0.81275	0.38508
cg00450015_CAGGGCTGAACCGGAAGTGG	cg00450015	-0.3814	0.080916	-0.061877	0.0037932	0.97742	0.024257
cg00450015_GGTGGGGGCGCCTCCTTCCA	cg00450015	-0.21801	0.07494	0.22228	0.25968	-0.019939	0.21001
cg00450015_ACTTCCGGTTCAGCCCTGGA	cg00450015	-0.18467	-0.057112	0.4261	-0.15064	0.72236	-0.11398
cg00450015_CTTGCCAGGAGACCGGGGTG	cg00450015	0.11586	0.005171	0.14702	0.010529	0.4806	-0.12945
cg00450015_GCGCCCCCACCCCGGTCTCC	cg00450015	0.1925	-0.17143	0.17637	-0.071418	-1.1034	0.043888
cg00450015_TTCCAGGGCTGAACCGGAAG	cg00450015	0.11739	-0.055021	-0.12372	-0.03764	1.2592	-0.081982
cg00450015_TCCGGTTCAGCCCTGGAAGG	cg00450015	0.016304	-0.25599	-0.27115	-0.4186	-0.2269	-0.43327
cg00450015_GGAAGGAGGCGCCCCCACCC	cg00450015	0.0059927	0.63401	0.14006	0.31347	0.57083	0.38208
cg00456343_GCCGCGGCCCTCTGCTTGCG	cg00456343	0.70362	0.15986	-0.24616	0.36034	-0.065323	0.23732
cg00456343_CGGCCCTCTGCTTGCGAGGC	cg00456343	0.47984	-0.21153	4.9791	-0.022368	0.60256	-0.023008
cg00456343_CTCCCGGCCTCGCAAGCAGA	cg00456343	0.44671	0.30373	0.34451	0.050352	0.33538	0.31528
cg00456343_GGCCCTCTGCTTGCGAGGCC	cg00456343	0.37462	-0.094543	0.4799	0.033521	0.81266	0.2014
cg00456343_AAGCAGAGGGCCGCGGCGCA	cg00456343	0.13982	0.0066186	0.16805	0.10083	0.56078	0.078457
cg00456343_GCCTCGCAAGCAGAGGGCCG	cg00456343	-0.55978	-1.2229	-0.0054599	-0.88567	2.1638	-0.96835
cg00456343_TGGAGCTTTGCCCTGCGCCG	cg00456343	-0.18125	0.053776	0.31228	-0.10915	-0.66699	-0.16793
cg00456343_CAAGCAGAGGGCCGCGGCGC	cg00456343	-0.30808	-0.087379	0.28479	-0.22452	-0.046818	-0.26123
cg00456343_AGGGCAAAGCTCCAGTGCGC	cg00456343	-0.056487	-0.22026	-0.033036	-0.30276	0.23226	-0.17991
cg00456343_GTGCCTTGGAAGACCGGTAG	cg00456343	-0.039646	-0.010253	0.42854	-0.13936	0.34133	0.025275
cg00474373_GTCCGTTGCCGATTTGGGGC	cg00474373	0.50477	0.10229	0.2711	0.16075	0.10588	0.21255
cg00474373_GGCTGGAATTGTGCTAAGTC	cg00474373	-0.53866	-0.23538	-0.41013	-0.40482	-0.62324	-0.44937
cg00474373_TCAAAGGTCCGTTGCCGATT	cg00474373	0.27963	0.15595	0.4449	0.10561	0.24938	0.21034
cg00474373_GCACAATTCCAGCCCCAAAT	cg00474373	-0.40068	-0.095969	-0.64901	-0.4767	-0.4872	-0.70458
cg00474373_AAAGGTCCGTTGCCGATTTG	cg00474373	-0.14826	-0.013803	-0.015356	-0.0050661	0.071925	0.079671
cg00474373_CTGACATGTCACTTGGTCAA	cg00474373	-0.20325	-0.12378	0.147	-0.068293	-0.12105	-0.19443
cg00474373_TGAAGCACTGACATGTCACT	cg00474373	-0.19721	0.25586	0.11095	0.42334	0.67234	0.073612
cg00474373_TTCCAGCCCCAAATCGGCAA	cg00474373	0.030306	0.28098	0.89135	0.20297	-0.095004	0.1661
cg00474373_AGTGACATGTCAGTGCTTCA	cg00474373	0.065935	0.08825	0.89219	0.27677	-2.6884	-0.20311
cg00474373_AAGTGACATGTCAGTGCTTC	cg00474373	-0.027695	0.023395	-0.056363	2.4458	0.59108	0.2805
cg00524694_CAAGAGGAGCAAGAGGAGTC	cg00524694	0.96619	0.35052	0.37555	0.23128	0.40733	0.22118
cg00524694_TGTGACTTCAGAGTGTTTCT	cg00524694	-0.82417	-0.19728	-0.27084	-0.076107	-0.70197	-0.42945
cg00524694_GGGATTTAGCGTCAGTGATG	cg00524694	0.2225	-0.040465	0.30752	0.0021795	0.19128	-0.066621
cg00524694_GTGACTTCAGAGTGTTTCTG	cg00524694	-0.24815	-0.23896	0.014206	-0.36871	-0.54279	-0.55323
cg00524694_GTGTGACTTCAGAGTGTTTC	cg00524694	-0.21953	-0.21024	-0.029579	-0.12294	-0.0055388	-0.2735
cg00524694_CTCTGAAGTCACACAGTGAG	cg00524694	0.15906	0.33637	0.21	0.5911	0.68836	0.17104
cg00545199_GTCTCCGCGCCCACGGCCAC	cg00545199	0.86175	0.49314	1.1472	0.9096	1.111	0.92941
cg00545199_AGTCTCCGCGCCCACGGCCA	cg00545199	0.54592	0.25186	0.73293	0.3804	0.038635	0.52218
cg00545199_GGTGGTCTCAGCACCCCTCA	cg00545199	0.34134	0.05837	-0.20887	-0.17645	-0.14487	0.11368
cg00545199_GGCCGTGGGCGCGGAGACTG	cg00545199	0.23379	0.073223	-0.15299	0.27967	-0.2873	0.23367
cg00545199_GCGGAGACTGGGGCCATGAG	cg00545199	-0.21723	0.12847	-0.42469	-0.044192	-1.3468	0.070772
cg00545199_TGGCCGTGGGCGCGGAGACT	cg00545199	0.22007	0.10617	0.1461	-0.044782	-0.1759	0.080394
cg00545199_GGGGTGCTGAGACCACCCAT	cg00545199	-0.2623	-0.083575	0.44927	0.12057	-0.43797	-0.10694
cg00545199_AGGGGTGCTGAGACCACCCA	cg00545199	0.16493	-0.10329	0.85757	-0.083601	1.0638	-0.21099
cg00545199_GCGCGGAGACTGGGGCCATG	cg00545199	-0.093957	0.26323	0.30636	0.028168	0.30907	0.073905
cg00545199_GGCCCCAGTCTCCGCGCCCA	cg00545199	0.021632	0.18101	0.086737	0.11618	0.31018	0.21856
cg00546757_TTTCTGTCCATTTCTATTTA	cg00546757	-2.0491	-1.4364	-1.0557	-1.3898	-0.98834	-1.9761
cg00546757_TGTCCATTTCTATTTATGGT	cg00546757	-1.2715	-0.5369	-0.82266	-0.80076	-0.94027	-1.2491
cg00546757_CGTCTTTGATCTTGCTTTAT	cg00546757	-0.49958	-0.26793	-0.3686	-0.30099	-0.3909	-0.57989
cg00546757_GCAATGACTCGGGTCATCGG	cg00546757	-0.91822	-0.031538	-0.77345	-0.086029	0.55785	-0.13101
cg00546757_AAAGACGGCGGCAATGACTC	cg00546757	0.25588	0.03718	0.0478	0.26864	0.59385	0.20733
cg00546757_CTATAAAGCAAGATCAAAGA	cg00546757	-0.61033	-0.60873	-0.96714	-1.2271	0.16738	-1.3203
cg00546757_GCGGCAATGACTCGGGTCAT	cg00546757	0.22309	-0.071313	-0.43601	0.00038164	0.15667	-0.15924
cg00546757_CAATGACTCGGGTCATCGGT	cg00546757	-0.47613	-0.17918	-0.89063	-0.19854	-2.3677	-0.33249
cg00546757_CAAAGACGGCGGCAATGACT	cg00546757	-0.097793	0.12741	0.44812	0.35052	0.03639	0.25061
cg00546757_TAAAGCAAGATCAAAGACGG	cg00546757	-0.062056	-0.092955	0.055923	-0.26727	-0.13133	-0.21593
cg00570635_CCACCTGAAGAATGCTCACA	cg00570635	0.59587	0.15406	0.48345	-0.033892	0.32682	-0.0077839
cg00570635_CCGTGTGAGCATTCTTCAGG	cg00570635	-1.0827	-0.023339	-0.47231	-0.25597	1.076	0.023861
cg00570635_AAACCGTGTGAGCATTCTTC	cg00570635	-0.00081958	0.0094796	0.19174	-0.12164	-0.13691	-0.13517
cg00631877_ATAAAAAAGACAATAGGAAG	cg00631877	-1.7513	-0.86022	-1.2824	-1.0604	-0.57644	-1.7348
cg00631877_TAGAGCATAAAAAAGACAAT	cg00631877	-1.5079	-0.6905	-0.70233	-1.0479	-0.92602	-1.4345
cg00631877_ATCAGGGGGTGGCGGGGGTG	cg00631877	-0.71012	-0.30659	-0.1609	-0.4681	-0.16283	-0.7252
cg00631877_TATCAGGGGGTGGCGGGGGT	cg00631877	-0.77571	-0.56905	-0.54064	-0.82536	-0.14561	-0.85903
cg00631877_TATGCTCTAGTATCAGGGGG	cg00631877	-0.47668	-0.40625	-0.4567	-0.76019	-0.29336	-0.89305
cg00631877_GCTCTAGTATCAGGGGGTGG	cg00631877	-0.54666	-0.028223	-0.0099404	0.034594	-0.15146	-0.30297
cg00631877_TCTAGTATCAGGGGGTGGCG	cg00631877	-0.39751	-0.096167	-0.083683	-0.21777	0.70424	-0.3324
cg00631877_TCAGGGGGTGGCGGGGGTGG	cg00631877	-0.16026	-0.14631	0.13925	-0.26343	-0.17927	-0.45022
cg00631877_CTCTAGTATCAGGGGGTGGC	cg00631877	-0.12569	0.018652	0.75791	-0.11616	1.0836	-0.24458
cg00631877_CTAGTATCAGGGGGTGGCGG	cg00631877	-0.10663	-0.30849	0.022414	-0.3193	-0.0083503	-0.52672
cg00670017_CCCACCTTAGCTGGCGCTCC	cg00670017	0.8244	0.15589	0.30868	0.326	0.25429	0.48153
cg00670017_AAGGTGGGATTAGGCTCTCG	cg00670017	-0.32617	-0.14894	-0.1296	-0.13287	-0.3575	-0.19381
cg00670017_CTCTCGGGGAAAGGGTAGCA	cg00670017	0.21962	0.16617	0.48305	0.15833	0.46289	0.088148
cg00670017_TCCGGGAGCGCCAGCTAAGG	cg00670017	-0.42796	0.10778	0.10182	0.10853	-0.48114	0.19038
cg00670017_CTAAGGTGGGATTAGGCTCT	cg00670017	-0.21613	-0.020747	-0.098269	-0.19335	0.33116	-0.099773
cg00670017_CCGGGAGCGCCAGCTAAGGT	cg00670017	0.33113	0.21993	0.032293	0.4548	-0.18649	0.28638
cg00670017_TGGCGCTCCCGGAGCCTCCG	cg00670017	0.11904	-0.026004	0.301	0.24093	0.12738	0.037094
cg00670017_GGATTAGGCTCTCGGGGAAA	cg00670017	0.085021	-0.31102	0.16709	-0.35685	0.080161	-0.52179
cg00670017_GGGATTAGGCTCTCGGGGAA	cg00670017	0.28528	-0.32535	-4.7752	-0.7716	-4.4488	-0.92415
cg00670017_GCGCCAGCTAAGGTGGGATT	cg00670017	-0.06506	-0.009063	-0.65074	-0.21612	0.60535	-0.27254
cg00675157_ACTTCATCACAGTGCATGCT	cg00675157	0.47521	0.26861	0.28794	0.41632	-0.055076	0.37294
cg00675157_GCTAGGTTAAACTAGAAACA	cg00675157	-1.2535	-0.76619	-1.9593	-0.80852	-2.0075	-1.2443
cg00675157_ACTAGAAACACGGTAATGTT	cg00675157	-0.69099	-0.27075	-0.63486	-0.58929	0.54925	-0.47652
cg00704664_AGCCCATGCTGCTCTGAGCC	cg00704664	0.67109	0.2634	0.18166	0.55496	0.71273	0.39362
cg00704664_TGCGGCCGTGATGACTGCCC	cg00704664	0.97442	0.53848	0.84252	0.79893	0.137	0.63061
cg00704664_TCATCACGGCCGCAGCAAAC	cg00704664	1.1223	0.1914	-0.2314	0.18744	-0.077713	0.28614
cg00704664_CTGCGGCCGTGATGACTGCC	cg00704664	0.55837	0.53072	1.1286	0.77874	0.33607	0.76881
cg00704664_GGCCTGGCTCAGAGCAGCAT	cg00704664	0.31542	0.27588	-0.097258	0.27546	-0.17263	0.21408
cg00704664_AGCAGCCCGGGCAGTCATCA	cg00704664	0.14028	0.089963	0.15224	0.10471	0.52603	0.061764
cg00704664_GCATGGGCTCCTGTTTGCTG	cg00704664	0.072665	-0.054161	-0.18009	-0.0059233	-0.088682	-0.26104
cg00704664_GTACTCGGCAAACAGCAGCC	cg00704664	-0.080184	-0.17693	0.081195	-0.19322	-0.36267	-0.24738
cg00704664_GGGCCTGGCTCAGAGCAGCA	cg00704664	-0.023825	0.24797	0.1281	0.3288	1.6766	0.12576
cg00704664_TACTCGGCAAACAGCAGCCC	cg00704664	-0.00084854	0.16187	-0.20141	0.043158	-0.30641	0.038343
cg00793992_GGATGGTTAGAGACTGAAGT	cg00793992	-1.1589	-0.082193	-0.69609	-0.41967	-0.58855	-0.27718
cg00793992_CAGTCTCTAACCATCCCACA	cg00793992	0.62066	0.11479	0.27657	0.020789	1.0902	0.17241
cg00793992_GATGGTTAGAGACTGAAGTA	cg00793992	-0.4479	-0.18562	0.64598	-0.40801	-0.41851	-0.65333
cg00793992_TGAAGTAGGGAATGCACGTT	cg00793992	-0.35396	0.15027	-0.16068	0.11176	-0.64419	0.30982
cg00793992_TGTAACACAGTGTTAGTGTT	cg00793992	-0.42985	0.081309	0.21796	0.20359	-1.0279	-9.0084e-05
cg00793992_CTGTAACACAGTGTTAGTGT	cg00793992	0.25146	0.1516	0.97736	0.14805	0.39254	0.18939
cg00849570_CCAGCGACGGGGAGGGACAC	cg00849570	0.8948	0.51859	0.69986	0.77411	1.0399	0.86167
cg00849570_CAGCCACACCAGCGACGGGG	cg00849570	0.8802	0.085444	0.024093	-0.079465	-0.22305	-0.031045
cg00849570_GACACAGCCACACCAGCGAC	cg00849570	0.54935	0.19937	0.28013	0.073259	0.35848	0.39751
cg00849570_CCAGTTCACCCAGTTTCCGG	cg00849570	-0.45961	-0.066097	0.012475	-0.088659	0.12217	-0.21007
cg00849570_CCTCCGGAAACTGGGTGAAC	cg00849570	0.5209	0.35171	0.64344	0.39845	0.61948	0.35989
cg00849570_CCCGTGTCCCTCCCCGTCGC	cg00849570	0.37644	0.079227	0.19923	0.21242	0.22275	0.45818
cg00849570_GTCGCTGGTGTGGCTGTGTC	cg00849570	0.27069	0.12278	0.28338	0.11738	-0.28277	0.28259
cg00849570_AGACACAGCCACACCAGCGA	cg00849570	0.20631	0.015928	0.6043	0.063256	0.24787	0.036722
cg00849570_AGCCACACCAGCGACGGGGA	cg00849570	0.37098	0.44778	0.27221	0.3073	0.25216	0.55732
cg00849570_ACACAGCCACACCAGCGACG	cg00849570	0.20352	0.1924	0.015389	0.13676	0.048093	0.24562
cg00855396_GCCCAGCCCTACACCTGCCT	cg00855396	1.1288	0.59937	0.89107	0.6577	0.75698	0.72171
cg00855396_ATGCGGTGCCCTCGCTCAAC	cg00855396	0.68331	-0.0027387	0.43193	0.28455	0.75888	0.37736
cg00855396_GTCCCAGGCAGGTGTAGGGC	cg00855396	0.42057	0.12723	0.23566	0.40484	0.19617	0.26005
cg00855396_TGCGGTGCCCTCGCTCAACC	cg00855396	0.54327	0.012452	0.017559	0.85552	0.09449	0.3284
cg00855396_CAGGTGTAGGGCTGGGCAGG	cg00855396	0.22536	-0.055246	0.085481	0.021424	0.37031	0.0068034
cg00855396_TTCAGTCCCAGGCAGGTGTA	cg00855396	0.51572	0.2774	0.083011	0.23037	1.2173	0.31168
cg00855396_GCCTAGACCCCGGTTGAGCG	cg00855396	-0.62209	-0.30467	-0.69901	-0.69189	-0.49026	-0.52527
cg00855396_GCGGTGCCCTCGCTCAACCG	cg00855396	0.43799	0.092618	-0.27293	0.067496	0.70047	0.24598
cg00855396_CCTAGACCCCGGTTGAGCGA	cg00855396	0.11176	0.045921	0.88895	-0.068139	-0.45648	0.16277
cg00855396_GTTCAGTCCCAGGCAGGTGT	cg00855396	-0.045785	0.14849	-0.090452	0.20794	-0.14597	0.078606
cg00858973_GCGGGGCGGAGGAGGAGCCG	cg00858973	1.8196	-0.37237	-0.33834	-0.28564	-0.43579	-0.24042
cg00858973_GAGTGGGGCGGGCGGCGGCC	cg00858973	-1.1173	-0.25851	-0.29448	-0.080144	-0.36146	-0.29524
cg00858973_GCGGTGCGGAGTGGGGCGGG	cg00858973	-0.68029	-0.36625	-0.7726	-0.41263	-0.55639	-0.61658
cg00858973_ACAGCGCGGCGCCGCGCCCG	cg00858973	0.49248	-0.132	0.063492	-0.077262	-0.1811	0.058618
cg00858973_GGCGGCGGCCGGGGACAGCG	cg00858973	-0.17135	-0.1224	-0.30274	-0.21997	-0.68482	-0.31568
cg00858973_GCGCGGCGCCGCGCTGTCCC	cg00858973	0.41136	-0.16235	0.82897	0.13135	0.61029	0.31539
cg00858973_CGGGGCGGAGGAGGAGCCGC	cg00858973	0.27142	-0.13663	0.35222	0.28924	0.63109	0.26671
cg00858973_ACATGCGGTGCGGAGTGGGG	cg00858973	-0.053108	-0.21052	0.25383	-0.070118	0.52942	-0.18995
cg00858973_CGGAGGAGGAGCCGCGGGCG	cg00858973	0.078521	-0.018917	0.39284	0.15896	-0.16775	-0.10999
cg00858973_CATGCGGTGCGGAGTGGGGC	cg00858973	0.014784	-0.26796	0.16121	0.025835	0.15138	-0.018989
cg00888108_AATGTATAAAAAATAACCAG	cg00888108	-3.0114	-2.2821	-3.1105	-2.8038	-3.9461	-3.5029
cg00888108_AAATCTTGATTAAAGGAAGC	cg00888108	-1.1974	-1.0372	-1.0987	-1.441	-0.22391	-1.6671
cg00896220_GGCAATTGGGGATCAGAGAG	cg00896220	-1.066	-0.45268	-0.91382	-0.62178	-0.95955	-0.85033
cg00896220_AATGCCACAGAACTGATGAA	cg00896220	-0.41716	-0.043018	-0.3607	-0.16833	-0.1788	-0.34564
cg00896220_AGTGCCATTCATCAGTTCTG	cg00896220	-0.22265	0.07277	-0.23991	-0.061276	0.102	-0.02112
cg00896220_ATCAGAGAGTGGTCCACTGA	cg00896220	-0.24725	0.022453	-0.30403	-0.091301	-0.20726	-0.16188
cg00896220_GTGGCATTGAGCGCCATCAG	cg00896220	0.14969	0.013054	0.33999	0.21038	0.68773	0.17247
cg00981737_TGTCGCCACCCACTGAGGAA	cg00981737	1.1182	0.1757	0.13493	0.28489	0.36352	0.26501
cg00981737_CCCACGCACTCTGCACTCCA	cg00981737	0.66965	0.37472	0.57304	0.40813	1.1433	0.47061
cg00981737_CCTTGGAGTGCAGAGTGCGT	cg00981737	0.71955	0.36032	0.90426	0.24874	0.49504	0.30729
cg00981737_CGTACCCGTTCCTCAGTGGG	cg00981737	0.27982	0.03821	0.23149	0.29718	0.39065	0.3695
cg00981737_ACCTGTGTCGCCACCCACTG	cg00981737	0.42486	0.36099	1.266	0.55348	0.5284	0.4883
cg00981737_AGGTCGTACCCGTTCCTCAG	cg00981737	-0.45219	0.39098	-0.41451	0.12652	0.12792	0.37569
cg00981737_TGGAGTGCAGAGTGCGTGGG	cg00981737	-0.10548	-0.18211	-0.034178	-0.16227	0.13051	-0.22899
cg00981737_GGTCGTACCCGTTCCTCAGT	cg00981737	-0.075835	-0.073719	-0.04698	-0.049256	0.039212	0.088359
cg00981737_GCCTTGGAGTGCAGAGTGCG	cg00981737	-0.073679	0.16544	0.55067	0.16709	-0.71406	0.1781
cg00981737_GTGGGTGGTGACACACGTCT	cg00981737	-0.066803	-0.0020244	0.29817	0.31471	-0.95783	0.28862
cg01017235_CTCGCTGAGGGACATCTGGA	cg01017235	0.69191	0.4686	0.83161	0.52725	1.2219	0.58042
cg01017235_CATCCTGGGACAGCACCGTG	cg01017235	0.72882	0.46325	0.69996	0.50583	1.7169	0.57567
cg01017235_TGACTGCACAGATCCATCCT	cg01017235	0.75267	0.35828	0.60345	0.50778	0.18355	0.53528
cg01017235_GTTTCTCGCTGAGGGACATC	cg01017235	0.90345	0.31712	0.5264	0.45713	0.88403	0.50965
cg01017235_CTCACGGTGCTGTCCCAGGA	cg01017235	0.63251	0.0015541	0.42899	0.30114	0.5154	0.25193
cg01017235_CTGACTGCACAGATCCATCC	cg01017235	0.63097	0.45195	0.80243	0.50983	0.63672	0.39932
cg01017235_AGCTCTTCCTGCTCTGTGAC	cg01017235	0.7007	0.13467	0.8976	0.62448	0.13516	0.2654
cg01017235_GCAGTCAGGGTTTCTCGCTG	cg01017235	-0.70036	-0.29502	0.039522	-0.44453	-1.1295	-0.62699
cg01017235_AGGATGGATCTGTGCAGTCA	cg01017235	-0.2759	-0.080952	-0.34324	-0.11618	-0.18876	-0.22564
cg01017235_CAGTCAGGGTTTCTCGCTGA	cg01017235	-0.39583	-0.088032	0.32989	-0.29065	0.4379	-0.12648
cg01053087_GGAACCGGCGCAGGCCTCCG	cg01053087	1.4486	-0.069599	-0.045872	0.0013287	-0.48768	0.044038
cg01053087_GAAGCCTCGGAGGCCTGCGC	cg01053087	1.3619	0.46486	0.65286	0.5557	1.1053	0.80869
cg01053087_TCCGAGGCTTCCAGCCGAGA	cg01053087	0.81354	0.044018	0.77238	0.38509	0.85523	0.065155
cg01053087_CAGACCCTGCTCGGGAAACC	cg01053087	0.3543	0.26059	0.2773	0.39048	0.8888	0.30052
cg01053087_GCACCCAGGTTTCCCGAGCA	cg01053087	-0.32555	-0.025906	0.62396	-0.089268	0.33683	-0.20088
cg01053087_GGTTTCCCGAGCAGGGTCTG	cg01053087	-0.38583	-0.45062	-0.62076	-0.54835	-0.20629	-0.65083
cg01053087_GGAGCGCGCGGAACCGGCGC	cg01053087	-0.40908	0.17157	0.62738	-0.08437	0.1745	0.20618
cg01053087_GTCTCGGCTGGAAGCCTCGG	cg01053087	-0.418	0.21749	0.73983	0.21723	0.50278	0.041288
cg01053087_GGGAAACCTGGGTGCCGTCT	cg01053087	-0.090066	-0.064665	0.2044	-0.1859	-0.21214	-0.16287
cg01053087_AGACCCTGCTCGGGAAACCT	cg01053087	0.034592	-0.027929	0.2868	0.090727	0.48433	0.049165
cg01056467_CGAAGGCAATTCCGCTGTTC	cg01056467	1.3594	0.27753	0.42026	0.072294	-1.3039	0.20424
cg01056467_GTGAGTCGCGCCGGTCACGT	cg01056467	1.0924	0.18692	0.93731	0.14992	0.44904	0.36153
cg01056467_ACGTTGGACGCCTGCGCGTT	cg01056467	0.82732	0.50715	0.85797	0.58497	0.48256	0.63465
cg01056467_TCCAGAATCTCCTAACGCGC	cg01056467	-0.67756	-0.57685	-0.45326	-0.37853	-0.97471	-0.43701
cg01056467_ATTAGAGCGGTGAGTCGCGC	cg01056467	0.50296	-0.43275	-0.12069	-0.5052	-0.43895	-0.3617
cg01056467_GCGCAGGCGTCCAACGTGAC	cg01056467	0.47826	0.41533	0.32047	0.67844	1.8973	0.66052
cg01056467_AGATTCTGGAGCCAGAACAG	cg01056467	-0.17106	-0.18574	-1.0388	-0.28549	-1.3254	-0.62853
cg01056467_GCCTGCGCGTTAGGAGATTC	cg01056467	0.042226	-0.30199	0.1036	-0.24976	1.2561	-0.15776
cg01070250_AAAAACGTAGGCTTGGATTA	cg01070250	-0.63079	-0.34625	-0.27448	-0.51521	-0.29239	-0.55572
cg01070250_TTAAGGCGACAGCGATTTCT	cg01070250	-0.65135	-0.45607	-0.30127	-0.66422	-0.85693	-0.42185
cg01070250_TACTAGAAGTGTAAAAACGT	cg01070250	-0.60486	-0.68229	-1.2956	-0.7959	-0.38649	-0.95482
cg01070250_GAAGTGTAAAAACGTAGGCT	cg01070250	-0.30057	-0.39466	-0.099448	-0.63528	-0.64804	-0.68459
cg01074083_GTCTGTACGGGGACTTTGCA	cg01074083	-0.7589	-0.2864	-0.70257	-0.40447	-0.49931	-0.51255
cg01074083_AGTCTGTACGGGGACTTTGC	cg01074083	-0.57004	-0.2733	0.091767	-0.30433	0.03059	-0.374
cg01074083_ACGTACTGCTAGTCTGTACG	cg01074083	0.34428	-0.059998	-0.2673	0.15583	-0.82054	-0.018838
cg01074083_GACGTACTGCTAGTCTGTAC	cg01074083	-0.11319	0.077416	0.18058	0.42305	-0.14654	0.22241
cg01074083_CGACGTACTGCTAGTCTGTA	cg01074083	0.097922	0.051235	-0.28148	0.10157	-0.15123	0.20297
cg01074083_GAAGCACAGTCATCCAAATG	cg01074083	-0.057407	0.042834	-0.066969	-0.10818	-0.043485	-0.048043
cg01074083_AAGCACAGTCATCCAAATGT	cg01074083	0.0027988	0.082852	-0.26814	-0.071325	-0.22831	-0.045022
cg01115070_CAAGGTGGCACGCAGCTCCA	cg01115070	2.7707	0.40209	0.52374	0.60437	0.63991	0.70942
cg01115070_CAGCTCCTCCCTGTGCTCAC	cg01115070	0.89871	0.26088	0.76152	0.52533	1.3615	0.63093
cg01115070_CTTGGAGCTGCGTGCCACCT	cg01115070	0.87539	0.48245	0.86345	0.86167	0.87309	0.75479
cg01115070_CTTGGAATGCCTGTGAGCAC	cg01115070	0.49442	0.17278	0.16672	0.32755	0.94476	0.37183
cg01115070_TGGCACGCAGCTCCAAGGAG	cg01115070	0.6326	0.17031	1.3555	0.42384	0.048771	0.16809
cg01115070_GAATGCCTGTGAGCACAGGG	cg01115070	-0.43684	-0.019116	-0.41367	-0.015594	-0.69431	-0.078143
cg01115070_TTGGAATGCCTGTGAGCACA	cg01115070	0.19044	0.088429	0.19988	0.028129	-0.11556	0.14087
cg01115070_TGCTCACAGGCATTCCAAGG	cg01115070	0.22277	0.1145	0.67468	0.060305	-0.18567	0.084924
cg01115070_CTGTGCTCACAGGCATTCCA	cg01115070	0.2111	0.20681	0.62413	0.30954	0.45364	0.26324
cg01115070_ACGCAGCTCCAAGGAGAGGC	cg01115070	0.22007	0.22428	0.67174	0.34231	1.037	0.45919
cg01127608_CCTCCTTCCCCGCCACCGCC	cg01127608	0.69263	0.20973	0.4038	0.39269	0.67842	0.52301
cg01127608_GTGCCGGGCGGTGGCGGGGA	cg01127608	-0.77716	-0.10957	-0.40716	-0.11055	0.2624	-0.33215
cg01127608_GCTCGAGTGCCGGGCGGTGG	cg01127608	-0.6634	-0.50974	-0.49916	-0.39923	-0.40707	-0.71226
cg01127608_CCGGGCGGTGGCGGGGAAGG	cg01127608	-0.38433	-0.55805	-0.29887	-0.34749	-0.63854	-0.51434
cg01127608_TCGAGTGCCGGGCGGTGGCG	cg01127608	-0.48854	-0.18285	-0.64081	-0.15867	-0.49372	-0.20694
cg01127608_CGGGCTCGAGTGCCGGGCGG	cg01127608	-0.56709	-0.35025	-0.756	-0.30609	-1.2745	-0.40975
cg01127608_GGACGAGAAGCGCTTACTGT	cg01127608	0.19139	0.054634	0.014469	0.020155	0.58433	0.16352
cg01127608_CACCGCCCGGCACTCGAGCC	cg01127608	0.59476	0.38145	0.098486	0.21511	0.48426	0.38428
cg01127608_TGCAGTACAGTTTCCGATCC	cg01127608	-0.072212	-0.19479	-0.42698	-0.039935	-0.55325	-0.2175
cg01127608_CTCGAGTGCCGGGCGGTGGC	cg01127608	0.090713	-0.20741	0.48797	-0.13649	-0.46568	-0.16919
cg01128042_GGAAAACAGAGATGATGCCA	cg01128042	-0.55978	-0.27502	-0.49689	-0.36544	-0.55694	-0.45093
cg01128042_GAAAACAGAGATGATGCCAA	cg01128042	-0.38282	-0.25859	-0.4321	-0.51758	0.084022	-0.57996
cg01128042_AGGCACTGGCTCGGATCACA	cg01128042	-0.17758	0.010232	-0.17444	0.067182	-0.46373	0.086418
cg01128042_GAGCCAGTGCCTGGAAAATA	cg01128042	0.18169	-0.10438	-0.89455	-0.34137	0.11595	-0.41702
cg01128042_GGCACTGGCTCGGATCACAT	cg01128042	-0.089411	-0.10265	-0.042654	-0.078818	-0.033287	-0.16283
cg01128042_ATGTGATCCGAGCCAGTGCC	cg01128042	0.048359	0.21506	-0.12009	0.47015	0.26795	0.28274
cg01128042_CGAGCCAGTGCCTGGAAAAT	cg01128042	0.0070484	-0.0082828	0.31023	0.23467	-0.79043	-0.11487
cg01164094_TCTACTATTCCGGGGTCTGG	cg01164094	-1.0173	-0.31719	-0.7415	-0.72832	-0.61562	-0.88269
cg01164094_CCTAGTGGAGCTGCGAGAAG	cg01164094	0.48015	0.18867	0.58157	0.033226	0.17859	0.19915
cg01164094_GGCCACTCTCCTCCAGACCC	cg01164094	0.64247	0.23443	-0.075366	0.40278	-0.58204	0.23388
cg01164094_GTCGGTGGATCTACTATTCC	cg01164094	-0.68212	-0.25045	-0.48403	-0.16899	-0.32625	-0.35956
cg01164094_CTAGTGGAGCTGCGAGAAGA	cg01164094	-0.44159	-0.14572	0.029496	-0.22107	0.18989	-0.10675
cg01164094_GGATCTACTATTCCGGGGTC	cg01164094	-0.99681	-0.48262	-1.5036	0.3015	-1.6491	-0.93221
cg01164094_TCGGTGGATCTACTATTCCG	cg01164094	-0.15579	-0.15858	-0.36214	-0.41598	-0.44194	-0.29339
cg01164094_CTTCTGCAGGTGCAAGCTGT	cg01164094	-0.15117	0.24537	0.45483	0.2296	1.6032	0.20848
cg01164094_TTCCGGGGTCTGGAGGAGAG	cg01164094	0.029657	-0.24865	-0.15355	-0.3013	-0.60215	-0.469
cg01164094_CTGCAGGTGCAAGCTGTCGG	cg01164094	0.12557	0.13689	0.18284	-0.014764	-1.4498	-0.20745
cg01181863_GTAGGTGCGCCCGTAGCCTA	cg01181863	1.3891	0.20967	0.10567	0.16372	0.26322	0.29745
cg01181863_GCCCACACCAGCACCAGCGA	cg01181863	0.52841	0.34248	0.73682	0.36243	0.42373	0.4239
cg01181863_CTGCTCTCTGTTGTTTCCAT	cg01181863	0.20112	0.05051	0.23672	0.017795	0.28132	0.0013265
cg01181863_CTGTTGTTTCCATAGGCTAC	cg01181863	-0.29011	-0.18915	-0.031393	-0.090914	0.12928	-0.11271
cg01181863_GGCAGACGTGCAGCTCAAGT	cg01181863	0.21367	0.13461	-0.098489	0.17313	0.47735	0.11886
cg01181863_TCTGTTGTTTCCATAGGCTA	cg01181863	-0.2286	-0.31039	-0.1487	-0.31781	0.30182	-0.30882
cg01181863_AGAGCAGTGACTGCACACAG	cg01181863	-0.045805	0.10503	-0.16181	-0.17437	0.30946	-0.072478
cg01191806_TGCTTGAGCCTGCCACACGA	cg01191806	1.3664	0.27653	0.58619	0.23101	0.19221	0.56481
cg01191806_GTGCTTGAGCCTGCCACACG	cg01191806	0.83367	0.30411	0.62649	0.45665	0.060766	0.49485
cg01191806_TTTGCTTGAACACCTGCCGG	cg01191806	0.42533	-0.14725	-0.33465	-0.33558	-0.21658	-0.58163
cg01191806_CCTAAATCTCCACCTCCGGC	cg01191806	-0.50314	-0.15977	-0.067427	-0.45332	0.28588	-0.44813
cg01191806_AGGTCTGGGACAGGTTTCTG	cg01191806	-0.37986	-0.13168	-0.14077	-0.15422	-0.33637	-0.35993
cg01191806_AGATTTGCTTGAACACCTGC	cg01191806	-0.3978	-0.13721	-0.4454	-0.1278	-0.67774	-0.30056
cg01191806_GCTTGAACACCTGCCGGAGG	cg01191806	0.60761	-0.096513	-0.16389	-0.36523	-0.46855	-0.43239
cg01191806_CCTGCCGGAGGTGGAGATTT	cg01191806	-0.70726	-0.26961	-0.78753	-0.4392	-0.96474	-0.42645
cg01191806_GCTTCCTAAATCTCCACCTC	cg01191806	0.36756	0.019369	-0.10562	-0.077941	0.49542	0.01821
cg01191806_ACAGAAACCTGTCCCAGACC	cg01191806	0.18508	-0.031511	0.081704	-0.12436	-0.15661	-0.22511
cg01218414_CAAAAGAAAAAACTGAAGTA	cg01218414	-2.2463	-1.0238	-1.8987	-1.5594	-2.0971	-2.0911
cg01223071_TTTATCGCCCGCTGCCCCAA	cg01223071	0.32068	0.061853	0.38554	0.085865	0.51617	0.14391
cg01223071_ATAAACCAAAAAAGTTAATT	cg01223071	-2.8528	-1.403	-3.159	-2.1528	-1.938	-2.7603
cg01223071_TTGGTCCTCAGGAATGCCAT	cg01223071	0.42459	0.28015	0.48347	0.40843	0.88926	0.48957
cg01223071_AGGAATGCCATTGGGGCAGC	cg01223071	0.43683	0.20754	-0.092036	0.10177	0.94367	0.080042
cg01223071_CTGCCCCAATGGCATTCCTG	cg01223071	0.36954	0.26529	0.39993	0.16528	0.75167	0.34683
cg01223071_GGTCCTCAGGAATGCCATTG	cg01223071	0.27753	0.14449	-0.095048	0.08475	0.25066	-0.028478
cg01223071_TGGTCCTCAGGAATGCCATT	cg01223071	0.38322	0.32427	-0.056304	0.32259	0.86284	0.46054
cg01223071_CAGGAATGCCATTGGGGCAG	cg01223071	-0.13809	0.075371	-0.057558	-0.0034854	-0.1211	0.10737
cg01282508_AGACTGAGAGTGAGGGAGGC	cg01282508	0.62777	0.10576	0.45329	0.09014	0.37453	0.22298
cg01282508_CAACTATACTCCCAGCAGTT	cg01282508	-0.72545	-0.394	-0.5346	-0.78292	-0.16403	-0.9178
cg01282508_CCTTGGTCTCCCAAACTGCT	cg01282508	0.25648	0.35682	0.48054	0.43872	0.75713	0.33736
cg01282508_AAACACAGAGACTGAGAGTG	cg01282508	-0.46531	-0.20747	-0.08815	-0.27913	0.13025	-0.39753
cg01282508_ACAGAGACTGAGAGTGAGGG	cg01282508	-0.24653	-0.10803	-0.14043	-0.24251	0.16108	-0.28756
cg01282508_AACACAGAGACTGAGAGTGA	cg01282508	0.24702	-0.19872	-0.27979	-0.27048	0.44579	-0.43176
cg01282508_GCCTTGGTCTCCCAAACTGC	cg01282508	0.56453	0.68596	0.10839	0.6007	-0.71587	0.67122
cg01282508_GTGAGGGAGGCTGGGCGCGC	cg01282508	-0.14179	0.1312	-0.057767	0.38458	0.15133	0.19136
cg01282508_CCCAGCAGTTTGGGAGACCA	cg01282508	0.063005	0.22654	-0.047038	0.18983	0.30388	0.28375
cg01282508_GACTGAGAGTGAGGGAGGCT	cg01282508	0.051003	0.32564	-0.091042	0.3655	0.33649	0.40163
cg01283685_TCCCACCTTGCCATGCCTTC	cg01283685	1.4964	0.31255	0.78925	0.72795	1.0589	0.80423
cg01283685_CCCACCTTGCCATGCCTTCA	cg01283685	1.0177	0.42012	1.1542	0.60235	1.0636	0.70915
cg01283685_TCCCTGAAGGCATGGCAAGG	cg01283685	1.0869	0.032808	0.36366	0.61951	0.61509	0.42157
cg01283685_ACACTGCCTCCCTGAAGGCA	cg01283685	1.1189	-0.020968	0.71069	-0.11773	-0.10686	0.35079
cg01283685_GCATGGCAAGGTGGGACGCT	cg01283685	0.8498	0.45188	0.43963	0.72603	0.76392	0.58865
cg01283685_ACCTTGCCATGCCTTCAGGG	cg01283685	0.55716	0.33442	0.50899	0.36651	1.1593	0.48209
cg01283685_CGCTTGGCCGCCACCTGCAG	cg01283685	0.51487	-0.087899	0.52698	0.16201	0.17653	0.069216
cg01283685_CCCTGAAGGCATGGCAAGGT	cg01283685	0.40655	0.4471	0.72429	0.3466	0.18397	0.51864
cg01283685_GGTGAGGCCCCTGCAGGTGG	cg01283685	-0.1212	-0.01192	0.17162	-0.077257	0.32293	-0.13932
cg01283685_GCCTCCCTGAAGGCATGGCA	cg01283685	0.10216	0.18709	0.57643	0.12206	0.40656	0.4179
cg01312546_ACTGCGACGCCATCTGCTCC	cg01312546	1.3958	0.29488	1.2248	0.45287	1.6652	0.62575
cg01312546_TGCTCCAGGCAGGGACACAC	cg01312546	1.0157	0.28554	-0.081848	0.43262	0.58562	0.5031
cg01312546_CGACGCCATCTGCTCCAGGC	cg01312546	1.3164	0.14388	1.2019	0.012582	0.28478	0.2272
cg01312546_GATGCCAGTGTGTCCCTGCC	cg01312546	0.62863	0.26292	0.3883	0.58719	0.91964	0.56117
cg01312546_GTGTCCCTGCCTGGAGCAGA	cg01312546	0.35727	0.3595	0.70504	0.41631	0.92258	0.63643
cg01312546_AGATGGCGTCGCAGTGTCAC	cg01312546	0.44867	0.28227	0.39943	0.44252	0.34943	0.62212
cg01312546_GACGCCATCTGCTCCAGGCA	cg01312546	0.37463	0.37307	0.6304	0.25356	0.79787	0.38888
cg01312546_TGGTTCCCAGTCTCTCGCCC	cg01312546	0.1928	0.077413	-0.096846	0.19885	0.079087	0.24264
cg01312546_CGCAGTGTCACTGGCAGCCT	cg01312546	0.21329	0.20706	-0.13084	0.37339	0.19437	0.37103
cg01312546_TCGCAGTGTCACTGGCAGCC	cg01312546	0.13025	0.39576	1.279	0.48831	-0.36461	0.54619
cg01324343_CTTCTGCCACACAGAGCCGC	cg01324343	1.0891	0.41785	0.94417	0.24769	0.26226	0.24511
cg01324343_ACGCAGCCCAGATCTCTCCA	cg01324343	0.36103	0.19312	0.47424	0.33673	0.94973	0.22349
cg01324343_GATAAACACAAAGCCACCCG	cg01324343	-0.93544	-0.28672	-0.75559	-0.51921	-0.38645	-0.64393
cg01324343_AAAAGAGCACTGGATGACCG	cg01324343	0.34395	0.15556	-0.09758	0.12702	0.049445	0.12245
cg01324343_TGGCTTTGTGTTTATCACAC	cg01324343	-0.5773	-0.3903	-0.59191	-0.30221	-0.78193	-0.62878
cg01324343_CTGCCACACAGAGCCGCGGG	cg01324343	-0.3997	0.05957	-0.30683	0.23397	-0.43839	0.098699
cg01324343_AAGCCACCCGCGGCTCTGTG	cg01324343	-0.159	-0.066843	0.2573	-0.17422	0.97245	-0.26912
cg01324343_GGATGACCGTGGAGAGATCT	cg01324343	-0.091664	0.050014	-0.3194	-0.12329	0.23456	0.015013
cg01324343_GGCAGAAGCGAAAAGAGCAC	cg01324343	-0.059655	0.028201	-0.30333	0.19937	0.27902	0.070813
cg01324343_GCTTCTGCCACACAGAGCCG	cg01324343	-0.096559	-1.1758	-0.57045	-1.0127	-0.18063	-1.0829
cg01341801_GTCTCTGAAATAAAAGTGTG	cg01341801	-1.853	-0.66531	-1.2704	-1.1338	-0.71035	-1.4349
cg01341801_TCAGAGACTGCGTGAAGGGT	cg01341801	0.7842	0.079132	0.44231	0.057869	-0.026583	0.12818
cg01341801_CTGCGTGAAGGGTGGGTGCC	cg01341801	1.5257	0.16702	-1.1535	0.27958	0.24917	0.53281
cg01341801_TATTTCAGAGACTGCGTGAA	cg01341801	-0.76813	-0.34522	-0.23783	-0.55608	-0.15976	-0.47421
cg01341801_TTCAGAGACTGCGTGAAGGG	cg01341801	-0.33851	0.047788	-0.16114	-0.042776	-0.25171	-0.078827
cg01341801_GGCCAGTTCCAGACTGTCCC	cg01341801	-0.9241	-1.6101	-0.26102	-0.85741	1.4414	-1.2543
cg01341801_TTATTTCAGAGACTGCGTGA	cg01341801	-0.24961	-0.46675	-0.43171	-0.50111	-0.11662	-0.73075
cg01341801_TGCGTGAAGGGTGGGTGCCA	cg01341801	0.073817	-0.037657	0.15612	0.008246	0.48121	0.050807
cg01341801_TGCCAGGGACAGTCTGGAAC	cg01341801	-0.18136	0.33645	1.0654	0.27149	0.078742	0.34364
cg01341801_GGTGGGTGCCAGGGACAGTC	cg01341801	-0.044595	0.046584	-0.30235	0.26209	-0.31581	-0.050151
cg01344056_CGATGATTTGCCCGTCCTCT	cg01344056	0.33979	0.32149	0.21255	0.41388	0.65592	0.30559
cg01344056_ATTTCGTTCTGATAACCTAG	cg01344056	-0.49075	-0.3038	0.073285	-0.17139	-0.37738	-0.35646
cg01344056_TGAGAAGCTGCATGTGAAAG	cg01344056	0.24135	-0.012799	0.16081	0.1353	0.12649	-0.17685
cg01344056_GTTCTGATAACCTAGAGGAC	cg01344056	0.24947	-0.44101	-0.59678	-0.51511	-0.10085	-0.49242
cg01344056_GAGGACGGGCAAATCATCGT	cg01344056	0.10321	0.37255	0.21339	0.32799	0.60582	0.23503
cg01344056_CGTTCTGATAACCTAGAGGA	cg01344056	0.011688	-0.4035	0.3141	-0.5856	-0.17482	-0.67384
cg01356752_GAGATATTGCTTAATTAAAG	cg01356752	-2.2572	-1.0678	-1.7419	-1.68	-1.8841	-2.0084
cg01356752_AGAGATATTGCTTAATTAAA	cg01356752	-2.6196	-1.4476	-2.3153	-1.795	-1.9655	-2.4995
cg01356752_TTATAACGGTATATTGGTGA	cg01356752	-0.98366	-0.64973	-0.61484	-0.84009	-0.89416	-1.0776
cg01356752_TAGAGATATTGCTTAATTAA	cg01356752	-2.174	-1.2504	-1.6165	-1.5929	-1.7269	-2.3437
cg01356752_TCAATGAAATTAAGCTATCT	cg01356752	-1.2019	-0.53434	-1.3619	-0.74312	-0.8907	-1.2228
cg01356752_ATCAATGAAATTAAGCTATC	cg01356752	-1.3709	-0.73087	-1.4776	-1.0283	-0.80596	-1.0833
cg01397495_AAAGAGAGAGAGAGAGATTT	cg01397495	-1.1995	-0.52971	-0.93014	-0.82006	-0.8741	-1.1099
cg01397495_AAGAGAGAGAGAGAGATTTG	cg01397495	-0.78327	-0.31248	-0.69556	-0.60044	-0.59901	-0.75483
cg01397495_AAAAGAGAGAGAGAGAGATT	cg01397495	-0.58721	-0.32587	-0.78793	-0.54827	-0.70592	-0.84136
cg01397495_TTGCAAAATCGTAAAGAAGA	cg01397495	-0.87959	-0.32065	-0.64177	-0.45246	-0.94084	-0.68515
cg01397495_GGCAACACTGAAAGAAGTGA	cg01397495	-0.28845	-0.13744	-0.51813	-0.3477	0.39217	-0.36482
cg01397495_AAAGAAGATGGTACTGAGAT	cg01397495	0.034232	-0.066538	-0.1517	-0.13676	0.17844	-0.30393
cg01412404_TTTCTTCACTTTCTTCAATA	cg01412404	-1.6784	-1.0247	-0.84392	-1.0174	-0.79165	-1.5757
cg01412404_TTCACTTTCTTCAATATGGA	cg01412404	-0.79034	-0.5166	-0.55255	-0.86433	-0.66473	-1.0814
cg01412404_AGTGAGAAGGGATAGTTAGT	cg01412404	-0.4729	-0.12433	-0.4927	-0.29109	-0.30154	-0.38628
cg01412404_GATACCTACTCAAAGTGAGA	cg01412404	-0.6634	-0.32038	-0.51368	-0.47818	0.30965	-0.79698
cg01412404_GTTGGCCACATCGAGTTACA	cg01412404	0.35992	0.20501	-0.29293	0.074102	-0.032542	0.16409
cg01412404_ATACCTACTCAAAGTGAGAA	cg01412404	-0.68415	-0.016183	-0.20991	-0.35323	-0.93398	-0.37703
cg01412404_TATCCCTTCTCACTTTGAGT	cg01412404	-0.17302	-0.060047	-0.031943	-0.077719	0.55895	-0.22835
cg01412404_GATGGCCTTGTAACTCGATG	cg01412404	-0.11584	0.073934	0.12215	-0.10487	0.48199	0.049353
cg01418896_CTCTCGAGAAGCGCCAATCG	cg01418896	0.7319	0.16865	0.62882	0.26675	0.61036	0.32351
cg01418896_CAAACAACACCTAATCAAAT	cg01418896	-0.79404	-0.24315	-0.44793	-0.78811	-0.068422	-0.77764
cg01418896_TGATTAGGTGTTGTTTGACA	cg01418896	-0.57078	-0.21396	-0.39779	-0.29001	-0.61473	-0.55822
cg01418896_TGCGAGGGGAAAGGGAAGTA	cg01418896	0.18607	-0.10509	0.20808	-0.12473	0.41062	-0.10795
cg01418896_GAAGTAAGGTTACCCACGAT	cg01418896	-0.13028	-0.061295	-0.020755	-0.12141	0.34769	-0.0010877
cg01418896_GTGTTGTTTGACAAGGCCGT	cg01418896	-0.086226	-0.049468	0.040921	0.059013	0.2201	-0.10514
cg01426208_ATCGCGCTCCACCCCGGACT	cg01426208	0.69422	0.30046	0.92873	0.23976	0.39187	0.35354
cg01426208_CAGGAATTCCGAGTCCGGGG	cg01426208	-1.1644	-0.57955	-1.2583	-1.1439	-1.0095	-1.162
cg01426208_TTCCACATCGCGCTCCACCC	cg01426208	0.63672	0.11971	0.3157	0.12514	0.44962	0.55981
cg01426208_TATGAAAATGCAGACCTGTG	cg01426208	-0.803	-0.29746	-0.80723	-0.49959	-0.93206	-0.83199
cg01426208_GCTATGAAAATGCAGACCTG	cg01426208	-0.46721	0.099094	-0.081524	-0.12253	-0.2601	-0.12656
cg01426208_AAAATGCAGACCTGTGGGGC	cg01426208	-0.62094	-0.39346	-0.75568	-0.37627	-0.13787	-0.5961
cg01426208_CTATGAAAATGCAGACCTGT	cg01426208	-0.43377	-0.21749	-0.27154	-0.49895	-0.24066	-0.48123
cg01426208_ACTCGGAATTCCTGCCCCAC	cg01426208	-0.20752	0.073131	0.018194	0.15272	-0.001593	0.077438
cg01426208_GGGCAGGAATTCCGAGTCCG	cg01426208	-0.3509	-0.26439	-0.39568	-0.58248	-1.1185	-0.4987
cg01426208_GTCCGGGGTGGAGCGCGATG	cg01426208	0.12331	-0.096201	-0.14805	0.060717	-0.010334	-0.21805
cg01447579_CAAATGGCATTAGAAGGGGG	cg01447579	-1.0284	-0.32238	-0.45289	-0.5368	0.21672	-0.72364
cg01447579_GTGCAAGGACTCACATCAGT	cg01447579	0.54965	0.1374	0.66198	0.3716	-0.024074	0.1733
cg01447579_AAATGGCATTAGAAGGGGGA	cg01447579	-0.62626	-0.2703	-0.64558	-0.69872	-0.67202	-0.78468
cg01447579_GGGGGAGGGTTGGGCAGAGG	cg01447579	-0.66318	-0.24978	-0.093067	-0.31756	-0.11	-0.57364
cg01447579_GGGCAGAGGAGGCACGGAGC	cg01447579	0.41159	0.48567	-0.1271	0.61335	0.43786	0.61392
cg01447579_TGCAAGGACTCACATCAGTT	cg01447579	-0.34031	0.15092	0.20292	0.050482	-0.58455	0.11076
cg01447579_GCACTGACAGATGCAGTGCA	cg01447579	-0.47696	0.079113	0.070113	0.29468	-0.52416	0.030867
cg01447579_AGGGTTGGGCAGAGGAGGCA	cg01447579	-0.22997	0.05337	0.31154	-0.0044046	0.15634	0.069339
cg01447579_GCATTAGAAGGGGGAGGGTT	cg01447579	-0.21839	-0.026878	0.072885	-0.13017	0.83347	-0.33996
cg01447579_TGGGCAGAGGAGGCACGGAG	cg01447579	0.19233	0.32274	4.1896	0.45195	0.051919	0.3831
cg01463139_GAAAGGAGAGTGGAAATGTA	cg01463139	-0.94531	-0.2501	-0.56366	-0.3362	-0.35072	-0.49651
cg01463139_TTTCACACAAAGTTTGCAGG	cg01463139	-0.80942	-0.27236	-0.038816	-0.4162	-0.21483	-0.63404
cg01463139_AAATTTCACACAAAGTTTGC	cg01463139	-1.4067	-0.90837	-1.3361	-1.1875	-0.87289	-1.2026
cg01463139_GTAGAAACCAGGATCCAGAA	cg01463139	-0.46414	-0.0017375	-0.40025	-0.2336	0.072796	-0.36802
cg01463139_ACACAAAGTTTGCAGGTGGC	cg01463139	-0.5945	-0.51197	-0.72058	-0.59301	0.23642	-0.75281
cg01463139_TACATTTCCACTCTCCTTTC	cg01463139	-0.07136	-0.13928	-0.085493	-0.040621	0.17446	-0.21161
cg01463139_CCAGGATCCAGAAAGGAGAG	cg01463139	-0.10284	-0.09767	0.27132	-0.23903	-0.43856	-0.16798
cg01463139_AAAGGAGAGTGGAAATGTAC	cg01463139	-0.048466	-0.29545	-0.31948	-0.42051	0.01584	-0.4525
cg01463139_CCACTCTCCTTTCTGGATCC	cg01463139	0.013662	0.12689	0.46635	0.14743	0.13342	-0.065184
cg01494348_GCGTTGGGCTATTGGCGCGC	cg01494348	-1.0128	-0.64306	-0.61377	-0.79502	-0.97261	-0.84834
cg01494348_GGCGTTGGGCTATTGGCGCG	cg01494348	-0.62225	-0.59066	-0.65128	-0.66538	-0.58771	-0.7865
cg01494348_GCGGAAGAAGAGCTCGAACT	cg01494348	0.26655	0.36615	0.050641	0.33304	0.15516	0.29507
cg01494348_TGGGCTATTGGCGCGCGGGC	cg01494348	-0.79935	-0.30834	-1.0491	-0.59226	-0.68219	-0.71149
cg01494348_CCACCATGGCGTTGGGCTAT	cg01494348	0.31441	0.1425	0.65156	0.26947	0.71278	0.26437
cg01494348_GGGCTATTGGCGCGCGGGCC	cg01494348	-0.41008	-0.03444	-0.56804	0.0042429	-0.42547	-0.1625
cg01494348_ATTGGCGCGCGGGCCGGGCG	cg01494348	-0.32778	-0.12207	0.021634	0.10732	-1.5873	-0.05911
cg01494348_ACTCGGCGGCGTCCCGCGCC	cg01494348	0.19042	-0.062952	0.33741	0.20064	1.3359	0.62178
cg01494348_GAAGAAGAGCTCGAACTCGG	cg01494348	0.09521	0.093669	0.25664	-0.15628	-0.22411	-0.020711
cg01494348_TTGGCGCGCGGGCCGGGCGC	cg01494348	0.025731	-0.2	0.1714	0.1304	0.45556	-0.10005
cg01561758_CCATAAGAGTTGAGACAGCT	cg01561758	-0.76698	-0.096333	-0.22802	0.3624	-0.55945	-0.29724
cg01561758_ACAGCTGTATCCTTCCCAGG	cg01561758	-0.72924	-0.041728	-0.29898	-0.014562	-0.37425	-0.28299
cg01561758_CCCAGCTGTCTCAACTCTTA	cg01561758	0.3527	0.016506	-0.11938	-0.030938	0.080207	-0.019686
cg01561758_CAGCTGGGTCTGCAGGACAT	cg01561758	-0.45779	0.15184	-0.27759	0.24366	-1.2313	0.091917
cg01561758_CCAGGTGGCCCTACAGAGGA	cg01561758	-0.3673	0.23932	-0.47726	0.06869	-1.2216	-0.1315
cg01561758_CTGCAGGACATTGGAAAAGT	cg01561758	-0.23209	-0.017233	-0.17322	-0.2791	-0.50442	-0.25106
cg01561758_TGCAGGACATTGGAAAAGTC	cg01561758	-0.13829	0.018885	0.29177	0.20088	0.027132	-0.20891
cg01561758_ACCATAAGAGTTGAGACAGC	cg01561758	-0.066843	-0.16711	0.29499	-0.34207	0.044733	-0.37985
cg01561758_TCGGGTGTGCCTTCCTCTGT	cg01561758	0.033012	-0.010799	0.62865	0.39	-0.41781	0.32588
cg01561758_GTTGAGACAGCTGGGTCTGC	cg01561758	0.0029804	-0.080089	-0.22406	-0.19576	0.80537	-0.17955
cg01594260_TTCTTCTTTGAAAGATAAAA	cg01594260	-1.932	-1.8028	-2.3758	-2.1028	-2.0024	-3.4394
cg01594260_AAAACTGAGTTCAGCCAAGT	cg01594260	-0.54877	-0.24613	-0.73736	-0.37574	-0.63474	-0.47619
cg01594260_AACTTGGCTGAACTCAGTTT	cg01594260	0.33227	-0.1082	-0.081468	-0.25918	0.34448	-0.27356
cg01606628_GCCAAGCTCCCTGTTCCAGT	cg01606628	1.0277	0.30227	0.63487	0.36956	1.1638	0.51844
cg01606628_TTCCAGTGGGAAGGCCCCAT	cg01606628	0.72162	0.27337	0.73917	0.26789	0.99701	0.51888
cg01606628_GGGGCCTTCCCACTGGAACA	cg01606628	0.59534	0.085523	-0.029122	-0.058234	-0.22795	-0.041099
cg01606628_CTACTTAAGGAAGCGAAGGT	cg01606628	0.64157	-0.16314	-0.059182	-0.0074498	-0.90681	-0.019475
cg01606628_GTTCCAGTGGGAAGGCCCCA	cg01606628	0.32114	0.27132	-0.24218	0.20581	-0.049203	0.22341
cg01606628_TGGGGCCTTCCCACTGGAAC	cg01606628	0.29559	-0.021497	-0.22031	0.2035	-0.49042	0.11027
cg01606628_TCCCACTGGAACAGGGAGCT	cg01606628	0.24646	0.19271	0.1026	0.38118	0.54412	0.38994
cg01606628_TACTTAAGGAAGCGAAGGTC	cg01606628	0.19195	-0.29055	-0.62759	-0.37061	-0.6155	-0.37097
cg01606628_AGCCAAGCTCCCTGTTCCAG	cg01606628	-0.26469	0.25163	0.21476	0.15115	-0.42962	0.13538
cg01606628_AGCTCCCTGTTCCAGTGGGA	cg01606628	-0.16587	0.031704	-0.22076	0.033377	0.2779	-0.052918
cg01624238_GTGCAGGCAGGATGAGCCGA	cg01624238	0.61527	0.34116	0.18291	0.29212	0.10541	0.4517
cg01624238_CCTGCACCAGTGCAATGCCC	cg01624238	0.68376	0.41939	0.17491	0.53374	0.16958	0.45162
cg01624238_GCAGGATGAGCCGAGGGGAA	cg01624238	0.49268	0.11257	0.4701	0.1915	-0.16696	-0.079032
cg01624238_TGCAGGCAGGATGAGCCGAG	cg01624238	0.34175	0.32126	-0.21249	0.18874	-0.012471	0.28777
cg01624238_GGCATTGCACTGGTGCAGGC	cg01624238	-0.53591	-0.51734	0.19578	0.34912	-1.524	-0.88952
cg01624238_GCCTGGCACTCCTTTCCCCT	cg01624238	0.2298	0.33778	0.51894	0.3275	0.6724	0.5095
cg01624238_GGTGCAGGCAGGATGAGCCG	cg01624238	0.26717	0.24376	0.21299	0.21325	-0.61469	0.17613
cg01624238_GCCGAGGGGAAAGGAGTGCC	cg01624238	0.24625	0.58082	-0.29703	0.33044	0.99689	0.67137
cg01624238_GGAACACCAGGGCATTGCAC	cg01624238	0.11407	0.28562	0.77412	0.21843	0.40558	0.32264
cg01624238_CCAGGGCATTGCACTGGTGC	cg01624238	-0.14903	0.0054749	0.30342	-0.048039	-0.59391	-0.050743
cg01682784_AGATAAAATGTTTGAGTGGA	cg01682784	-2.2066	-1.0782	-1.9135	-1.5849	-1.9517	-2.2116
cg01682784_AACGAGATAAAATGTTTGAG	cg01682784	-1.8139	-1.1374	-1.7939	-1.522	-1.7301	-1.8607
cg01682784_AAAATGTTTGAGTGGAAGGC	cg01682784	-0.77512	-0.53815	-0.54634	-0.68031	-0.42692	-0.90747
cg01682784_TGAGTGGAAGGCGGGACCTG	cg01682784	0.53298	0.29014	0.49641	0.54677	0.94993	0.49406
cg01682784_TCCGTGTAACATCAGAGGTT	cg01682784	0.63005	0.15632	0.48587	0.25694	-0.33749	0.38682
cg01682784_TTGAGTGGAAGGCGGGACCT	cg01682784	0.28741	0.34252	-0.11023	0.2792	-0.43	0.47181
cg01682784_CCGTGTAACATCAGAGGTTG	cg01682784	-0.28505	-0.045142	0.04885	-0.0018838	-0.084815	0.034645
cg01682784_CTGGTTCCGTGTAACATCAG	cg01682784	0.13656	0.18214	0.22032	0.25564	0.32094	0.35353
cg01682784_TTCCGTGTAACATCAGAGGT	cg01682784	0.081393	0.1181	0.35425	-0.14752	-0.067853	0.062884
cg01682784_TTTGAGTGGAAGGCGGGACC	cg01682784	0.079386	-0.096083	0.4857	0.13365	0.41485	0.013631
cg01741999_AGCCTAGGCCCCGGGCCCTC	cg01741999	1.1465	0.32323	0.19711	0.67143	-0.66582	0.49152
cg01741999_GTGCAACCAGCCTAGGCCCC	cg01741999	1.0398	0.24663	0.69294	0.15766	0.30102	0.30063
cg01741999_GCTGGTTGCACTTAAGTCTC	cg01741999	0.46441	-0.17662	-0.10068	-0.30246	-0.36702	-0.27384
cg01741999_GCTCTGAGGGCTTGGTCCCG	cg01741999	0.35911	0.11533	-0.082877	0.1715	-0.083083	0.023309
cg01741999_GACTTAAGTGCAACCAGCCT	cg01741999	-0.31147	-0.098929	-0.3352	-0.04453	0.056322	-0.11368
cg01741999_CTCTGAGGGCTTGGTCCCGA	cg01741999	0.23089	0.078134	0.13085	0.056718	0.54694	0.14775
cg01741999_GGCCGGCAGCTCTGAGGGCT	cg01741999	-0.24489	0.15787	0.11297	-0.012418	-1.1805	0.13796
cg01741999_CTCCTGGCCGGCAGCTCTGA	cg01741999	0.137	0.11562	-0.12626	0.003327	0.58005	0.18358
cg01741999_GGCTTGGTCCCGAGGGCCCG	cg01741999	0.06133	-0.0049937	-0.38278	-0.016842	-1.5959	-0.08693
cg01741999_AGTGCAACCAGCCTAGGCCC	cg01741999	0.033778	-0.11124	-0.089433	-0.0036283	-0.042	-0.010562
cg01758122_CGCCGAGAACCACGTGTCCT	cg01758122	1.1356	0.49253	0.87875	0.61685	0.50525	0.82421
cg01758122_TCGCCGAGAACCACGTGTCC	cg01758122	1.1514	0.4545	0.88021	0.78751	0.81388	0.83831
cg01758122_GCCGAGAACCACGTGTCCTG	cg01758122	0.6799	0.71183	0.28043	0.70461	0.61102	0.90001
cg01758122_ATTCCCTCAAGCCCTGCCCC	cg01758122	0.50033	0.36071	0.64397	0.50069	0.92474	0.52735
cg01758122_TGTCCTGGGGCAGGGCTTGA	cg01758122	0.43791	0.0067991	0.68142	0.26452	0.45211	0.15018
cg01758122_GAACCACGTGTCCTGGGGCA	cg01758122	0.35065	0.35259	0.31005	0.22367	0.70854	0.36008
cg01758122_GCCCCAGGACACGTGGTTCT	cg01758122	0.34667	0.35366	0.66427	0.38259	0.36383	0.42137
cg01758122_CAGGGCTTGAGGGAATTCAA	cg01758122	-0.3077	-0.12331	-0.21232	-0.26932	-0.6519	-0.28618
cg01758122_AAGCCCTGCCCCAGGACACG	cg01758122	0.27696	0.58578	0.87931	0.81063	0.50873	0.59384
cg01758122_GCAGGGCTTGAGGGAATTCA	cg01758122	-0.044096	0.0944	-0.24256	0.008005	0.21474	-0.10807
cg01817885_AGGAGAAGTAGGGGGTTAAT	cg01817885	-0.84808	-0.56834	-0.95824	-0.80041	-0.65875	-0.85207
cg01817885_AGGGGGTTAATAGGCAGTGA	cg01817885	-0.54102	-0.23129	-0.76144	-0.52944	-0.28846	-0.62519
cg01817885_CTGAGAAACAGGAGAAGTAG	cg01817885	0.33233	-0.061704	-0.016736	-0.33798	0.31262	-0.19564
cg01817885_AACTGAGAAACAGGAGAAGT	cg01817885	-0.58761	-0.19969	-0.050566	-0.36469	0.56078	-0.58672
cg01817885_TGAGAAACAGGAGAAGTAGG	cg01817885	-0.18551	-0.13077	0.085813	-0.27761	-0.27038	-0.21053
cg01817885_GTTAATAGGCAGTGACGGTA	cg01817885	-0.26063	-0.067245	0.031537	-0.026181	-0.070433	-0.18598
cg01817885_GGTTAATAGGCAGTGACGGT	cg01817885	0.21339	-0.13992	0.24634	-0.16335	0.32936	-0.26367
cg01817885_GCAGTGACGGTAGGGTTTGG	cg01817885	-0.10297	-0.014333	-0.063616	0.015735	0.28359	0.061145
cg01817885_ACTGAGAAACAGGAGAAGTA	cg01817885	-0.15382	-0.27902	-0.098506	-0.70862	0.29568	-0.60822
cg01817885_TAGGCAGTGACGGTAGGGTT	cg01817885	0.12998	0.23309	1.7464	0.20251	1.7491	0.0039572
cg01872988_AACCAGGAATGGGTTATCAG	cg01872988	-0.88609	-0.31742	-0.69379	-0.78887	0.32333	-0.89626
cg01872988_CGGCTTAGAGAACCAGGAAT	cg01872988	-0.65033	-0.037578	0.24454	-0.054781	0.78853	-0.17804
cg01872988_ATGTAGAGCTGCTTACTGCC	cg01872988	0.38855	0.14062	0.35343	-0.068171	-0.47705	0.087953
cg01872988_CCATTCCTGGTTCTCTAAGC	cg01872988	-0.19189	-0.087789	-0.024733	-0.097576	0.074366	-0.13639
cg01872988_ACTGCCCGGCTTAGAGAACC	cg01872988	0.16935	0.14294	0.28921	-0.067617	0.93712	-0.044385
cg01872988_CCGGCTTAGAGAACCAGGAA	cg01872988	-0.18792	-0.12357	0.040125	-0.19857	0.41467	-0.38166
cg01872988_CATTCCTGGTTCTCTAAGCC	cg01872988	0.094956	-0.12859	0.2979	-0.1832	0.021933	-0.16776
cg01872988_GAAGACACGTGAACTTGCAA	cg01872988	-0.080702	0.47488	0.12233	0.30689	0.028802	0.50349
cg01872988_TGAAGACACGTGAACTTGCA	cg01872988	-0.14033	0.25553	0.41271	0.21671	-0.41069	0.18701
cg01872988_AGCCGCTGATAACCCATTCC	cg01872988	-0.01384	-0.11663	0.043479	0.038906	-0.10978	-0.13842
cg01891583_TGCACTTAGAGCAGTAGCGT	cg01891583	1.0665	-0.013372	0.33004	0.15411	-0.43557	0.29735
cg01891583_ATCTTTATCAAACTTGGGTA	cg01891583	-1.2169	-0.73455	-0.99007	-1.0178	-0.94885	-1.3493
cg01891583_CTTACGATCTTTATCAAACT	cg01891583	-0.73486	-0.48041	-0.28577	-0.68012	-0.29188	-0.69848
cg01891583_TTACGATCTTTATCAAACTT	cg01891583	-0.8237	-0.40738	-0.96048	-0.48858	-1.4244	-0.67733
cg01891583_GAGCAGTAGCGTTGGATTCC	cg01891583	-0.34883	-0.21661	-0.084063	-0.1222	-0.024013	-0.14975
cg01891583_CTACTGCTCTAAGTGCAGGC	cg01891583	-0.81859	-0.36581	-0.60229	-0.11109	-1.1113	-0.37503
cg01891583_AACGCTACTGCTCTAAGTGC	cg01891583	0.1824	-0.0083294	0.29994	-0.059797	-0.53957	0.17625
cg01903420_AACAGCAAGAGGTCGCTGCC	cg01903420	0.74243	0.25618	0.1097	0.45037	0.73305	0.53263
cg01903420_CATTGTGTTTCTCCAAAGAG	cg01903420	-0.67319	-0.74761	-0.33331	-0.63952	-0.86541	-1.0632
cg01903420_ACAGCAAGAGGTCGCTGCCC	cg01903420	0.36418	0.31687	0.44661	0.53208	0.80858	0.53387
cg01903420_GTTTCTCCAAAGAGCGGTGC	cg01903420	-0.72419	-0.43541	-0.0045687	-0.47415	0.27422	-0.64997
cg01903420_CCAAAGAGCGGTGCAGGCCC	cg01903420	0.30256	0.0080138	0.47129	0.37667	-0.53981	0.44636
cg01903420_TTTGGAGAAACACAATGTCC	cg01903420	-0.26384	-0.2476	0.16867	-0.37231	-0.19052	-0.37892
cg01903420_GGAGAAACACAATGTCCTGG	cg01903420	-0.34645	-0.19262	-0.16145	-0.36548	-0.72931	-0.55269
cg01903420_TCCAAAGAGCGGTGCAGGCC	cg01903420	0.20348	0.23837	0.64282	0.33714	0.71095	0.49367
cg01903420_CCCGGGCCTGCACCGCTCTT	cg01903420	0.18841	0.64262	-0.30687	0.56462	-0.42386	1.0115
cg01943931_CAATTTGAGGTAAGTGTGTG	cg01943931	0.77826	0.75312	0.82215	0.60355	1.2284	0.65478
cg01943931_CTAGATGGGCAAACAATTTG	cg01943931	-0.56734	-0.25396	-0.62409	-0.21809	-0.68341	-0.61836
cg01943931_TGGCAACAAACGAACTAGAT	cg01943931	-0.55668	-0.095734	-0.041464	-0.12157	-0.73232	-0.15476
cg01943931_GTCTACTGAATCTAAGTTTC	cg01943931	-0.16027	-0.35179	-0.49386	-0.62072	0.21801	-0.72047
cg01943931_CTGGCAACAAACGAACTAGA	cg01943931	-0.16395	-0.0010304	-0.34307	-0.048476	-0.34129	-0.12885
cg01950192_CCATTCTCAGACCTCCTGCC	cg01950192	0.73169	0.46911	0.67416	0.53909	1.2532	0.64302
cg01950192_GCCATTCTCAGACCTCCTGC	cg01950192	0.72464	0.030889	0.39578	1.0926	0.0069878	0.24307
cg01950192_TCTTGCAGGCCTGCTGTGGA	cg01950192	0.70534	0.35112	1.0833	0.40089	0.37247	0.46909
cg01950192_AAAATGGGACATGACCCGGC	cg01950192	-1.1138	-0.34796	-0.28119	-0.26784	-0.64332	-0.49362
cg01950192_CCCCAAAATGGGACATGACC	cg01950192	0.29827	0.06127	0.40125	0.1608	0.21643	0.11769
cg01950192_ATGGGACATGACCCGGCAGG	cg01950192	-0.41481	-0.10855	-0.32329	-0.15548	-0.18923	-0.29191
cg01950192_GCTGTGGAAGGCCCCAAAAT	cg01950192	0.28888	0.011822	0.21763	-0.15494	-0.66607	-0.17262
cg01950192_TTCCACAGCAGGCCTGCAAG	cg01950192	0.13009	0.12887	0.19472	0.022216	-0.0102	0.17795
cg01950192_CCCGGCAGGAGGTCTGAGAA	cg01950192	-0.12589	0.41193	0.18688	0.29828	-0.19083	0.34832
cg01950192_TGCTGTGGAAGGCCCCAAAA	cg01950192	-0.00095615	0.044723	0.39471	-0.13263	0.75875	0.091451
cg01957222_CTGTTCCGTAGGAAAGCCTG	cg01957222	0.37663	-0.11747	0.7168	-0.27877	0.7364	0.096084
cg01957222_TGTGTGACATTCTGTTCCGT	cg01957222	-0.068192	-0.062983	0.79476	-0.052308	0.15206	-0.10433
cg01991743_AAGACATTGACGGGAGCTGG	cg01991743	0.46004	0.14788	0.1299	0.26463	0.42606	0.095375
cg01991743_TGCCCGGAGTAAGACATTGA	cg01991743	-0.45582	-0.26758	-0.57474	0.039148	0.0074884	-0.4067
cg01991743_AGTAAGACATTGACGGGAGC	cg01991743	-0.4236	-0.29219	0.050281	-0.36045	-0.1869	-0.40276
cg01991743_GCCCGGAGTAAGACATTGAC	cg01991743	-0.47446	-0.18405	-0.671	-0.256	0.10396	-0.38257
cg01991743_TCCCGTCAATGTCTTACTCC	cg01991743	0.23964	-0.062391	0.22047	0.014746	0.81741	0.11705
cg01991743_GTAAGACATTGACGGGAGCT	cg01991743	-1.1927	0.35293	-0.11419	0.21795	0.10949	0.37674
cg01991743_TAAGACATTGACGGGAGCTG	cg01991743	0.056941	-0.18552	0.47045	-0.092318	0.44678	-0.046118
cg01991743_CTCCCGTCAATGTCTTACTC	cg01991743	-0.0087688	-0.011966	0.35631	0.024973	0.78804	0.077673
cg01991743_GAGCTGGGGGCTTCGTGCTG	cg01991743	-0.0064386	-0.12379	-0.24151	-0.042485	0.35599	-0.25059
cg01991743_GGAGCTGGGGGCTTCGTGCT	cg01991743	-0.0020759	-0.10585	0.06366	0.1135	-0.019156	-0.15478
cg02070028_CTAATATCTTATTTCTGTTC	cg02070028	-2.2516	-1.4246	-1.896	-1.6308	-1.5934	-2.2775
cg02070028_TTCTGTTCCGGACCCCATCC	cg02070028	0.71162	0.22576	0.51059	0.25551	0.50138	0.018448
cg02070028_CGGAACAGAAATAAGATATT	cg02070028	-2.266	-1.2809	-2.0166	-1.8825	-1.847	-2.1932
cg02070028_GTGTAACGTGGCATCCTGGA	cg02070028	0.25468	0.21525	0.36731	0.36452	0.79085	0.2544
cg02070028_TGTAACGTGGCATCCTGGAT	cg02070028	0.36969	0.13487	0.1557	0.16772	-2.7025	0.20716
cg02070028_CTAAGTGTAACGTGGCATCC	cg02070028	0.17368	-0.29805	-0.077593	-0.25615	0.3185	-0.075314
cg02070028_GTGGCATCCTGGATGGGGTC	cg02070028	0.091508	0.066039	2.0937	0.12583	0.25801	0.13239
cg02070028_GTAACGTGGCATCCTGGATG	cg02070028	-0.025129	0.20391	0.37689	0.3308	0.78147	0.35352
cg02070028_TGCAACAGCTAAGTGTAACG	cg02070028	-0.011437	-0.19152	0.39041	-0.15031	0.95741	0.13044
cg02074316_CTGCTTTAAAACCTTCCTTA	cg02074316	-0.66825	-0.40689	-0.47134	-0.67888	-0.26421	-0.83087
cg02074316_CTTTAAAACCTTCCTTACGG	cg02074316	-1.2025	-0.39407	-0.4769	-0.48896	-0.49779	-0.65208
cg02074316_GTTTGATCACTGTCCATATA	cg02074316	-0.96633	-0.3608	-0.39943	-0.65374	0.40101	-0.92109
cg02074316_TTACGGTGGCTCTCCCTATA	cg02074316	-0.55916	-0.20818	-0.1041	-0.23505	-0.3602	-0.32558
cg02074316_ATATAGGGAGAGCCACCGTA	cg02074316	-0.56591	-0.13203	-0.30956	-0.27688	0.46392	-0.32138
cg02074316_AGTTTGATCACTGTCCATAT	cg02074316	-0.35142	-0.23999	-0.21934	-0.4706	-0.23813	-0.47011
cg02074316_AGGGAGAGCCACCGTAAGGA	cg02074316	0.12357	0.035783	-0.086535	0.13012	-0.029471	0.065142
cg02096220_AGGGGAAAAAAGCTAACAAC	cg02096220	-0.94559	-0.55129	-0.45642	-0.79926	-0.34023	-0.91341
cg02096220_GATTCTTGTAGATGTCCTCT	cg02096220	-0.657	-0.26742	-0.68939	-0.29412	-0.31921	-0.48177
cg02096220_TACATCCCTGCTTTGCCTAG	cg02096220	0.34333	0.10228	-0.0016086	0.1899	0.19373	0.24171
cg02096220_AGGCAAAGCAGGGATGTAAG	cg02096220	0.27012	0.095385	0.56442	0.066639	-0.02909	0.14362
cg02096220_AGATGTCCTCTAGGCAAAGC	cg02096220	-0.18771	-0.21231	-0.232	-0.17008	1.2915	-0.12455
cg02096220_GATGTCCTCTAGGCAAAGCA	cg02096220	0.083246	0.15134	0.46656	0.01923	0.26637	0.23249
cg02100397_GGGCTGACGCAGACACGTCG	cg02100397	1.6337	0.48383	0.18082	0.75713	1.5096	0.52995
cg02100397_CTGCGTCAGCCCCCTTGGCC	cg02100397	0.66082	0.20771	1.2683	0.50113	0.94881	0.30933
cg02100397_GGCTGACGCAGACACGTCGC	cg02100397	0.47051	0.49574	0.59671	0.58014	2.0451	0.71124
cg02100397_CGTGTCTGCGTCAGCCCCCT	cg02100397	1.1866	-0.17808	1.9841	-0.085509	3.6184	0.43741
cg02100397_AAGAGTGTGGTGCAGAGCGG	cg02100397	-0.29584	-0.13978	-0.011273	-0.2879	0.45748	-0.31837
cg02100397_GGATCCGAGTTACCTGGCCA	cg02100397	-0.14984	-0.016618	0.19726	-0.26445	0.21418	-0.15575
cg02100397_GCCCCCTTGGCCAGGTAACT	cg02100397	-0.2475	-0.063986	0.070998	-0.11612	-0.49443	-0.23831
cg02100397_TCCGAGTTACCTGGCCAAGG	cg02100397	-0.16362	-0.14054	0.28639	-0.20848	-0.94858	-0.099684
cg02100397_ATCCGAGTTACCTGGCCAAG	cg02100397	0.086451	-0.21177	-0.12883	-0.23388	0.61393	-0.2651
cg02100397_GCGGGACACAGTGAAGAGTG	cg02100397	0.025718	0.15856	0.163	0.11376	-0.011045	-0.026974
cg02151632_TCTTTGCACAGTACTGATCT	cg02151632	0.24949	-0.037516	-0.053615	-0.020952	-0.29407	-0.16541
cg02151632_CTTTGCACAGTACTGATCTG	cg02151632	0.15341	0.051124	0.45577	0.17414	0.29375	-0.023913
cg02151632_CTCTTTGCACAGTACTGATC	cg02151632	-0.12619	0.032339	0.22585	0.24202	0.54058	0.54443
cg02155558_AAAACGCTCCAGGCCATGCA	cg02155558	0.62208	0.32698	0.38879	0.39463	0.23751	0.48179
cg02155558_CGCCGCTGCGCCTCCACGTC	cg02155558	0.75372	0.20755	0.094679	0.5279	0.34362	0.48666
cg02155558_AAACGCTCCAGGCCATGCAG	cg02155558	0.66219	0.43008	0.81417	0.43773	1.0169	0.63014
cg02155558_ACGCTCCAGGCCATGCAGGG	cg02155558	0.73345	0.25731	0.076176	0.30945	0.60848	0.44847
cg02155558_CAGCTAAACTCCCCCCTGCA	cg02155558	-0.57702	-0.10339	-0.33145	-0.27076	-0.43155	-0.52827
cg02155558_TTCCTGACGTGGAGGCGCAG	cg02155558	0.56672	0.15517	0.047542	0.56571	-0.038809	0.5896
cg02155558_CGGCGCCGCTTCCTTCAAGC	cg02155558	0.35657	-0.35308	0.29506	0.24387	-0.36813	0.004463
cg02155558_GAAAACGCTCCAGGCCATGC	cg02155558	0.32377	0.3002	0.56991	0.32486	0.38718	0.43806
cg02155558_CCACGTCAGGAAAACGCTCC	cg02155558	-0.46846	0.36039	1.7494	0.63379	0.83766	0.45259
cg02155558_AACGCTCCAGGCCATGCAGG	cg02155558	0.12507	0.29993	0.27376	0.45867	0.34187	0.59273
cg02167203_CCTCCAGCCCCTTCTCCCCG	cg02167203	0.65441	0.22053	0.70887	0.27984	1.1491	0.43968
cg02167203_GGGAGAAGGGGCTGGAGGTG	cg02167203	-0.72172	-0.28974	-0.67033	-0.22818	-0.67043	-0.53837
cg02167203_AGAAGGGGCTGGAGGTGCGG	cg02167203	-0.43114	-0.23909	-0.52224	-0.36885	-0.81679	-0.45767
cg02167203_CCCCTTCTCCCCGGGGAAGT	cg02167203	0.6884	0.20616	0.48247	0.24873	0.64042	0.15138
cg02167203_TAGCGGGGCCTACTTCCCCG	cg02167203	0.35018	-0.18283	0.45122	-0.53704	-1.7054	-0.24362
cg02167203_CTTAGCGGGGCCTACTTCCC	cg02167203	0.21069	0.13786	0.24158	0.23109	1.6332	0.14473
cg02167203_GCGGCGGTCTGCGCTTTCAA	cg02167203	0.13951	0.25363	-0.019125	0.19379	0.20651	0.2337
cg02167203_CTTCCCCGGGGAGAAGGGGC	cg02167203	-0.12279	0.31156	-0.54278	1.0586	-0.76339	0.20974
cg02167203_TTAGCGGGGCCTACTTCCCC	cg02167203	0.087229	-0.16486	-0.42578	0.20207	0.39709	-0.093978
cg02167203_CCCCGGGGAGAAGGGGCTGG	cg02167203	0.021641	0.16534	-0.067574	0.089924	0.40448	0.14684
cg02219949_TCCTCTTGTGGTGAGGCAGC	cg02219949	1.8323	0.13362	0.75925	0.58706	0.43071	0.73594
cg02219949_TCCGGCTGCCTCACCACAAG	cg02219949	0.77986	0.3099	0.46867	0.65604	0.64907	0.54979
cg02219949_GGAAAACAGGGTGAAGTTGC	cg02219949	-0.84169	-0.37446	-0.35916	-0.51574	-0.71495	-0.68549
cg02219949_ACAGGGTGAAGTTGCAGGAA	cg02219949	-0.40637	-0.23663	-0.2785	-0.25929	-0.18884	-0.27132
cg02219949_GAGGACGGGGGCACCTACTC	cg02219949	0.45939	0.46242	0.72665	0.34121	-0.093935	0.44456
cg02219949_AGGGAGGGAGAGGAGGACGG	cg02219949	0.21604	0.066694	0.19929	0.11173	0.52549	0.17275
cg02219949_CTCACCACAAGAGGAAAACA	cg02219949	0.086697	0.095109	-0.14312	0.047049	0.2978	0.1252
cg02219949_GAGGCAGCCGGAGCCTGAGT	cg02219949	-0.12287	0.034824	0.10968	0.019319	-0.81356	-0.18064
cg02219949_CCTCACCACAAGAGGAAAAC	cg02219949	-0.13154	-0.22466	-0.33857	0.023403	-0.19619	0.010604
cg02219949_GGGGGCACCTACTCAGGCTC	cg02219949	0.062278	0.14762	-0.13607	0.27309	-0.61549	0.2582
cg02286193_TTGCAGGACCATGCGCTGAT	cg02286193	0.8729	0.51165	0.19985	0.56402	-0.0081364	0.6284
cg02286193_ATTGCAGGACCATGCGCTGA	cg02286193	0.90035	0.25555	0.51683	0.50688	0.45487	0.48621
cg02286193_TGTCCAGCCCCATCAGCGCA	cg02286193	0.74749	0.16328	0.4316	0.22296	-0.010759	0.37614
cg02286193_ATGCGCTGATGGGGCTGGAC	cg02286193	0.67839	0.22178	0.53237	0.55348	-0.10802	0.361
cg02286193_TGCAGGACCATGCGCTGATG	cg02286193	0.66902	0.20513	0.45914	0.30222	0.38341	0.49847
cg02286193_GGTCCTGCAATTGTTCTGCG	cg02286193	-0.61238	-0.15224	-0.32402	-0.2721	-0.031197	-0.37036
cg02286193_GGACCATGCGCTGATGGGGC	cg02286193	0.57758	0.1726	0.28944	0.18506	0.76879	0.27277
cg02286193_CTGCAATTGTTCTGCGAGGC	cg02286193	-0.6688	-0.31965	-0.20537	-0.44511	2.4996	-0.65405
cg02286193_GCGAGGCTGGATTCTCCTGT	cg02286193	-0.25276	-0.0566	-0.24723	0.057395	-0.76983	-0.30096
cg02286193_CAGCCTCGCAGAACAATTGC	cg02286193	0.15194	0.16828	-0.16952	0.24063	0.27352	0.18946
cg02288345_GTCCTGGTGAGGCAGCTCAC	cg02288345	1.1529	0.55405	0.39739	0.78184	1.1554	0.90464
cg02288345_TGAGCTGCCTCACCAGGACA	cg02288345	0.97825	0.52404	0.72262	0.65888	0.58829	0.77761
cg02288345_GCTTCGGGCCTCAGAGCCTC	cg02288345	0.82413	0.23278	0.26107	0.3327	-0.10703	0.4468
cg02288345_CAGGACATGGCTGTATTTGA	cg02288345	-0.45257	-0.22328	-0.5649	-0.30078	-0.072823	-0.44265
cg02288345_GGCTCTGAGGCCCGAAGCCA	cg02288345	-0.41198	0.014226	-0.67432	0.15131	-0.63099	-0.13224
cg02288345_GCAGCTCACCGGAGGCTCTG	cg02288345	0.32902	0.1193	0.11962	0.14579	1.0351	0.054976
cg02288345_CTCCGGTGAGCTGCCTCACC	cg02288345	0.17818	0.057316	0.18998	0.86092	-0.68812	0.35721
cg02288345_CTGGTGAGGCAGCTCACCGG	cg02288345	-0.21614	0.057279	-0.38487	0.096137	0.34323	0.085652
cg02288345_AATACAGCCATGTCCTGGTG	cg02288345	-0.065169	-0.019945	-0.069918	0.030801	-0.61709	-0.29609
cg02288345_CATCAAATACAGCCATGTCC	cg02288345	-0.026291	0.26091	-0.063589	0.040834	-0.21657	0.035977
cg02291365_GAAGATGCACAGCAGGAGGA	cg02291365	0.66687	0.43318	0.29116	0.38684	1.0265	0.44857
cg02291365_CAGCATCTGCGTACTGGGCA	cg02291365	0.55555	0.079354	0.20957	0.45879	0.23946	0.27971
cg02291365_CTGGCACAGCATCTGCGTAC	cg02291365	0.40451	0.12225	-0.0092146	0.19153	1.2341	0.17802
cg02291365_TGGGCACGGGCAGGAAGCTG	cg02291365	0.49156	0.4069	0.96912	0.46774	-0.24763	0.66434
cg02291365_CGGGCAGGAAGCTGTGGTCA	cg02291365	0.37312	-0.033038	0.90709	-0.11257	0.32437	0.11282
cg02291365_GGGCAGGAAGCTGTGGTCAG	cg02291365	0.24102	0.18332	0.051625	0.086099	0.40357	-0.02201
cg02291365_AGCATCTGCGTACTGGGCAC	cg02291365	0.25325	0.12704	0.10232	0.19364	0.62734	0.33683
cg02291365_GTCAGGGGAAGATGCACAGC	cg02291365	-0.043096	-0.14814	-0.2624	-0.16328	0.0081586	-0.15342
cg02291365_AGGGGAAGATGCACAGCAGG	cg02291365	-0.024453	0.051017	-0.053147	0.12222	-0.095695	-0.13057
cg02291365_TGGCACAGCATCTGCGTACT	cg02291365	0.030275	-0.080745	0.026488	-0.10033	-0.14213	0.14311
cg02313495_AGGTGTCATGCTGCCTTGTG	cg02313495	1.1359	0.041004	0.7589	0.26498	0.69912	0.16995
cg02313495_AAGGTGTCATGCTGCCTTGT	cg02313495	0.72501	0.2259	0.11152	0.3812	0.21273	0.35144
cg02313495_CACAAGGCAGCATGACACCT	cg02313495	0.78037	0.20538	0.39106	0.17852	0.58928	0.31235
cg02313495_CAAGGTGTCATGCTGCCTTG	cg02313495	0.47168	0.34553	0.0055027	0.56907	1.1142	0.64455
cg02313495_ACTCACCATAAAAGAGTCGC	cg02313495	-0.60119	-0.07561	-1.0396	-0.27302	-1.2607	-0.21622
cg02313495_GGTTCCTCAGTCACCCCACA	cg02313495	0.35931	0.030322	-0.15306	0.19417	-0.10433	-0.015229
cg02313495_GCTGCCTTGTGGGGTGACTG	cg02313495	-0.1282	0.29231	-0.26414	0.23262	-0.25656	0.18771
cg02313495_TCACCATAAAAGAGTCGCTG	cg02313495	-0.10581	-0.36421	-0.26097	-0.34865	-0.30972	-0.36587
cg02313495_CTCACCATAAAAGAGTCGCT	cg02313495	0.067822	-0.089183	0.10084	-0.3061	-1.3586	0.024108
cg02386875_CCGGGCTGGCACCGGCCGTC	cg02386875	1.9027	-0.32326	-0.88529	-0.22372	-0.22688	0.025671
cg02386875_CGGGCTGGCACCGGCCGTCA	cg02386875	0.56834	0.15436	0.081765	-0.076272	-0.85299	0.10839
cg02386875_CGGGCGCGCGCAGAGTACCC	cg02386875	-0.18436	0.088899	-0.11192	-0.14822	-0.25976	0.23457
cg02386875_TGACGGCCGGTGCCAGCCCG	cg02386875	0.18955	0.31831	0.19313	0.45531	0.097303	0.36017
cg02386875_GGGCGCGCGCAGAGTACCCA	cg02386875	-0.58972	-0.097556	-0.75114	0.10647	0.18083	-0.37234
cg02386875_GGTACTCTGCGCGCGCCCGC	cg02386875	0.19037	-0.14805	-0.21904	-0.37647	-0.37916	0.35356
cg02386875_CCTGACGGCCGGTGCCAGCC	cg02386875	0.12928	-0.46633	-0.2766	-0.31843	0.022144	-0.27591
cg02386875_GCAGAGTACCCAGGGTGCCC	cg02386875	-0.11723	0.11867	-0.29223	0.081737	0.010901	0.22661
cg02386875_AGGGTGCCCCGGGCTGGCAC	cg02386875	0.11318	0.021864	0.40557	0.028732	0.32162	0.089327
cg02386875_CAGAGTACCCAGGGTGCCCC	cg02386875	0.01673	0.21699	-0.32199	0.15538	-0.88209	0.23597
cg02398342_CAGCCTTCGCATGGTGCCCA	cg02398342	1.0926	0.48791	0.55863	0.4043	0.62312	0.48263
cg02398342_GACGGGGACAGGGGAAGGGA	cg02398342	0.33759	0.21774	0.62551	0.12049	0.24775	0.25876
cg02398342_TTCGCATGGTGCCCAAGGAA	cg02398342	0.6547	0.16304	0.19818	0.13415	0.24426	0.19096
cg02398342_CGGGGACGGGGACAGGGGAA	cg02398342	0.38557	-0.15482	0.20218	-0.10473	0.38928	-0.033321
cg02398342_ACGGGGACGGGGACAGGGGA	cg02398342	0.19812	-0.0095771	0.33314	-0.11495	0.21568	0.058274
cg02398342_GGACGGGGACAGGGGAAGGG	cg02398342	-0.15757	0.11267	0.022677	0.14691	0.21371	0.077483
cg02398342_CTTCGCATGGTGCCCAAGGA	cg02398342	0.17745	-0.177	0.5367	0.041459	0.001172	0.09135
cg02398342_CTACTTGAGCAGCCTTCGCA	cg02398342	-0.14415	0.076925	0.23137	-0.0095323	0.90561	0.11882
cg02398342_TGCGAAGGCTGCTCAAGTAG	cg02398342	0.11737	-0.029723	-0.28763	-0.094206	0.10663	0.0072997
cg02398342_CTTCCTTGGGCACCATGCGA	cg02398342	-0.086038	-0.059954	0.54556	0.11807	0.59663	-0.0046195
cg02418195_ACACAGCTCAGGCACACAGA	cg02418195	0.58209	0.39327	0.91321	0.35434	1.2493	0.49623
cg02418195_CAGCTCAGGCACACAGAAGG	cg02418195	0.38629	0.22326	0.74906	0.3791	0.7259	0.37912
cg02418195_TCTACTGTTAAAGCCTCATC	cg02418195	0.59873	-0.11656	-0.56373	-0.073855	0.15768	-0.14955
cg02418195_CAAGAGTTGTGACACAGCTC	cg02418195	0.72973	0.06517	1.2081	0.10059	0.46683	0.10852
cg02418195_GAGAAATGCCCTTCCTGATG	cg02418195	-0.17772	0.13288	-0.24335	0.078607	0.26681	0.074397
cg02418195_CTGTTAAAGCCTCATCAGGA	cg02418195	-0.14943	-0.17916	-0.20293	-0.26856	0.28773	-0.27854
cg02418195_GTCACAACTCTTGAGCCTGA	cg02418195	0.12676	0.19321	0.29712	0.12763	0.56052	-0.046715
cg02418195_TGTTAAAGCCTCATCAGGAA	cg02418195	-0.10716	-0.16771	0.33848	-0.34638	-0.36192	-0.13486
cg02445968_CCCTGATTCCTGCACGTCCC	cg02445968	1.0663	0.49227	0.65654	0.65974	0.95845	0.83271
cg02445968_ATTCCTGCACGTCCCAGGAC	cg02445968	1.1095	0.32872	1.3336	0.52181	0.96211	0.67336
cg02445968_GCACGTCCCAGGACTGGACG	cg02445968	0.98437	0.32714	1.1912	0.36764	0.87836	0.56946
cg02445968_GGCAATCCTCGTCCAGTCCT	cg02445968	0.39804	0.40083	0.52216	0.43699	1.0199	0.44826
cg02445968_CCTGGGACGTGCAGGAATCA	cg02445968	0.42263	0.32986	0.21159	0.33489	1.3895	0.36829
cg02445968_GGAATCAGGGCCCCAACTGC	cg02445968	0.51044	0.16966	0.30688	0.23996	-0.18936	0.0091323
cg02445968_CAGGACTGGACGAGGATTGC	cg02445968	0.47184	0.18273	0.4235	0.36836	0.74187	0.35413
cg02445968_CATCTGTGAAGTAGGAAAGC	cg02445968	-0.36991	-0.18642	-0.13941	-0.20588	0.51528	-0.17424
cg02445968_GAATCAGGGCCCCAACTGCA	cg02445968	-0.22656	0.17654	-0.22294	-0.046369	-0.30703	-0.13454
cg02445968_TCCTGGGACGTGCAGGAATC	cg02445968	0.028481	-0.12682	0.97528	0.092202	0.41934	0.35581
cg02459859_GGTCTCGCTAAACGACTGCC	cg02459859	0.9178	0.28363	-0.38527	0.33913	1.1074	0.36818
cg02459859_TGATGCAGCCGCTGCACGCC	cg02459859	0.94276	0.59696	0.32898	0.76127	0.23175	0.95367
cg02459859_GCTCTGCTGGGTGATAAGCA	cg02459859	0.81131	-0.036305	-0.071395	-0.091908	0.271	-0.34261
cg02459859_GATAAGCACGGTCTCTGCGG	cg02459859	0.40641	-0.16093	-0.35222	-0.2621	-0.25045	-0.20161
cg02459859_AACGACTGCCTGGCGTGCAG	cg02459859	0.39468	0.19394	0.25507	0.22119	-0.026584	0.47935
cg02459859_GCAGTCGTTTAGCGAGACCT	cg02459859	0.39118	-0.019869	0.16479	0.23057	0.39889	0.19637
cg02459859_GGTGATAAGCACGGTCTCTG	cg02459859	-0.062397	0.05117	-0.33746	0.11625	-0.63864	0.033213
cg02479782_ACATTTCTCTTAACTGCAAA	cg02479782	-1.0682	-0.57627	-1.2777	-0.85503	-1.0506	-1.0205
cg02479782_ACTGCAAATGGCACCGTGTA	cg02479782	-0.27515	0.004632	-0.18731	0.04637	0.87591	0.081869
cg02479782_ACACAAACACAGACCGTACA	cg02479782	0.10485	-0.064601	0.3963	0.35784	0.7157	-0.23997
cg02487331_TGCAGAGATGCCAGCCCTCC	cg02487331	0.61132	0.52974	0.49715	0.25488	-0.44383	0.56807
cg02487331_GGGCTGGCATCTCTGCACAG	cg02487331	-0.99471	-0.27911	-1.2701	-0.27834	-0.84386	-0.61579
cg02502145_ATCTTGAAGCAAGACAAGCT	cg02502145	0.35115	-0.018367	0.22211	-0.0222	0.65856	-0.031843
cg02502145_TCTTGAAGCAAGACAAGCTT	cg02502145	-0.21728	0.27461	0.23337	-0.13724	0.078835	0.29537
cg02502145_CTTGAAGCAAGACAAGCTTG	cg02502145	-0.056038	0.046105	-0.035301	0.51746	-0.62646	0.047609
cg02504993_CATGCTCCTGGGCTGCCCTC	cg02504993	1.1228	0.62066	1.029	0.72221	1.1322	0.7306
cg02504993_GGCCTTGTGCTGGCATGCTG	cg02504993	0.47772	0.18631	-0.23949	0.17387	-0.20164	0.17544
cg02504993_AGCACAAGGCCACGCCTCCG	cg02504993	0.64016	0.53272	0.22397	0.70695	-0.37134	0.62439
cg02504993_CAGGAGCATGTGCCAGCACA	cg02504993	0.3532	0.36795	0.40744	1.2271	0.28669	0.3538
cg02504993_GCATGCTGCGGTGTCCACGG	cg02504993	-0.25884	-0.18847	-0.3928	0.0063987	-0.12091	0.039978
cg02504993_CTTGTGCTGGCACATGCTCC	cg02504993	0.30048	0.28107	0.019725	0.37553	0.1557	0.39411
cg02504993_CACCGCAGCATGCCAGCACA	cg02504993	0.23732	0.43531	0.32354	0.29948	0.27175	0.45584
cg02504993_CTGCGGTGTCCACGGAGGCG	cg02504993	0.361	0.15983	0.24456	0.77468	0.17758	0.4701
cg02504993_TTGTGCTGGCACATGCTCCT	cg02504993	0.12862	0.022968	0.43046	0.11106	-0.15345	0.31412
cg02504993_GTTGGTCCTGAGGGCAGCCC	cg02504993	0.052928	0.39395	-0.47085	0.45986	0.40232	0.74293
cg02550738_CAATGTCTGAGTTTCAATAA	cg02550738	-1.2059	-0.54993	-0.18357	-0.88559	-0.62907	-1.0827
cg02550738_TGAGTTTCAATAAGGGAGAA	cg02550738	-1.1564	-0.60875	-0.9157	-0.83212	-0.77303	-1.1198
cg02550738_ACAATGTCTGAGTTTCAATA	cg02550738	-1.0587	-0.44439	-0.54974	-0.60005	-0.028257	-0.98349
cg02550738_GAAACTCAGACATTGTAACG	cg02550738	-0.10197	-0.21674	-0.048563	-0.36771	-0.17971	-0.52006
cg02550738_TGCTGACTTACCAGATTCTT	cg02550738	-0.1102	-0.13716	-0.56458	-0.055608	-0.43682	-0.37053
cg02550738_CTGCTGACTTACCAGATTCT	cg02550738	0.0075457	0.15604	0.053708	0.051215	0.068818	-0.11857
cg02550950_GGCATTATTTATTTACCTTG	cg02550950	-2.0364	-1.0422	-1.7838	-1.5647	-0.80408	-2.1916
cg02550950_CAGATCAGAAAGTTGACATT	cg02550950	-0.81621	-0.28362	0.17814	-0.32184	-0.08948	-0.61923
cg02550950_CGTACACCCTCAAAACCACA	cg02550950	0.16555	0.0067218	0.41263	0.014363	0.52903	0.065954
cg02567750_GGTGCTCTAATGATGTGGCA	cg02567750	-0.49893	-0.14112	-0.30506	-0.1755	0.0046371	-0.20187
cg02567750_AACGCGGTGCTCTAATGATG	cg02567750	0.26593	-0.2537	0.26205	-0.011813	-0.17679	-0.25382
cg02567750_GGCATTCTCATGACGTAACG	cg02567750	0.11134	0.14909	0.057123	0.18279	0.10089	0.28768
cg02567750_GACACACTCATGATGTGGTG	cg02567750	-0.10679	0.028141	0.19854	-0.14295	0.47611	-0.12066
cg02597199_CTTCCGGACGCAGATGAGGA	cg02597199	1.0536	0.27545	0.77187	0.46635	1.698	0.41348
cg02597199_GGACGCAGATGAGGGACGGG	cg02597199	0.99329	0.21346	0.18124	0.37217	0.082235	0.39768
cg02597199_TTCCTTCCGGACGCAGATGA	cg02597199	0.51952	0.051764	1.0574	0.21954	0.71147	0.2863
cg02597199_ATCCCTTCCTCATCTGCGTC	cg02597199	0.44298	-0.17319	0.73951	0.085055	0.37201	0.13974
cg02597199_TTCCGGACGCAGATGAGGGA	cg02597199	0.43028	0.18031	0.34947	0.25013	0.79163	0.33535
cg02597199_TTCCGGACGCAGATGAGGAA	cg02597199	0.62409	0.43681	0.47044	0.34775	0.056486	0.58906
cg02597199_CTTCCTCATCTGCGTCCGGA	cg02597199	0.42679	0.40134	0.66059	0.31894	0.68465	0.48019
cg02597199_GATGAGGAAGGGATTCCTTC	cg02597199	-0.39282	0.013692	-0.16758	-0.037781	-0.13513	-0.017695
cg02597199_TCCGGACGCAGATGAGGGAC	cg02597199	0.37659	0.025027	0.55264	0.32844	-0.067402	0.48796
cg02597199_CTTCCTTCCGGACGCAGATG	cg02597199	0.11021	0.14844	0.35527	0.46489	0.81108	0.37986
cg02607124_AGCAAAAATGTGTGTTCCCG	cg02607124	-1.0565	-0.45217	-0.72449	-0.65682	-0.70333	-0.83707
cg02607124_TGTCCACTGCTACCCACATC	cg02607124	0.57844	0.1827	-0.0075405	0.25063	0.13055	0.33401
cg02607124_GACGATTTCTTCTCCTGATG	cg02607124	-1.1122	-0.44805	-0.76009	-0.65855	-0.59453	-0.68122
cg02607124_AAAATGTGTGTTCCCGAGGC	cg02607124	-0.95846	-0.77327	-0.69422	-1.0674	-0.7483	-1.2222
cg02607124_ACGATTTCTTCTCCTGATGT	cg02607124	-0.64235	-0.35774	-0.0052829	-0.28846	-0.1121	-0.51474
cg02607124_AGCAGTGGACAGTCCTGCCT	cg02607124	0.4404	0.50847	0.03728	0.61837	-0.012916	0.58709
cg02607124_GCAGTGGACAGTCCTGCCTC	cg02607124	-0.13311	0.12361	0.36946	0.28334	0.20893	0.277
cg02613435_AGCCGAGGCGCAGGTGGCGC	cg02613435	1.0727	0.22971	0.57314	0.24261	1.2003	0.46562
cg02613435_GCCGAGGCGCAGGTGGCGCT	cg02613435	0.62006	0.22028	0.5433	0.43102	0.41608	0.58116
cg02613435_AACTGGAGCCGAGGCGCAGG	cg02613435	0.37196	-0.1631	0.42639	0.15714	0.16159	-0.12899
cg02613435_CGGGGCCGGAACTGGAGCCG	cg02613435	-0.59885	-0.078184	0.50653	-0.2726	-0.39542	-0.30966
cg02613435_CTGCGCCTCGGCTCCAGTTC	cg02613435	1.0005	0.29164	1.1866	-0.32961	2.8575	0.29395
cg02613435_CGGAACTGGAGCCGAGGCGC	cg02613435	0.16124	-0.023249	0.26999	0.12808	-0.14509	0.18107
cg02613435_GGCGCGCTGGAGCAGGAGCG	cg02613435	-0.10903	0.27871	-0.056131	0.27466	0.62574	0.27758
cg02613435_ACCCAGCGCCACCTGCGCCT	cg02613435	0.094318	0.15919	0.94456	0.42614	0.59516	0.43577
cg02613435_AGCAGGAGCGGGGCCGGAAC	cg02613435	0.10451	0.20896	-0.20537	0.18051	0.31277	0.16077
cg02613435_TGGGCGCGCTGGAGCAGGAG	cg02613435	-0.009941	0.23104	0.57463	0.27097	0.84669	0.34597
cg02623234_GGTCCGTGTGGCCGTCTGCT	cg02623234	0.46573	0.15954	0.18567	0.44162	1.0812	0.31472
cg02623234_CTACCAAGCAGACGGCCACA	cg02623234	0.39227	0.33014	0.59688	0.35187	0.46965	0.48556
cg02623234_TGCTGGTTCTCCACAAAAAC	cg02623234	-1.0195	-0.33539	-0.3408	-0.56517	-0.40549	-0.67337
cg02623234_TTGTGGAGAACCAGCAGAGG	cg02623234	-0.57381	-0.2267	-0.2741	-0.41633	-0.94833	-0.39375
cg02623234_GCCACACGGACCACCTCTGC	cg02623234	0.47071	0.4662	0.036918	0.55244	1.1816	0.47689
cg02623234_GCTGGTTCTCCACAAAAACC	cg02623234	-0.78088	-0.10002	-0.33118	-0.73373	-1.0239	-0.54785
cg02623234_GTGGCCGTCTGCTTGGTAGC	cg02623234	0.22291	0.06425	0.34801	0.09848	0.12336	0.15494
cg02623234_ACCAGCAGAGGTGGTCCGTG	cg02623234	0.37493	0.16417	5.3268	0.16781	0.5012	0.20433
cg02623234_GCAGGTGCGGGTGTGCTGCA	cg02623234	-0.27391	-0.25144	0.17094	-0.22172	-0.20488	-0.31066
cg02623234_CGCACCTGCTACCAAGCAGA	cg02623234	-0.11484	0.2794	-0.12667	0.40366	0.17684	0.10923
cg02658043_CAGCCTCCTGCATGCTGAGG	cg02658043	1.4652	0.30138	0.48502	0.24529	0.77595	0.67072
cg02658043_CATGCAGGAGGCTGCCCTGT	cg02658043	1.4814	0.3905	0.89092	0.47987	1.0054	0.65878
cg02658043_GAGTTCCTACCCAGGCTGCC	cg02658043	0.97136	0.28809	0.48107	0.28115	0.66358	0.33688
cg02658043_CTGCCTCCTCAGCATGCAGG	cg02658043	0.97663	0.35033	0.52405	0.72622	0.54137	0.76794
cg02658043_CTACCCAGGCTGCCTGGCCG	cg02658043	0.92421	0.15378	0.65224	0.35111	1.9859	0.15914
cg02658043_CCACTGCCTCCTCAGCATGC	cg02658043	1.2837	0.52085	-0.07768	1.6009	-0.30377	0.82561
cg02658043_TGCTGAGGAGGCAGTGGCCC	cg02658043	0.5105	0.21315	0.041526	0.42137	0.16654	0.54037
cg02658043_CCCGGCCAGGCAGCCTGGGT	cg02658043	0.86182	0.071849	-0.27215	0.13583	1.216	0.10518
cg02658043_CCTGCATGCTGAGGAGGCAG	cg02658043	0.36269	0.53226	0.81009	0.56464	1.3143	0.70176
cg02658043_GGGCAGCCTCCTGCATGCTG	cg02658043	-0.0080789	0.071596	0.22428	0.11793	0.17445	0.36008
cg02722613_GTGGCCGACTTTCTTGTAGC	cg02722613	-0.59663	-0.15891	-0.40752	-0.14166	-0.1452	-0.29267
cg02722613_GCAACCAGCTACAAGAAAGT	cg02722613	-0.5669	-0.15988	-0.35564	-0.29555	-0.24705	-0.3686
cg02722613_AAGTCGGCCACACTGCAAGC	cg02722613	-0.74822	-0.33615	-0.60685	-0.473	-0.01491	-0.46559
cg02722613_CTTACTACCCCAGGAGAATG	cg02722613	-0.20501	-0.0065547	0.70047	-0.16734	-0.21297	-0.21743
cg02722613_TGGTTGCTACTTACTACCCC	cg02722613	-0.15124	-0.4091	0.24692	-0.17902	0.37754	-0.27479
cg02722613_TATTAAGCCAGCTTGCAGTG	cg02722613	-0.069112	-0.31417	-0.29338	-0.45958	-0.36277	-0.54619
cg02772171_AATACAACAAATTAGCTGGG	cg02772171	-1.6733	-0.92406	-1.5449	-1.1763	-1.4147	-1.7067
cg02772171_ACAACAAATTAGCTGGGTGG	cg02772171	-1.129	-0.62335	-0.74534	-0.99932	-0.78819	-1.269
cg02772171_TAAAATACAACAAATTAGCT	cg02772171	-1.2361	-0.88065	-1.5597	-1.0996	-1.5031	-1.8335
cg02772171_TTAAAATACAACAAATTAGC	cg02772171	-2.3072	-1.3632	-2.1093	-1.4138	-1.5095	-2.2093
cg02772171_TGAGACCATCCTGGCCGACA	cg02772171	0.61235	0.58998	0.52461	0.58993	1.5562	0.8037
cg02772171_TCAAGAGATTGAGACCATCC	cg02772171	0.25887	0.029167	0.09954	-0.11499	0.3995	0.029958
cg02779037_GGGCAGTGGCATTGGAACGG	cg02779037	0.61791	-0.036589	-0.38326	-0.32085	0.20397	-0.317
cg02779037_AAGGGGACAAGGGGGGGCAG	cg02779037	0.24125	0.06143	0.1397	-0.026678	0.39173	-0.061068
cg02779037_GCAGTGGCATTGGAACGGGG	cg02779037	-0.48393	-0.12094	-0.43717	0.88368	-0.61597	-0.38609
cg02779037_TGGCGTCGGAAGGGGACAAG	cg02779037	0.321	-0.018443	0.39012	0.28421	0.17531	0.205
cg02779037_GTGGCGTCGGAAGGGGACAA	cg02779037	0.30264	0.24808	0.6157	0.3071	0.72926	0.34184
cg02779037_GCGTCGGAAGGGGACAAGGG	cg02779037	0.31945	0.21939	0.18892	0.27654	0.21939	0.21216
cg02779037_GGGGCAGTGGCATTGGAACG	cg02779037	0.23109	-0.01211	-0.23939	-0.064125	-0.10519	-0.092238
cg02779037_GGGGGCAGTGGCGTCGGAAG	cg02779037	-0.3356	-0.070671	0.35961	0.014607	0.29707	-0.15475
cg02779037_GAGGGGCAGTGGCATTGGAA	cg02779037	0.33606	-0.0070956	-1.6079	0.021629	0.21754	0.085661
cg02779037_ACGCGGAGGGGCAGTGGCAT	cg02779037	0.095652	0.25748	-0.29267	0.30656	0.046441	0.27522
cg02819655_CAGTGTAAAATGAAAAGGCT	cg02819655	-1.1014	-0.25369	-0.77779	0.12507	-0.65273	-0.75502
cg02819655_GAGCCCAGTGTAAAATGAAA	cg02819655	-0.75062	-0.3401	-0.98802	-0.60469	-0.59745	-0.86589
cg02819655_GTTAGACAATTCAGACACTC	cg02819655	-0.46025	-0.24505	-0.23419	-0.38692	-0.2691	-0.61376
cg02819655_GACAATTCAGACACTCTGGC	cg02819655	-0.49842	-0.20366	-0.32128	-0.41274	-0.20859	-0.38048
cg02819655_CCAGTGTAAAATGAAAAGGC	cg02819655	-1.0438	-0.67605	-0.70781	-1.1415	-1.1019	-1.0306
cg02819655_TTCAGACACTCTGGCAGGAC	cg02819655	0.0027385	-0.17809	-0.099514	-0.10187	-0.19719	-0.15995
cg02820566_CCACCCTTGTCCATACATCG	cg02820566	0.64517	0.30795	0.694	0.45145	1.28	0.46511
cg02820566_CATGCAACGCTTCTCTGTGA	cg02820566	0.52035	-0.1111	0.065733	-0.11899	-0.11134	-0.14391
cg02820566_GAAGGGGGCACCGCGATGTA	cg02820566	0.40536	-0.036583	0.23961	0.014597	-0.28991	0.023356
cg02820566_CGCGATGTATGGACAAGGGT	cg02820566	-0.28837	-0.19276	-0.28868	-0.14073	-0.37018	-0.22676
cg02820566_GCAACGCTTCTCTGTGAAGG	cg02820566	-0.33964	-0.04441	-0.41152	-0.034361	-0.86065	-0.16644
cg02820566_GCACCGCGATGTATGGACAA	cg02820566	0.1888	0.10061	0.09547	0.16418	0.081488	0.13962
cg02820566_TGCAACGCTTCTCTGTGAAG	cg02820566	-0.34968	-0.19257	0.25396	0.0040812	0.94993	-0.15284
cg02820566_GGCACCGCGATGTATGGACA	cg02820566	0.12735	0.19505	0.14124	0.34568	0.098699	0.15461
cg02820566_ATGCAACGCTTCTCTGTGAA	cg02820566	0.043111	0.18671	0.42478	0.62118	0.92262	0.16415
cg02820566_CCGCGATGTATGGACAAGGG	cg02820566	-0.034696	-0.14945	0.12859	-0.13812	0.30993	-0.080717
cg02823329_GGAGGAGGTGGAGGAGGACT	cg02823329	1.0236	0.019411	0.29054	0.095645	-0.071059	-0.13767
cg02823329_CCTGCTCTCCACCAGCTCTT	cg02823329	0.53349	0.45791	0.7626	0.5651	1.2221	0.57831
cg02823329_GGAGGAAGAGGAGGAGGAGG	cg02823329	-0.33607	-0.69438	-0.12591	-0.5811	-0.47761	-0.9866
cg02823329_GGAGAGCAGGGAATCTCTCT	cg02823329	-1.0819	-0.30117	-0.84522	-0.44286	-0.69495	-0.59054
cg02823329_GGAAGAGGAGGAGGAGGAGG	cg02823329	0.17279	-0.050668	-0.022672	-0.12151	-0.16938	-0.24607
cg02823329_GAGGAGGACTTGGAAACTGA	cg02823329	-0.19355	0.057001	-0.20199	-0.0085344	-0.30631	-0.14174
cg02823329_AGAGGAGGAGGAGGAGGTGG	cg02823329	0.083606	0.12439	0.39642	0.075163	0.41468	0.049914
cg02823329_AGGAGGACTTGGAAACTGAC	cg02823329	0.13348	-0.078092	-0.36688	0.10107	-0.4614	-0.088528
cg02823329_CAAAGAGCTGGTGGAGAGCA	cg02823329	-0.061124	0.16759	0.16078	0.22822	0.029431	0.10088
cg02823329_CCAAAGAGCTGGTGGAGAGC	cg02823329	0.045481	-0.1074	-0.2868	-0.010657	-0.33365	-0.086816
cg02877261_TACACTGTCCTCTGCTTCCA	cg02877261	0.64403	0.21913	0.46825	0.2039	0.78555	0.42351
cg02877261_AGAGAGGCCTTACATGCCCT	cg02877261	0.7452	0.23596	1.0397	0.39233	0.24296	0.22479
cg02877261_GGACAGTGTATGAGTTTCCA	cg02877261	-0.64711	-0.28767	-0.69822	-0.54426	-0.53327	-0.77109
cg02877261_CGGACTTTCTCAGAAAAGAG	cg02877261	-0.86002	-0.35292	-0.5999	-0.595	-0.21694	-0.9292
cg02877261_CATGCTCCCGAGGGCATGTA	cg02877261	0.55518	0.21083	0.47083	0.32772	-0.52422	0.42419
cg02877261_GAGAGGCCTTACATGCCCTC	cg02877261	0.42389	0.25642	0.42917	0.29929	0.43059	0.63423
cg02877261_GAGAAAGTCCGTGGAAGCAG	cg02877261	-0.15295	0.048858	-0.37403	0.068813	0.135	-0.036325
cg02884661_AGACTCTACAGCCAGGCGGC	cg02884661	0.66229	-0.18878	-0.23654	-0.35215	0.1382	-0.29153
cg02884661_GGAATTCAATTCCAGCCGCC	cg02884661	-0.87019	-0.39548	-0.20893	-0.61015	-0.41267	-0.88772
cg02884661_GGTGCCCTCAGTGGAGCCAG	cg02884661	0.46152	0.21846	-0.17293	0.15626	-0.038011	0.28761
cg02884661_GTGCTTGTGAGATCCAGGCA	cg02884661	0.19957	-0.10361	-0.058123	0.069986	0.15326	0.11862
cg02884661_ACCTAGACTCTACAGCCAGG	cg02884661	-0.26059	-0.20076	0.35154	-0.31032	1.4268	-0.35585
cg02884661_GGGTCCACTGGCTCCACTGA	cg02884661	0.20615	0.076162	0.2783	0.025882	-0.035722	0.023292
cg02884661_GGCACCTAGACTCTACAGCC	cg02884661	0.25092	0.19225	-0.41486	0.23433	-0.17789	-0.0090396
cg02884661_TGGGTCCACTGGCTCCACTG	cg02884661	0.20358	0.2494	-0.48268	0.20105	-0.0396	0.0545
cg02884661_GCCGCCTGGCTGTAGAGTCT	cg02884661	0.063871	0.18331	0.13667	0.21154	0.12533	0.0014147
cg02884661_TAGAGTCTAGGTGCCCTCAG	cg02884661	0.0035222	0.028349	-0.19343	0.12688	-0.23175	0.21634
cg02890259_CATCACCTCTGACACAGAGA	cg02890259	0.64703	0.26858	0.35973	0.10576	0.86782	0.196
cg02890259_CTGCTCCATCTCTGTGTCAG	cg02890259	0.40135	0.17999	0.53017	0.22954	0.8917	0.23832
cg02890259_GGTCTAGAAGGTTGTGTTCC	cg02890259	-0.35491	-0.2742	-0.31208	-0.42751	-0.6187	-0.52765
cg02890259_AGATGGAGCAGACAGTTGCC	cg02890259	0.28276	0.24691	0.44379	0.34025	0.34445	0.098794
cg02890259_GAGATGGAGCAGACAGTTGC	cg02890259	-0.41909	-0.1305	-0.17317	-0.072433	0.2813	-0.22164
cg02890259_GTTGGCAGCTTTCTCCTTAA	cg02890259	-0.29825	-0.35577	-0.33729	-0.52391	-0.56757	-0.67124
cg02890259_TTTCTCCTTAAAGGTCTAGA	cg02890259	-1.5961	-0.34838	0.062406	-0.21519	-2.8858	-0.54485
cg02890259_CACAACCTTCTAGACCTTTA	cg02890259	0.020832	-0.1363	0.0038198	-0.21256	0.2422	-0.31074
cg02896926_GAAAATGTAAAGAAAGCATG	cg02896926	-1.2693	-0.60573	-1.0129	-0.93934	-1.2001	-1.2051
cg02896926_CTTTCCTTTCTATACAAGAA	cg02896926	-1.5561	-0.47317	-1.5542	-0.96644	-0.95446	-1.1952
cg02896926_TCTTTCCTTTCTATACAAGA	cg02896926	-1.5249	-0.83985	-1.0871	-1.1431	-1.1162	-1.5004
cg02896926_AGAAAGGAAAGATACTTTGT	cg02896926	-1.0335	-0.54918	-0.86123	-0.70314	-1.1161	-1.0426
cg02896926_CTTTCTATACAAGAAGGGTA	cg02896926	-0.78315	-0.53279	-0.84123	-1.0093	-0.35234	-1.1192
cg02896926_CATACCCTTCTTGTATAGAA	cg02896926	0.075467	-0.50445	-1.2081	-0.91935	-0.77453	-0.93667
cg02896926_TACAAGAAGGGTATGGCGTT	cg02896926	-0.047662	0.21526	-0.40701	0.10809	-0.44737	0.18537
cg02901522_GGGTTCTCTGACTGTAAATC	cg02901522	-1.0176	-0.6279	-0.45312	-0.82522	-1.0965	-0.92673
cg02901522_ATAATGACAATGAACAAAGA	cg02901522	-0.45396	-0.59624	-1.4474	-0.83967	-0.72781	-1.0585
cg02901522_GATTTACAGTCAGAGAACCC	cg02901522	-0.62063	-0.34525	-1.1165	-0.38336	-0.098928	-0.56348
cg02907150_AAGACCGATCCGCTGACTAT	cg02907150	0.26975	0.087891	0.52098	0.095837	0.83039	0.26453
cg02907150_TGAGATGTAGACACAGGAGC	cg02907150	-0.58068	-0.20229	-1.0099	-0.17899	-0.94637	-0.33498
cg02907150_AGAGCCAATAGTCAGCGGAT	cg02907150	-0.33257	-0.13689	-0.64289	-0.39767	-0.5402	-0.43448
cg02907150_ATCCGCTGACTATTGGCTCT	cg02907150	0.29724	0.079992	0.39807	0.023985	0.39568	0.034493
cg02907150_GTAGACACAGGAGCTGGCAG	cg02907150	-0.2381	0.097166	-0.2563	0.12107	-0.21548	-0.046977
cg02907150_GATCCGCTGACTATTGGCTC	cg02907150	0.24277	-0.1842	-0.11084	-0.15703	-1.0213	-0.056886
cg02907150_CTCCTGTGTCTACATCTCAG	cg02907150	-0.19931	0.070862	0.56065	0.20957	0.57246	-0.032626
cg02907150_TTCCCAGAGCCAATAGTCAG	cg02907150	-0.11563	-0.040428	0.1413	-0.12091	-0.3628	-0.30823
cg02938066_CTACCGCAGTGCTCGCAGGG	cg02938066	1.035	-0.51841	-0.068855	-0.37003	0.52143	-0.31653
cg02938066_GCGGTAGTGGTTTCCCCAAA	cg02938066	-1.193	-0.60898	-0.94581	0.53505	-0.78811	-1.1368
cg02938066_CGGTAGTGGTTTCCCCAAAG	cg02938066	-1.3294	-0.61524	-0.68245	-0.97327	-1.3241	-0.90572
cg02938066_ACCCCACCCTGCGAGCACTG	cg02938066	0.27086	0.26362	0.50982	0.40799	0.533	0.41332
cg02938066_AAAGGGGTCCTGAGGGTTCT	cg02938066	-0.83101	-0.35089	-0.9439	-0.33835	-0.57876	-0.40612
cg02938066_TTTCCCCAAAGGGGTCCTGA	cg02938066	0.30287	-0.12038	-0.24215	-0.071903	-0.27879	-0.1343
cg02938066_CCCTGCGAGCACTGCGGTAG	cg02938066	0.20268	-0.018124	1.2614	0.34366	1.1231	0.39707
cg02938066_GCAGTGCTCGCAGGGTGGGG	cg02938066	-0.12576	-0.048986	-0.043836	-0.10474	0.085567	-0.06298
cg02938066_CCACTACCGCAGTGCTCGCA	cg02938066	0.15432	0.27432	0.076852	0.51856	0.43847	0.25533
cg02938066_TACCGCAGTGCTCGCAGGGT	cg02938066	0.077489	-0.30383	-0.28537	-0.09062	-0.45303	-0.099126
cg02953381_TGGGCCCCGTGTCTGCCATC	cg02953381	2.2178	0.69642	2.6844	0.78724	1.96	0.88977
cg02953381_GTCACCCCGATGGCAGACAC	cg02953381	1.3199	0.45122	0.20107	0.6101	0.8197	0.62037
cg02953381_CCACTCACCTGTCACCCCGA	cg02953381	0.44453	0.38146	0.59679	0.40438	0.61996	0.48694
cg02953381_TCACCCCGATGGCAGACACG	cg02953381	0.5767	0.25856	-0.23069	0.38179	-0.27577	0.39125
cg02953381_GGCCCACACGCTGGCCACCG	cg02953381	0.6338	-0.11408	0.55196	0.024053	0.67099	0.29709
cg02953381_GGGCCCCGTGTCTGCCATCG	cg02953381	0.37345	0.2136	-0.24154	0.17806	0.10303	0.069946
cg02953381_GTGTCTGCCATCGGGGTGAC	cg02953381	0.29166	0.12106	0.48253	0.094753	1.1059	0.28502
cg02953381_TTCCACGGTGGCCAGCGTGT	cg02953381	-0.15105	-0.26018	0.32911	0.069895	0.083292	0.022542
cg02953381_TGTCACCCCGATGGCAGACA	cg02953381	0.044104	-0.16132	0.30105	-0.27082	0.17379	-0.14709
cg02953381_CAGACACGGGGCCCACACGC	cg02953381	-0.030829	0.098925	0.25504	0.3461	0.039448	0.12798
cg02956194_CCTTCAGCTCTTAGTGTGTC	cg02956194	0.55277	-0.01008	0.25301	0.15946	0.1575	0.23704
cg02956194_TTTAAAAACAATCAGAGGCC	cg02956194	-0.71529	-0.78556	-1.8793	-0.94915	-1.6157	-1.422
cg02956194_GCCTGTAATCCCAGTACTTT	cg02956194	-0.70602	-0.13748	-0.63748	-0.48624	-0.09467	-0.40784
cg02956194_AAACAATCAGAGGCCGGGCG	cg02956194	-0.48446	-0.29844	-0.63531	-0.35583	-0.18319	-0.65833
cg02956194_TGTAATCCCAGTACTTTGGG	cg02956194	-0.52471	-0.51419	-0.61098	-0.59264	-0.97022	-0.84802
cg02956194_CAATCAGAGGCCGGGCGCGG	cg02956194	-0.7884	-0.2325	-0.29608	-0.55698	-0.60657	-0.65923
cg02956194_TCCCAAAGTACTGGGATTAC	cg02956194	-0.62911	-0.42669	-0.387	-0.7806	-0.18865	-0.45492
cg02956194_CAGGCGTGAGCCACCGCGCC	cg02956194	0.29272	0.12462	0.38682	0.17721	0.5033	0.41295
cg02956194_CGCCTGTAATCCCAGTACTT	cg02956194	0.026077	-0.11228	0.029707	-0.2641	-0.17464	-0.17049
cg02981003_GACACCGGATGGAAGAGCGC	cg02981003	0.78942	0.63736	0.7318	0.67352	0.83588	0.71264
cg02981003_ACACCGGATGGAAGAGCGCC	cg02981003	1.0108	0.67525	1.0882	0.83482	1.3614	0.86242
cg02981003_CTGGCAGCCGTGGAACACCC	cg02981003	0.83205	0.48067	0.58284	0.6697	1.0509	0.62467
cg02981003_TAATTGATGGAAGAGCTGCC	cg02981003	0.3441	-0.039662	0.014269	-0.0033328	0.60706	-0.055688
cg02981003_CACCGGATGGAAGAGCGCCG	cg02981003	0.75477	0.52764	0.22674	0.42747	0.29126	0.61498
cg02981003_AAGAGCGCCGGGGTGTTCCA	cg02981003	-0.51244	-0.023852	-0.27257	-0.17268	0.077017	-0.12534
cg02981003_CCAGCCTGGTCTTCAAAACC	cg02981003	0.26539	0.39658	-0.023579	0.48731	0.23827	0.48077
cg02981003_GAAGACCAGGCTGGCAGCCG	cg02981003	0.21238	-0.0083071	-0.11606	0.59179	0.32285	-0.078806
cg02981003_GTGTTCCACGGCTGCCAGCC	cg02981003	0.19414	-0.035925	-0.0018331	0.4061	1.144	0.22252
cg02981003_GCGCATTGGCAGACACCGGA	cg02981003	0.050499	-0.15223	0.13564	0.15119	-0.034943	0.024217
cg03004222_GCTTTGTTACCTGTTTCTGA	cg03004222	-0.82555	-0.27168	-0.57689	-0.37132	-0.23313	-0.48136
cg03004222_AAGCAGTCAGGTCACACCAT	cg03004222	0.47595	0.27858	0.1275	0.29805	0.62271	0.41995
cg03004222_GCGCAGTCAGGTCACGCCAT	cg03004222	0.79631	0.43061	0.70603	0.48692	1.3561	0.56108
cg03004222_CAGGTCACGCCATTGGAAAC	cg03004222	0.65507	0.24238	0.45516	0.216	1.3291	0.31493
cg03004222_CAGGTCACGCCATCAGAAAC	cg03004222	0.46099	0.28813	0.39442	0.21541	0.85911	0.30902
cg03004222_AAACAGGTAACAAAGCAGTC	cg03004222	-0.53236	-0.23379	-0.43639	-0.37393	-0.43601	-0.39781
cg03004222_GCTTTGTTACCTGTTTCCAA	cg03004222	-0.26406	-0.36239	0.022402	-0.32986	0.29527	-0.5508
cg03004222_ACAGGTAACAAAGCGCAGTC	cg03004222	0.128	-0.45507	-0.47976	-0.73491	-1.2607	-0.60911
cg03020684_AGCTATGATAAGTACAGATG	cg03020684	-1.0264	-0.20034	-0.73654	-0.26263	-0.38523	-0.48908
cg03020684_TGATAAGTACAGATGTGGCG	cg03020684	-0.99737	-0.86843	-0.97728	-0.62386	-1.3466	-1.2443
cg03020684_ATGTGGCGAGGCGATCTGTG	cg03020684	0.47759	0.13828	0.56453	0.21902	1.0557	0.41748
cg03020684_TGTGGCCAGTAAACTCCTTC	cg03020684	-0.43503	-0.2023	0.2684	-0.063165	-0.13034	-0.07316
cg03020684_ACTCCTTCAGGAGAATCATG	cg03020684	0.31614	-0.096064	0.55357	-0.023814	0.042689	-0.20852
cg03020684_ATTCTCCTGAAGGAGTTTAC	cg03020684	-0.23288	-0.41153	0.58559	-0.33032	-0.15352	-0.64316
cg03054255_GGCCACAGGCGCCCAGCCGT	cg03054255	1.8324	0.46005	0.49961	0.4236	0.48751	0.56665
cg03054255_CCCAGCCGTCGGCCTCACCT	cg03054255	0.90717	0.61767	1.1487	0.62437	0.84475	0.87585
cg03054255_AGCACACGCCCTCCAAGGTG	cg03054255	0.63404	0.15586	0.40326	0.42282	0.010413	0.38438
cg03054255_AGGGCGTGTGCTCAGCTTTG	cg03054255	0.35111	0.016317	-0.082636	0.060863	0.18095	0.039124
cg03054255_CCAAGGTGAGGCCGACGGCT	cg03054255	0.50756	0.43473	0.26321	0.36939	0.34628	0.76887
cg03054255_GCCCTCCAAGGTGAGGCCGA	cg03054255	0.40208	-0.018672	-0.19297	0.47973	-0.22007	0.4022
cg03054255_AGCTGAGCACACGCCCTCCA	cg03054255	0.46095	0.28033	-0.63731	0.41061	0.97755	0.48282
cg03054255_TCAGCTTTGGGGTAACCTTC	cg03054255	0.1809	0.10862	0.32675	0.27521	0.43259	0.17783
cg03054255_TCCAAGGTGAGGCCGACGGC	cg03054255	0.2353	0.23197	0.22358	0.92153	-1.3467	0.67848
cg03054255_GGCCGACGGCTGGGCGCCTG	cg03054255	0.1251	-0.11517	0.20254	0.092533	-0.0050121	0.009418
cg03063057_CCCCCGGCATGGCCCCACCC	cg03063057	0.76849	0.25669	0.38556	0.40029	0.2997	0.37546
cg03063057_CACCAAGCCCACAGCTGCCC	cg03063057	0.85219	0.389	0.27933	0.46526	0.1843	0.56885
cg03063057_AGCATGGTGGCCGCGCTGCC	cg03063057	0.75509	0.27692	0.30955	0.047208	0.054398	0.39586
cg03063057_GCATGGTGGCCGCGCTGCCA	cg03063057	0.39106	0.13374	-0.30953	0.27583	-0.243	0.099843
cg03063057_GTGGCCGCGCTGCCAGGGTG	cg03063057	-0.49795	0.010323	-0.057913	-0.037781	0.61356	0.096481
cg03063057_ATGGCCCCACCCTGGCAGCG	cg03063057	0.38227	0.32029	0.19912	0.32255	1.0949	0.24484
cg03063057_GGTGGCCGCGCTGCCAGGGT	cg03063057	-0.33991	-0.24221	-0.21921	-0.044611	-0.066572	-0.17829
cg03063057_GGGCTTGGTGGTGAGCATGG	cg03063057	-0.12014	-0.17883	-0.55855	-0.3959	0.070722	-0.38879
cg03063057_CTGGGCAGCTGTGGGCTTGG	cg03063057	0.053296	0.047462	0.38674	0.10447	0.63842	0.025344
cg03063057_TGGTGGCCGCGCTGCCAGGG	cg03063057	-0.073145	0.0061109	-0.26442	-0.024087	-0.35207	0.16975
cg03063277_CAGCAAGCGCGACAGTGCCC	cg03063277	0.89116	0.28424	0.70237	0.54695	0.14531	0.5856
cg03063277_GGCACTGTCGCGCTTGCTGC	cg03063277	0.78417	0.03009	0.63286	0.05318	0.0015192	0.24506
cg03063277_GCAGCAAGCGCGACAGTGCC	cg03063277	0.80119	0.43226	0.57173	0.59142	0.89645	0.55779
cg03063277_CCAGAGGCAGGAGTGGCCCT	cg03063277	0.57421	0.34122	0.096191	0.4226	0.37113	0.48354
cg03063277_ACCAGAGGCAGGAGTGGCCC	cg03063277	0.28578	0.34676	0.77285	0.31362	0.38608	0.28547
cg03063277_ACTGTCGCGCTTGCTGCAGG	cg03063277	0.33933	-0.062746	-0.49041	0.30234	-0.18634	0.028047
cg03063277_GGAGTGGCCCTGGGGGTCCC	cg03063277	-0.35704	-0.42548	-0.69856	-0.39632	-0.491	-0.41693
cg03063277_AGAGGCAGGAGTGGCCCTGG	cg03063277	-0.22972	-0.020607	-0.1955	0.23919	-1.1502	0.0014997
cg03063277_CGACAGTGCCCGGGACCCCC	cg03063277	-0.16967	0.22788	-0.10956	0.21093	0.60104	0.13833
cg03063277_CAGAGGCAGGAGTGGCCCTG	cg03063277	-0.021944	0.026029	0.17719	0.20179	-1.0732	0.15672
cg03084184_TGGCTCTGCCGACTTCTCGG	cg03084184	1.0929	-0.21984	-0.20504	-0.37189	0.091987	-0.23051
cg03084184_AGCCAAGGCCAGGCCCGTCC	cg03084184	0.92352	0.28531	0.89797	0.57051	1.406	0.73089
cg03084184_ACTGGCTCTGCCGACTTCTC	cg03084184	0.41587	0.12956	-0.051885	0.10693	0.82624	0.13998
cg03084184_CGACTTCTCGGGGGCTTCTC	cg03084184	-0.45875	-0.29489	0.13368	-0.30805	0.29313	-0.087665
cg03084184_CGGAGAAGCCCCCGAGAAGT	cg03084184	-0.43976	0.10457	0.056947	-0.29337	0.3945	-0.21069
cg03084184_AGGGTCCAGCAGCCAAGGCC	cg03084184	0.26577	0.19264	-0.23998	0.87057	0.43137	0.2928
cg03084184_GACTTCTCGGGGGCTTCTCC	cg03084184	-0.24479	-0.2235	-0.44278	-0.28579	-0.38399	-0.46549
cg03084184_AACTGGCTCTGCCGACTTCT	cg03084184	-0.3084	-0.026328	-0.64037	-0.18942	-0.89506	-0.12247
cg03084184_CTGGCTCTGCCGACTTCTCG	cg03084184	-0.13444	0.015812	-0.13329	0.21432	0.66261	0.095596
cg03084184_GACCCAGGGTCCAGCAGCCA	cg03084184	-0.075105	-0.12567	0.24175	0.046192	-0.97534	-0.24095
cg03088219_ACTTAGATGATTACGAAATA	cg03088219	-1.6985	-0.88579	-1.1013	-1.1485	-0.53877	-1.431
cg03088219_ATGTGTATTTCAATAAGAAA	cg03088219	-2.3307	-1.3353	-2.3019	-1.62	-1.3849	-2.3112
cg03146649_CTTCAGGCAGGGCTTGATCT	cg03146649	0.90204	0.057738	0.55616	0.28577	1.0087	0.23301
cg03146649_AGGCAGAGAATCTTCAGGCA	cg03146649	-0.81703	-0.13746	-0.40603	-0.20108	-0.26243	-0.34812
cg03146649_GCTGAGTGCGGTGTGAGCAG	cg03146649	0.32171	0.069211	0.33343	0.16316	0.31338	0.12392
cg03146649_GAGGCAGAGAATCTTCAGGC	cg03146649	-0.46683	-0.29213	-0.24922	-0.39727	-0.74871	-0.67018
cg03146649_AGCAGAGGCAGAGAATCTTC	cg03146649	-0.42422	0.036523	-0.24314	-0.072845	-0.50007	-0.2292
cg03146649_AGAGAATGTTGAGCTGAGTG	cg03146649	-0.0036796	-0.29723	-0.057379	-0.25309	-0.17303	-0.43886
cg03188793_GCAGGGGCATATTTGATCGC	cg03188793	-1.3588	-0.80285	-1.3855	-1.015	-0.88595	-1.2931
cg03188793_CAGGGGCATATTTGATCGCT	cg03188793	-1.0479	-0.56967	-0.17512	-0.69141	-0.28179	-0.86743
cg03188793_ATCAAATATGCCCCTGCAAG	cg03188793	-1.3804	-0.38821	-0.69985	-0.64905	-1.1148	-1.2294
cg03188793_TTACAGGTCACCTCTTGCAG	cg03188793	-0.55433	-0.28514	-0.55299	-0.14447	-0.75764	-0.51775
cg03188793_GAGGTGACCTGTAACAGCAT	cg03188793	0.36338	-0.067211	0.0248	0.0072715	1.0181	0.0055898
cg03188793_TGTTACAGGTCACCTCTTGC	cg03188793	0.32772	-0.10105	-0.12065	-0.096493	0.3654	-0.085623
cg03188793_GTTACAGGTCACCTCTTGCA	cg03188793	-0.22068	0.019885	-0.12772	-0.17999	-0.34877	-0.22259
cg03188793_AGAGGTGACCTGTAACAGCA	cg03188793	0.11326	-0.035027	0.22011	-0.019925	0.10887	-0.14369
cg03221390_GCACTCCGCGGACACGCGCT	cg03221390	0.6229	0.52299	1.0373	0.6322	1.1725	0.68397
cg03221390_CCTGGAGATGTTCGTTATCC	cg03221390	0.32176	0.069605	0.21529	0.067662	0.71954	-0.033837
cg03221390_CCGGGATAACGAACATCTCC	cg03221390	0.32539	0.23373	-0.25852	0.28966	1.0982	0.16972
cg03221390_CGCGCTCGGCTCTCACATCC	cg03221390	0.35476	-0.18035	0.52691	-0.020924	1.3692	0.1291
cg03221390_CTGGAGATGTTCGTTATCCC	cg03221390	0.22092	0.035362	0.5276	-0.00367	0.51537	0.038514
cg03221390_AGTGCTTGAGCAACGCAGAA	cg03221390	-0.2476	-0.24748	-0.23593	-0.048158	0.45399	-0.31843
cg03221390_TGCGTTGCTCAAGCACTCCG	cg03221390	0.19222	-0.010504	-0.27385	0.24592	0.042566	0.088921
cg03221390_TGAGCAACGCAGAATGGCTT	cg03221390	0.090429	0.18004	-0.027329	0.32271	0.46988	0.36425
cg03221390_GAGAGCCGAGCGCGTGTCCG	cg03221390	-0.047168	0.31864	0.4335	0.34467	0.59916	0.39755
cg03224005_GTTGTACCGCCCTCACCTAA	cg03224005	0.57326	0.078863	0.57139	0.086388	-0.065196	0.17353
cg03224005_AGGGGCCTCTTTATACTCCG	cg03224005	-0.95304	-0.46769	1.6619	-0.49586	-0.86322	-0.88751
cg03224005_GATGTCCACGGAGTATAAAG	cg03224005	-1.0301	-0.58829	-1.1513	-0.86283	-0.91	-1.2731
cg03224005_GGTTGTACCGCCCTCACCTA	cg03224005	0.42076	0.11065	0.10164	0.087636	0.088986	0.29252
cg03224005_TTATACTCCGTGGACATCCA	cg03224005	-0.47396	-0.31634	-0.27012	-0.34475	0.93444	-0.47073
cg03224005_GGAGTATAAAGAGGCCCCTT	cg03224005	-0.59358	-0.28105	-0.88549	-0.56888	-0.32455	-0.67856
cg03224005_ATAAAGAGGCCCCTTAGGTG	cg03224005	-0.70875	-0.17342	-1.3289	-0.65752	0.33462	-0.49603
cg03224005_TGCCCAAGCAGGGTCTGCCC	cg03224005	0.22305	0.45545	0.46545	0.46037	1.9547	0.53947
cg03224005_AGAGGCCCCTTAGGTGAGGG	cg03224005	0.26021	0.044777	0.5052	0.17187	0.13163	-0.12017
cg03224005_TAAAGAGGCCCCTTAGGTGA	cg03224005	-0.27935	-0.010978	-0.41574	-0.2125	-0.23593	-0.18492
cg03225548_TTCAGCACCCACAATATGCC	cg03225548	0.61845	0.10278	-0.057153	0.1366	0.82944	0.13287
cg03225548_TTGAATGCTGCTCGCATGCC	cg03225548	0.49046	0.37846	0.31828	0.57241	0.97562	0.47006
cg03225548_ACATGGGCAGTTATACTGCA	cg03225548	-0.65593	-0.3386	-0.33869	-0.5553	-0.41774	-0.6682
cg03225548_CTCGCATGCCAGGCATATTG	cg03225548	0.28222	0.27412	0.07606	0.053263	-0.011655	0.28489
cg03225548_CATGGGCAGTTATACTGCAT	cg03225548	-0.31377	-0.0028172	-0.72568	-0.03182	-0.090254	-0.3955
cg03225548_TCGCATGCCAGGCATATTGT	cg03225548	-0.02832	0.17627	0.88377	0.24862	1.014	0.24365
cg03293837_CTGTGGATGTGAAGGCCCTC	cg03293837	0.9505	0.58266	0.68034	0.71618	0.46962	0.75647
cg03293837_TTTCTATTGTTAATTTGTCC	cg03293837	-1.8986	-1.1574	-1.3597	0.10363	-1.4126	-1.3712
cg03293837_ATCTCCTTTGAATATGTCCC	cg03293837	-0.94511	-0.4574	-0.5938	-0.74042	-0.29665	-0.89086
cg03293837_TTCTATTGTTAATTTGTCCA	cg03293837	-1.3512	-0.84978	-1.3982	-1.0788	-0.96292	-1.4907
cg03293837_GGATGTGAAGGCCCTCTGGC	cg03293837	0.54951	0.17457	0.18956	0.25505	1.7361	0.2264
cg03293837_TTAACAATAGAAAACGACAA	cg03293837	-1.4198	-0.62335	-1.053	-1.067	-1.4219	-1.2377
cg03293837_TTGTCCAGGGACATATTCAA	cg03293837	-0.70409	-0.28422	-0.80228	-0.48425	-0.18661	-0.46075
cg03293837_ACTCAGTTCTGTGGATGTGA	cg03293837	0.23731	-0.084357	-0.27157	-0.37803	-0.39663	-0.30955
cg03293837_GACAATGGCACTCAGTTCTG	cg03293837	-0.052867	0.24878	-0.2635	0.14076	-0.33961	0.14234
cg03329597_CCAAGTTGATGAAGTATTTA	cg03329597	-1.4659	-0.6642	-1.1794	-0.94163	-0.90367	-1.2949
cg03329597_TCTGATAAAGTTTCTCATAA	cg03329597	-2.2811	-1.0296	-1.7206	-1.5458	-2.1278	-1.9895
cg03329597_CCATAAATACTTCATCAACT	cg03329597	-0.92018	-0.57338	-1.085	-0.98557	-0.77167	-1.2346
cg03329597_TTTCTCATAAAGGCTCACCC	cg03329597	-0.27548	-0.26818	-0.45692	-0.14558	-0.12313	-0.21101
cg03339321_TGCCAAGTCTGTAGGAGCCC	cg03339321	1.7251	-0.051277	0.36655	-0.17923	0.69889	0.11024
cg03339321_CCTAGAAACAGTATCCACAG	cg03339321	-0.88296	-0.39152	-0.40325	-0.47875	0.068869	-0.8558
cg03339321_GTGGATACTGTTTCTAGGAA	cg03339321	-0.80278	-0.51043	-0.8737	-0.76374	-0.19309	-0.9896
cg03339321_TGTGGATACTGTTTCTAGGA	cg03339321	-0.37881	-0.32627	-0.48218	-0.42407	-0.56381	-0.68239
cg03339321_CAGTATCCACAGTGGACTCC	cg03339321	0.40736	0.086551	0.29153	0.0206	0.26999	0.074349
cg03339321_AGGAGCCCCGGAGTCCACTG	cg03339321	0.33636	0.33277	0.31611	0.060748	0.039724	0.18166
cg03339321_AGTATCCACAGTGGACTCCG	cg03339321	-0.58902	-0.084292	0.17946	0.12212	-0.36471	-0.029409
cg03339321_CTCCGGGGCTCCTACAGACT	cg03339321	0.059737	0.13425	0.27467	-0.014232	-0.012061	0.039459
cg03339321_ACAGTATCCACAGTGGACTC	cg03339321	-0.016157	0.0038691	0.30925	-0.050512	0.9714	-0.04762
cg03339321_GGAAGCTGTGCCAAGTCTGT	cg03339321	-0.012638	0.059673	0.098994	-0.067156	-0.28712	-0.02035
cg03403996_CTGGGCCCTGAAGCCGCTAA	cg03403996	0.66188	0.37657	0.60259	0.51735	0.53734	0.37436
cg03403996_CTGGAACACGTACGTGGAGA	cg03403996	0.54646	0.69375	0.59067	0.93375	0.34207	0.92463
cg03403996_TGGAACACGTACGTGGAGAA	cg03403996	0.347	0.50616	0.56366	0.38345	0.50888	0.55883
cg03403996_CTGGGAGCACTTCACCTACA	cg03403996	-0.33356	0.045447	0.17614	-0.034592	0.30583	-0.037999
cg03403996_AAGCCGCTAAAGGCCCTTGT	cg03403996	-0.23948	0.21635	0.12444	0.20637	1.2004	0.11644
cg03403996_AAGGGCCTTTAGCGGCTTCA	cg03403996	-0.2804	0.20181	-0.34372	0.026275	-0.19493	0.14078
cg03403996_TGGGAGCACTTCACCTACAA	cg03403996	-0.19427	0.12063	-0.035865	0.017737	0.05644	-0.1534
cg03403996_TCACCTACAAGGGCCTTTAG	cg03403996	-0.32104	-0.1612	-0.34	0.026792	-1.2216	0.29856
cg03403996_CTTGTAGGTGAAGTGCTCCC	cg03403996	0.10472	-0.086419	0.2228	-0.11542	0.30569	-0.1312
cg03403996_CAAGGGCCTTTAGCGGCTTC	cg03403996	-0.032599	-0.075578	-0.49303	0.043117	1.0324	-0.0031143
cg03414001_AGGCATGTGGCGCATCAGCC	cg03414001	0.85334	-0.0075005	-0.15973	0.6175	-0.0056702	0.33954
cg03414001_GGCTGAAGGGACACATTGAG	cg03414001	0.33719	0.17481	-0.0060206	0.09653	0.3333	0.16968
cg03414001_AAGGCATGTGGCGCATCAGC	cg03414001	0.40913	-0.0072979	0.85922	0.11605	0.25622	0.19303
cg03414001_GCTGAAGGGACACATTGAGC	cg03414001	0.41589	-0.075796	-0.063439	-0.088737	-0.17357	-0.10005
cg03414001_CTCAATGTGTCCCTTCAGCC	cg03414001	0.30121	0.23546	1.2829	0.39746	0.81419	0.1598
cg03414001_TTGAGCGGGGCAAAGGCATG	cg03414001	-0.31297	-0.061844	-0.12578	-0.27607	-0.045131	-0.11994
cg03414001_TGTGTCCCTTCAGCCAGGCT	cg03414001	0.24721	0.058599	0.17539	0.16894	0.73482	0.3435
cg03414001_CTGAAGGGACACATTGAGCG	cg03414001	-0.33169	-0.2604	-0.44775	-0.18542	-0.2747	0.010215
cg03414001_GGACACATTGAGCGGGGCAA	cg03414001	-0.062531	-0.086223	0.28255	-0.025286	-0.63175	-0.078932
cg03414001_CGGGTACACGCTCGTGAGCC	cg03414001	0.048859	0.32471	-0.39321	0.45256	1.3659	0.72844
cg03423813_CGGCGTGCACAGGTAAGTTC	cg03423813	1.1201	0.65237	0.98668	0.84136	1.3525	0.93971
cg03423813_CATTAAACCCCTGTCATGAC	cg03423813	-0.47072	-0.082232	-0.4224	-0.24307	0.0127	-0.22863
cg03423813_CCGCTTTCTCCTGTCATGAC	cg03423813	0.3453	0.12894	0.6712	0.10919	0.76159	0.12508
cg03423813_GGAAATCAGGTGCACATCCA	cg03423813	0.28757	0.04361	0.08824	0.085489	0.50337	-0.069315
cg03423813_GCTTTCTCCTGTCATGACAG	cg03423813	0.21967	0.070218	-0.055359	-0.016332	0.38498	0.019697
cg03423813_CAGGAGAAAGCGGCGTGCAC	cg03423813	0.43516	-0.07848	-0.53354	0.025626	0.79518	0.18548
cg03423813_CGCTTTCTCCTGTCATGACA	cg03423813	0.17827	0.088048	0.8973	0.13576	0.16175	0.20042
cg03423813_GAAATCAGGTGCACATCCAT	cg03423813	0.18352	0.26009	-0.33553	0.080715	-0.28438	0.22574
cg03423813_CACAGGTAAGTTCTGGCCCA	cg03423813	0.14635	0.34846	0.20615	0.34883	-0.24309	0.16114
cg03423813_CCTGTCATGACAGGAGAAAG	cg03423813	0.0056616	0.20849	-0.062504	0.47197	-0.70916	0.1252
cg03455225_TCTGGCACTGCTGGGGGATC	cg03455225	0.74521	0.18555	0.51447	0.1974	0.29222	0.37526
cg03455225_CACGGGCAGTCTGGCACTGC	cg03455225	0.42212	-0.023129	0.41885	0.2685	0.27308	0.11721
cg03455225_AGGGACTTAGCACCCAGGCC	cg03455225	-0.29871	0.092461	-0.21202	0.13554	-0.16527	0.04134
cg03455225_GGGCAGTCTGGCACTGCTGG	cg03455225	-0.41926	-0.20436	-0.44239	1.2365	0.095042	-0.29975
cg03455225_GCACCCAGGCCAGGGAGCGC	cg03455225	0.22738	0.50974	0.33312	0.64816	0.18233	0.73665
cg03455225_CGAGTGTGGCACGGGCAGTC	cg03455225	-0.14263	0.14846	0.76838	0.16047	-0.50747	0.20996
cg03455225_GGGACTTAGCACCCAGGCCA	cg03455225	0.096826	0.17853	-0.41403	0.21198	-0.35293	0.16689
cg03455225_CGGGCAGTCTGGCACTGCTG	cg03455225	0.10545	-0.13006	-0.48814	-0.15261	-0.85005	-0.2681
cg03455225_ACGGGCAGTCTGGCACTGCT	cg03455225	-0.062337	0.05627	0.019117	0.18482	0.54058	0.016953
cg03455225_CTGGGGGATCCGGCGCTCCC	cg03455225	0.05101	-0.065218	0.040071	-0.14303	-0.6142	-0.019323
cg03457281_TATCCCCTGCAGAGTGCGAT	cg03457281	1.1799	-0.097236	-0.3409	0.15623	0.28226	0.30918
cg03457281_GTGCTCCCATCGCACTCTGC	cg03457281	0.64164	0.040503	0.31736	0.12534	1.1676	0.45056
cg03457281_GCTCCCATCGCACTCTGCAG	cg03457281	0.55989	0.24079	0.51369	0.027498	0.8117	0.23798
cg03457281_AAACTAAACTTGAGTCTGCA	cg03457281	-0.62454	-0.2107	-0.68756	-0.5298	-0.4224	-0.67065
cg03457281_GAGTGCGATGGGAGCACAGA	cg03457281	0.44947	-0.17814	0.041385	0.12021	1.1147	-0.046086
cg03457281_AGCTGACACATATGCATAAC	cg03457281	0.353	-0.23869	-0.25692	-0.24023	0.70919	-0.18846
cg03457281_TGCTCCCATCGCACTCTGCA	cg03457281	0.16298	0.23818	3.5038	0.44267	0.36826	0.36834
cg03457281_GTATCCCCTGCAGAGTGCGA	cg03457281	-0.1385	0.038365	-0.13352	-0.044923	0.10374	0.026298
cg03467235_TGTGTCTCTCATCTTCCAGC	cg03467235	0.41016	-0.040595	0.35446	-0.011631	0.64435	0.083943
cg03467235_ACAAGCCCGAGCTATCCTGC	cg03467235	0.45227	0.067584	0.21101	0.61416	0.082529	0.12171
cg03467235_ATAGCTCGGGCTTGTTCACA	cg03467235	-0.55842	-0.14428	-0.68611	-0.23377	0.75019	-0.25171
cg03467235_TTATCTCCAAGTGCAGCAAG	cg03467235	-0.41452	-0.17218	0.019009	-0.054521	0.40081	-0.29996
cg03467235_TATCTCCAAGTGCAGCAAGA	cg03467235	-0.50735	-0.12477	0.34028	-0.11235	0.023883	-0.23075
cg03467235_CATTGCCCTCTTGCTGCACT	cg03467235	0.29765	0.26586	0.2794	0.60824	0.59849	0.54883
cg03467235_ATCTTCCAGCAGGATAGCTC	cg03467235	-0.28814	-0.14688	0.65847	0.11636	0.62719	0.070578
cg03467235_GCTGGAAGATGAGAGACACA	cg03467235	-0.073288	0.33662	0.16447	0.21816	0.46594	0.19718
cg03467235_CATCTTCCAGCAGGATAGCT	cg03467235	0.059461	-0.099338	0.46278	-0.43037	-0.63377	-0.10036
cg03493087_CTGTCCCTCGGGAACTGTCC	cg03493087	0.38714	0.29715	0.90764	0.25244	1.2859	0.38674
cg03493087_GTCCAGTACAGGAATGGAGA	cg03493087	-0.50185	0.1469	-0.17124	-0.03516	0.33942	-0.10429
cg03493087_CCTCGGGAACTGTCCAGGAC	cg03493087	0.38227	0.098862	0.7607	0.37143	-0.72668	0.041941
cg03493087_AACTGTCCAGGACAGGCTGA	cg03493087	0.30503	0.14379	-0.0041095	0.16704	1.0535	0.31686
cg03493087_TTCCTGGTCCAGTACAGGAA	cg03493087	-0.42476	-0.071672	-0.72115	0.21629	-0.38634	0.11213
cg03493087_CCTGTCCTGGACAGTTCCCG	cg03493087	0.16505	0.035019	0.27331	0.088101	-0.18689	0.12422
cg03493087_CTGTCCTGGACAGTTCCCGA	cg03493087	-0.036644	0.094876	-0.11389	0.059003	0.3857	0.06189
cg03643559_GCAGGGACCAGGCATCACCC	cg03643559	0.74094	0.36649	0.41311	0.36105	0.44479	0.47487
cg03643559_AGGGACTAGCAGCAGGGACC	cg03643559	0.55124	0.29105	0.49565	0.25827	0.61387	0.42252
cg03643559_TGACCTAGATAGTCTGGGTA	cg03643559	-1.2822	-0.15444	-1.1017	-0.055749	-0.99527	-0.48795
cg03643559_GGGTACGGCCTTATAATGCA	cg03643559	-0.53174	0.088543	-0.83684	0.077787	-0.44248	-0.14724
cg03643559_GACCCCTGACCTAGATAGTC	cg03643559	0.28413	-0.033884	0.35471	-0.11155	0.024371	-0.090572
cg03643559_AGGCCGTACCCAGACTATCT	cg03643559	-0.17609	0.24994	-0.088257	0.44651	-0.016473	0.077777
cg03643559_TAATGCAGGGACTAGCAGCA	cg03643559	-0.26805	0.032337	-0.47748	-0.26703	0.095697	-0.075888
cg03643559_ACCCCTGACCTAGATAGTCT	cg03643559	-0.10178	0.0030786	0.45777	0.11268	0.5606	-0.13813
cg03643559_ATAATGCAGGGACTAGCAGC	cg03643559	0.018468	-0.052138	-0.09291	0.10689	-0.1962	0.025345
cg03643559_TGGGTACGGCCTTATAATGC	cg03643559	-0.0038605	-0.27723	-0.59285	0.22807	-1.7276	-0.17941
cg03644281_ATGCCGCTCGCCGGTCACCA	cg03644281	0.94921	0.30224	0.058505	0.63886	1.1881	0.49941
cg03644281_ATGGCTGCCCGCCTAGGTAC	cg03644281	0.8059	-0.016093	0.38979	0.55521	0.21505	0.0053558
cg03644281_CCCTGTTTCCGGTACCTAGG	cg03644281	0.55643	0.076828	0.42881	0.096495	0.84177	0.052415
cg03644281_GGTACCTAGGCGGGCAGCCA	cg03644281	0.31865	0.037052	-0.24738	-0.042591	0.32322	-0.082888
cg03644281_GGATTGGCTGCTACGCGGCT	cg03644281	-0.19702	-0.33422	-0.39592	-0.55554	-0.78466	-0.63183
cg03644281_GGGCCCTGTTTCCGGTACCT	cg03644281	0.28389	0.21168	-0.22221	0.22464	-0.2877	0.23738
cg03644281_CCCGCCTAGGTACCGGAAAC	cg03644281	-0.38112	0.11995	0.78473	0.016974	-1.4482	0.24935
cg03644281_CCGCCTAGGTACCGGAAACA	cg03644281	0.10996	-0.14882	-0.35658	0.084355	-0.57619	-0.063444
cg03644281_CGGATTGGCTGCTACGCGGC	cg03644281	-0.076814	-0.17848	-0.20557	-0.25679	0.63002	-0.0037704
cg03644281_CCTGTTTCCGGTACCTAGGC	cg03644281	0.052606	-0.071324	-2.0472	0.29323	-2.6832	-0.025518
cg03649429_CAGAGGCACTCATTCACTAC	cg03649429	0.78767	0.0095985	-0.14795	-0.089773	-0.11178	0.079918
cg03649429_CCCAACTTCCTCAATACTTG	cg03649429	0.53187	0.0034189	0.12624	0.014234	0.00075864	-0.027073
cg03649429_AGTATTGAGGAAGTTGGGTT	cg03649429	-0.47592	-0.25674	-0.54631	-0.38511	0.12988	-0.62773
cg03649429_TTGCGGGTAAGGAGAAACAG	cg03649429	0.31214	0.017822	-0.21418	0.17471	0.82052	-0.016303
cg03649429_CCAACTTCCTCAATACTTGC	cg03649429	-0.34292	-0.093588	-0.18533	-0.089435	-0.81009	-0.16327
cg03649429_ATTCACTACTGGTAGGAGTG	cg03649429	-0.54946	-0.23373	-0.6279	-0.20711	0.16348	-0.33189
cg03649429_TTCCTCAATACTTGCGGGTA	cg03649429	-0.57867	-0.22088	-0.80034	-0.76632	0.32704	-0.51309
cg03649429_CTCCTTACCCGCAAGTATTG	cg03649429	0.17765	0.3119	0.37181	0.24055	-0.28422	0.1271
cg03649429_CCCGCAAGTATTGAGGAAGT	cg03649429	-0.1292	-0.011715	-0.21496	-0.11997	0.21865	-0.060259
cg03649429_CCGCAAGTATTGAGGAAGTT	cg03649429	-0.027465	-0.1148	-0.026926	0.03273	0.17726	-0.35198
cg03651054_TCCTGCCACGGACTCCTCCT	cg03651054	0.82218	0.20703	0.76793	0.70228	0.34588	0.65286
cg03651054_CTGCCACGGACTCCTCCTCG	cg03651054	0.81038	0.44954	0.59506	0.32115	0.81738	0.6505
cg03651054_GGAGGCCCACACCCAGGACC	cg03651054	0.77922	0.38642	0.53877	0.41154	1.0059	0.47682
cg03651054_CCCGAGGAGGAGTCCGTGGC	cg03651054	0.91704	0.32879	0.4432	0.26214	0.7677	0.14817
cg03651054_GTCTCCTCACTGTTGGCGCC	cg03651054	0.70539	0.31305	-0.055425	0.3359	0.075449	0.47588
cg03651054_GAGGAGGAGTCCGTGGCAGG	cg03651054	-0.38295	-0.19653	-0.28855	-0.041724	-0.33541	-0.30111
cg03651054_CACTGTTGGCGCCGGGTCCT	cg03651054	0.30862	0.18887	0.24218	0.11947	0.2137	0.31742
cg03651054_AGGACCCGGCGCCAACAGTG	cg03651054	-1.2683	0.030529	-2.1438	-0.31697	1.0082	-0.0030625
cg03651054_TGGCGCCGGGTCCTGGGTGT	cg03651054	-0.11029	-0.12022	-0.069753	0.039815	-0.61162	-0.078634
cg03651054_GTGGCAGGAGGCCCACACCC	cg03651054	-0.11377	0.091485	-0.22076	-0.096083	-0.35027	0.14232
cg03706056_CTTTGGGAGGTGAAGGCAGG	cg03706056	0.69111	0.11698	0.78936	0.27351	0.69972	0.31064
cg03706056_GAGTGTTTCTTGGCCAGGTG	cg03706056	-0.93221	-1.1284	0.39464	-0.75709	-0.28681	-1.0272
cg03706056_CCTGGCCAAGAAACACTCCT	cg03706056	0.42858	0.42861	0.41261	0.39497	0.4017	0.40681
cg03706056_GGCCAAGAAACACTCCTGGG	cg03706056	-0.68533	-0.27863	-0.80273	-0.59106	-0.8874	-0.73795
cg03706056_ACCTGGCCAAGAAACACTCC	cg03706056	0.27375	0.11668	0.61646	-0.01719	0.018046	0.11607
cg03706056_GCACTTTGGGAGGTGAAGGC	cg03706056	0.34912	0.15514	0.018375	0.14247	0.052696	0.11321
cg03706056_GCCAAGAAACACTCCTGGGT	cg03706056	-0.38676	-0.053404	0.082183	-0.2937	-0.37273	-0.29482
cg03706056_TCCCACCCAGGAGTGTTTCT	cg03706056	0.083496	-0.094378	0.55639	0.2562	-0.11725	-0.090542
cg03706056_CCCAGGAGTGTTTCTTGGCC	cg03706056	0.0034568	-0.2202	-0.4395	-0.1962	-0.52889	-0.45498
cg03796003_CAGCCTGGGCCCAACGCGTG	cg03796003	1.3838	0.29508	0.80393	0.26128	-0.65111	0.5342
cg03796003_GAGTGATCGTGGTGCAGGGA	cg03796003	0.45783	0.10957	0.087075	0.14499	0.14929	0.24671
cg03796003_GGACGGCGCCCACACGCGTT	cg03796003	0.93651	0.42711	0.3848	0.97237	-0.28374	0.67765
cg03796003_GGGACGGCGCCCACACGCGT	cg03796003	0.60232	0.25497	1.044	0.67545	1.0699	0.57475
cg03796003_TCAGAATGGAACACGGCAGC	cg03796003	0.58063	0.28855	0.143	0.25773	0.10706	0.53861
cg03796003_AGCCTGGGCCCAACGCGTGT	cg03796003	0.40366	0.30455	0.28086	0.31285	0.11485	0.3221
cg03796003_TGTTCCATTCTGAGTGATCG	cg03796003	-0.341	-0.17246	0.25659	0.020919	0.51028	-0.21012
cg03796003_TTCTGAGTGATCGTGGTGCA	cg03796003	0.16409	-0.040453	0.18533	0.092402	-0.084784	0.14573
cg03796003_TGCACCACGATCACTCAGAA	cg03796003	0.086753	0.11153	0.24819	0.14029	0.68522	0.21815
cg03796003_ATTCTGAGTGATCGTGGTGC	cg03796003	-0.036022	-0.07987	-0.067943	-0.07782	-0.29012	-0.0015477
cg03849834_GGGAGAAGTTCAGTGAAAGG	cg03849834	-1.0277	-0.47375	-0.73125	-0.58249	-0.63767	-0.77647
cg03849834_ACAGCAGGGCTGAGGTGCCC	cg03849834	0.73013	0.27927	0.45993	0.45332	0.30402	0.48737
cg03849834_ATGGGGAGAAGTTCAGTGAA	cg03849834	-0.54917	-0.30823	-0.48302	-0.54687	-0.58117	-0.6967
cg03849834_AGGCGGCAGAGCAACACAGC	cg03849834	0.44683	-0.17092	0.66323	0.044742	1.3227	0.018029
cg03849834_AGGCATAAAGCAGCAGACAT	cg03849834	-0.39834	0.15746	-0.30342	0.025068	0.32964	-0.025355
cg03849834_GGCATAAAGCAGCAGACATG	cg03849834	-0.21257	-0.15945	-0.44544	-0.15513	-0.7797	-0.28915
cg03849834_GGCGGCAGAGCAACACAGCA	cg03849834	-0.16978	0.19975	0.023209	0.30728	-0.082033	0.31305
cg03849834_AAGGCATAAAGCAGCAGACA	cg03849834	-0.052312	-0.056911	-0.078036	-0.13897	-0.24897	-0.10878
cg03849834_AGAGCAACACAGCAGGGCTG	cg03849834	-0.019859	0.23237	-0.13342	0.26523	0.078494	0.28429
cg03905369_AATCTTTAATCTTTCAATCT	cg03905369	-2.3441	-1.2372	-2.1614	-1.6568	-1.6341	-2.3842
cg03905369_TTTAATCTTTCAATCTAGGC	cg03905369	-1.8012	-0.77615	-1.245	-1.0981	-1.3974	-1.411
cg03905369_GTTAATGGAAGGATGCAGAC	cg03905369	-0.37834	-0.31382	-0.11722	-0.39768	-0.051138	-0.45417
cg03905369_GGCTGGCAAGATGGCCGAAT	cg03905369	0.37265	0.17107	0.3561	0.01811	-0.28743	0.047325
cg03905369_AGACCGGAGCTGTTCCTATT	cg03905369	-0.26053	-0.2047	-0.087889	-0.1444	0.2789	-0.29264
cg03905369_TTCAATCTAGGCTGGCAAGA	cg03905369	-0.12602	-0.1184	0.15459	-0.096284	0.016984	-0.23765
cg03905369_TGGCCGAATAGGAACAGCTC	cg03905369	-0.0062227	0.053884	-0.26005	0.048181	1.1343	0.059189
cg03916490_AGCCGCGCTCCGTGAGTGAG	cg03916490	0.97807	0.14385	0.93219	0.35236	0.083878	0.39945
cg03916490_TCACGGAGCGCGGCTGCAGC	cg03916490	0.69044	0.17656	0.94495	0.43085	0.43075	0.46854
cg03916490_ATGCAGCAGCCACTCACTCA	cg03916490	0.29735	0.098746	0.42158	0.65033	0.76054	0.15874
cg03916490_ATGAGCAAAGGCAGACGTGC	cg03916490	0.29814	0.085105	0.51773	0.21443	0.23671	0.25964
cg03916490_AGGGCTGGGAGGATGAGCAA	cg03916490	0.15402	0.030906	0.15555	-0.0094346	1.5541	0.035203
cg03916490_GTGAGTGGCTGCTGCATGCC	cg03916490	0.13794	0.18646	0.013734	0.24048	0.38394	0.33227
cg03916490_AGCCACTCACTCACGGAGCG	cg03916490	-0.094751	0.28886	0.33225	0.12978	0.14252	0.22577
cg03916490_AGTGAGTGGCTGCTGCATGC	cg03916490	-0.013635	0.058457	0.30543	0.021967	0.013924	0.038085
cg03965172_ATTCATCCTGCCATGGCTCG	cg03965172	2.2026	0.31296	0.16284	0.31084	0.53569	0.45903
cg03965172_ATTGTTCAAAAGCCTGATTT	cg03965172	-1.1419	-0.65386	-0.55475	-0.76137	-0.95051	-1.0134
cg03965172_CAGGAGGTTGCCACGAGCCA	cg03965172	0.62548	0.23079	0.094486	0.24177	-0.33542	0.21219
cg03965172_AGGTTGCCACGAGCCATGGC	cg03965172	-0.31602	-0.045944	-0.31789	0.23244	-0.17725	0.27841
cg03965172_GGCCTCCAAAGACCAAAATC	cg03965172	-0.62514	-0.3795	-0.97278	-0.55371	-1.5006	-0.49965
cg03987842_AGAGTCGCCATGTTCTCCTC	cg03987842	1.0375	0.48545	0.36362	0.66887	0.52993	0.74443
cg03987842_GAGTCGCCATGTTCTCCTCA	cg03987842	0.63757	0.35169	0.37343	0.46957	0.094206	0.58942
cg03987842_TGGATTCCCTGAGGAGAACA	cg03987842	1.4874	-0.060451	-0.81051	-0.10522	-0.99509	-0.37671
cg03987842_ACTCTGTTAGCTTCACTGCT	cg03987842	0.13794	-0.0069683	0.53274	-0.020828	0.71709	0.057822
cg03988092_ATTCTCCCTCCTGATACCCT	cg03988092	0.41486	0.18415	0.34433	0.71131	0.8007	0.28095
cg03988092_GAACTTACGAGTGATGACCT	cg03988092	0.59678	0.2639	0.50132	0.2061	0.37506	0.26148
cg03988092_TAAGTTCAAACTTCCACAGA	cg03988092	-1.4847	-0.60295	-1.3471	-1.2602	-1.3952	-1.2937
cg03988092_AACTTACGAGTGATGACCTA	cg03988092	0.28128	0.11979	2.4526	0.17521	0.43206	0.13649
cg03988092_GATGACCTAGGGTATCAGGA	cg03988092	-0.56135	-0.053814	-0.01547	-0.36449	-0.98842	-0.26565
cg03988092_TGATGACCTAGGGTATCAGG	cg03988092	-0.61899	0.091842	0.41489	0.123	-0.37985	0.09221
cg03988092_GAGTGATGACCTAGGGTATC	cg03988092	-0.060052	-0.23289	-0.38499	-0.061605	-0.17803	-0.18176
cg03988092_TGTTCATGCACTACCATCTG	cg03988092	0.044565	0.071745	-0.20932	0.24953	0.42348	0.26415
cg04028540_TACCACACTCCACGCATGAC	cg04028540	0.69563	0.15247	2.4711	0.25474	1.0575	0.49436
cg04028540_TCCACGCATGACGGGTGCAA	cg04028540	0.76371	0.063886	0.82241	0.36464	0.76016	0.25281
cg04028540_GGGCGGGGTCTTTGCCTACA	cg04028540	-0.43457	-0.12495	-0.33063	-0.47919	-0.42937	-0.32996
cg04028540_CACCCGTCATGCGTGGAGTG	cg04028540	0.47808	0.28838	1.087	0.28229	0.22823	0.57303
cg04028540_ATACCACACTCCACGCATGA	cg04028540	0.13669	0.15617	0.52338	0.19137	0.24524	0.1524
cg04028540_ACCATTGCACCCGTCATGCG	cg04028540	0.13349	0.30015	4.8739	0.41334	0.58525	0.3169
cg04028540_GGTGCAATGGTGAACCGTGT	cg04028540	0.063655	-0.25226	-0.56604	-0.22854	-1.006	-0.19786
cg04029134_ATTGAAGGTTTATATGTTAG	cg04029134	-2.3168	-1.0213	-1.8455	-1.3216	-1.481	-2.013
cg04029134_CATTGAAGGTTTATATGTTA	cg04029134	-1.8889	-0.6809	-1.6388	-1.189	-1.3044	-1.6737
cg04029134_TCATTGAAGGTTTATATGTT	cg04029134	-1.0513	-0.66116	-0.68707	-0.98962	-0.70034	-1.2099
cg04029134_ACTGAAATCAATCTCATTGA	cg04029134	-1.0698	-0.40751	-0.76533	-0.68428	-0.75629	-0.87654
cg04029134_CAGCCATATCACACAAGAGA	cg04029134	0.36293	0.066277	0.25768	0.016948	0.32693	-0.12724
cg04039177_CCTGCTCAGGGCTGTGTCAC	cg04039177	0.80414	0.3506	0.057125	0.64025	0.90808	0.52456
cg04039177_GGCCATTGGTCACTCATATT	cg04039177	-1.1927	0.072699	-0.58689	-0.11311	-0.33849	-0.32265
cg04039177_AGCCAAATATGAGTGACCAA	cg04039177	-0.73518	-0.067124	-0.19361	-0.29374	-0.3149	-0.4505
cg04039177_AAGCTGTGGCACATGTTCTC	cg04039177	0.35608	0.22229	0.020955	0.35997	0.15786	0.29377
cg04039177_AGGGCTGTGTCACGGGCCAT	cg04039177	0.53018	0.16996	0.2927	0.26729	0.30658	0.27256
cg04039177_ATGTTCTCAGGACCTGCTCA	cg04039177	0.28013	0.27569	1.073	0.2885	0.40408	0.43602
cg04039177_CATGTTCTCAGGACCTGCTC	cg04039177	0.45082	0.20456	0.69808	0.47014	1.2208	0.56151
cg04039177_CCCGTGACACAGCCCTGAGC	cg04039177	-0.14176	0.25543	0.045554	0.29598	-0.19793	0.34846
cg04039177_ACCTGCTCAGGGCTGTGTCA	cg04039177	-0.064888	-0.071261	0.17109	-0.0079448	0.76893	-0.096523
cg04096525_TACTGGGTGAGACCCAGCCG	cg04096525	-1.3976	-0.48354	-1.8955	-0.68192	-2.4514	-0.71314
cg04096525_TTACTGGGTGAGACCCAGCC	cg04096525	-0.92268	-0.49605	-0.66316	-0.67571	-0.55077	-0.70608
cg04096525_GAACATGTCAGGTGCTTACT	cg04096525	-0.44181	-0.11969	-0.24103	-0.036314	0.006425	-0.11158
cg04096525_AGGAGTTGGAGAGGCTTCCC	cg04096525	0.22908	0.24255	0.23864	0.2773	-0.096258	0.41893
cg04096525_TGCAGTAGCAGGAACATGTC	cg04096525	0.30266	-0.031757	-0.40453	0.064169	-0.17556	0.030313
cg04096525_CTTACTGGGTGAGACCCAGC	cg04096525	-0.53313	-0.28905	0.27908	-0.25443	-0.22743	-0.33598
cg04096525_GTTGGAGAGGCTTCCCCGGC	cg04096525	-0.22723	-0.50893	-0.027583	-0.57007	0.22926	-0.72706
cg04096525_AGGGCTAGGAGGAGTTGGAG	cg04096525	-0.081637	0.011091	-0.0052653	0.15713	0.13846	-0.010301
cg04096525_TTGGAGAGGCTTCCCCGGCT	cg04096525	-0.036981	0.05199	-0.1281	0.092648	-0.069792	0.0031156
cg04096525_GGAACATGTCAGGTGCTTAC	cg04096525	-0.011863	-0.18794	-0.35542	-0.25833	-0.27292	-0.12901
cg04123498_CTCTGAGTCGCGGTTACTTT	cg04123498	2.1931	-0.36094	-0.023193	-0.33223	-0.85439	-0.24629
cg04123498_CTAAAGTAACCGCGACTCAG	cg04123498	0.57719	-0.29124	-0.21597	-0.57594	0.2157	-0.24101
cg04123498_CTGAAATGCCCATAAGCCCT	cg04123498	0.43313	0.14652	-0.0013164	0.16751	0.10944	0.29381
cg04123498_CTAGTTTATCCTAGGGCTTA	cg04123498	-0.99712	-0.33306	-0.45902	-0.39446	-0.52316	-0.63664
cg04123498_CATAAGCCCTAGGATAAACT	cg04123498	-0.6158	-0.49354	-0.83135	-0.61275	-1.0354	-0.65904
cg04123498_TAGTTTATCCTAGGGCTTAT	cg04123498	-0.70125	-0.60558	-0.75585	-0.7968	-1.049	-1.0449
cg04123498_ACTAGGTCTCCTCTGAGTCG	cg04123498	-0.37383	-0.27432	-0.12629	-0.17826	0.27975	-0.2232
cg04123498_GTTACTTTAGGAGCAAACGC	cg04123498	-0.29509	-0.4802	-0.81695	-0.60085	-1.2446	-0.61342
cg04123498_AGGAGACCTAGTTTATCCTA	cg04123498	-0.25721	-0.1523	-0.93813	-0.20712	-0.017957	-0.4575
cg04123498_GAGGAGACCTAGTTTATCCT	cg04123498	0.054608	-0.056378	-0.44401	-0.14159	0.41328	-0.43251
cg04129885_GTGTCAGGGCACGCAGCCAC	cg04129885	1.3277	0.52646	0.16766	0.73257	0.40775	0.89161
cg04129885_CGAAGGCCTCCACCGTGTCA	cg04129885	1.1569	0.52295	0.6893	0.69699	0.56764	0.72891
cg04129885_GGCTGCGTGCCCTGACACGG	cg04129885	1.0054	0.07706	-0.10317	0.28769	-0.062145	0.27813
cg04129885_TGTGGCTGCGTGCCCTGACA	cg04129885	0.57991	0.2861	0.70602	0.53868	0.94379	0.58429
cg04129885_CAGGAAAACCCCCACCCTAT	cg04129885	-0.63857	-0.16141	-0.11948	-0.51524	-0.47059	-0.51902
cg04129885_TGCGTGCCCTGACACGGTGG	cg04129885	0.73501	0.32115	0.92986	0.93812	1.3514	0.7216
cg04129885_CAGGTGGGCACCAATAGGGT	cg04129885	-0.70815	-0.19584	0.22986	-0.27484	-0.78585	-0.4438
cg04129885_GGTGGGCACCAATAGGGTGG	cg04129885	-0.49785	-0.19906	-0.39296	-0.30157	-1.0134	-0.567
cg04129885_TCAGGTGGGCACCAATAGGG	cg04129885	-0.46033	-0.21441	-0.34615	-0.37334	0.09917	-0.34403
cg04129885_AGGTGGGCACCAATAGGGTG	cg04129885	-0.39959	-0.35334	-0.64236	-0.31803	-0.49012	-0.60466
cg04132017_TAAATTTACTACTGTAAGAG	cg04132017	-2.5342	-1.2097	-2.0124	-1.5484	-1.3673	-2.0921
cg04132017_CTTTGTTGGCGCTACAAAAA	cg04132017	-1.3105	-0.24067	0.30586	-0.38111	-1.7107	-0.73235
cg04132017_TGTTGGCGCTACAAAAAGGG	cg04132017	-0.42534	-0.22124	-0.40877	0.058696	-0.15554	-0.25648
cg04132017_GAAGTAATGATTGACTTTGT	cg04132017	-0.90109	-0.51172	-0.27059	-0.87814	-0.68117	-0.95398
cg04132017_ACTTTGTTGGCGCTACAAAA	cg04132017	-0.66696	-0.54109	-0.85066	-0.64932	-0.5543	-0.8637
cg04137564_CATGCAGCTGGAGCAGAAGT	cg04137564	1.0666	0.099689	0.41781	-0.026055	0.41164	-0.063174
cg04137564_GGCCCAGGCCCTCAGCCAGC	cg04137564	0.47582	-0.10978	0.37312	0.26818	0.97706	0.051881
cg04137564_CATAATGAAGCAGCTGTTTG	cg04137564	-0.5434	-0.14469	-0.52318	-0.19826	0.15	-0.37999
cg04137564_GAAGCAGCTGTTTGAGGCCC	cg04137564	0.45937	0.2221	0.63355	0.33315	0.32093	0.17333
cg04137564_CATGACGCGCCCACTCTTCT	cg04137564	0.30972	0.16577	0.089432	0.28538	0.52173	0.36853
cg04137564_GAGTGGGCGCGTCATGCAGC	cg04137564	0.26703	0.064175	0.17519	0.12614	0.54601	0.26903
cg04145681_TTTATTTATTGCCGCTCAGG	cg04145681	-1.633	-0.79783	-0.81984	-0.95201	-1.0817	-1.4001
cg04145681_TTATTTATTGCCGCTCAGGA	cg04145681	-1.046	-0.52619	-0.59797	-0.78543	-0.56528	-1.0738
cg04145681_TTTATTGCCGCTCAGGAGGG	cg04145681	-1.0373	-0.17577	-0.17219	-0.18551	-0.22502	-0.29879
cg04145681_CCCCGACCCTGTCTTTCAGC	cg04145681	0.53056	0.065296	0.43449	0.045104	0.12824	0.16774
cg04145681_GAGCGGCAATAAATAAAATT	cg04145681	-2.9029	-1.4124	-2.8425	-2.2167	-0.8163	-2.026
cg04145681_CAGGCCCCCACCCTCCTGAG	cg04145681	0.36575	0.32229	0.29866	0.37477	0.5324	0.35235
cg04145681_TTATTGCCGCTCAGGAGGGT	cg04145681	0.38225	-0.19282	0.051909	-0.11746	-0.092728	-0.13533
cg04145681_ATTGCCGCTCAGGAGGGTGG	cg04145681	0.37656	-0.050377	-0.049892	-0.25154	0.012287	0.029996
cg04145681_TATTGCCGCTCAGGAGGGTG	cg04145681	0.29104	-0.02878	0.0017402	0.036338	-0.55671	0.10838
cg04145681_TGGGGGCCTGCTGAAAGACA	cg04145681	-0.24424	0.069043	-0.073559	-0.040725	-0.11307	0.11778
cg04156077_TGGTAAATATTTCTGTTTGT	cg04156077	-2.0481	-1.2045	-1.9742	-1.5299	-1.4477	-2.0471
cg04156077_GTGTTCATTTAATTTCTAAC	cg04156077	-2.1104	-1.2573	-1.8727	-1.7526	-1.74	-2.3324
cg04156077_TGTTCATTTAATTTCTAACT	cg04156077	-2.3613	-1.3581	-1.6337	-1.6395	-1.6621	-2.3364
cg04156077_TTACCACACAACAGTTATGA	cg04156077	-0.29984	-0.31796	-0.16988	-0.25658	0.24163	-0.53392
cg04156077_TGGCCGTCATAACTGTTGTG	cg04156077	0.12328	-0.059833	0.082878	-0.031981	0.38537	-0.038689
cg04173211_ATCCTTGCCGGCTCTGACCC	cg04173211	0.56326	0.12968	0.34525	0.1757	0.6559	0.078248
cg04173211_GTCCATTTCTCAATCCTTGC	cg04173211	-0.4354	-0.23009	0.14433	-0.38437	-0.053955	-0.31836
cg04173211_GCCCAGGCCTGGGTCAGAGC	cg04173211	0.50461	-8.0884e-05	0.26944	0.016528	0.64117	0.093012
cg04173211_CTGGGATCTGACTCAAAGGC	cg04173211	-0.56927	-0.053255	-0.22667	-0.15289	-0.91662	-0.25825
cg04173211_CGGCCTTTGAGTCAGATCCC	cg04173211	0.52752	0.034199	0.77023	0.02051	0.56007	0.18385
cg04173211_AGCCGGCAAGGATTGAGAAA	cg04173211	-0.40721	0.10556	-0.18761	-0.076297	-0.25708	0.0087116
cg04173211_GACGCTCAGTTCTCAGACGG	cg04173211	-0.23598	0.0675	-0.35746	0.0071054	-0.17656	-0.11562
cg04173211_GGCCTGGGTCAGAGCCGGCA	cg04173211	-0.21961	-0.31367	-0.20363	-0.30396	0.21795	-0.49038
cg04173211_ATGGACGCTCAGTTCTCAGA	cg04173211	-0.14339	0.0039855	0.095254	-0.0014606	0.14099	-0.078463
cg04173211_CTCAGTTCTCAGACGGAGGC	cg04173211	0.13012	0.095146	-0.20859	-0.022507	0.045049	0.36183
cg04201563_CCTCACTCGCGCACCCCGCC	cg04201563	0.55645	0.18964	-0.011828	0.75039	0.056812	0.34611
cg04201563_GGTGCGCGAGAGAGGAGGGC	cg04201563	0.76887	-0.10467	0.35998	0.16537	-0.040504	0.0043421
cg04201563_GCGGGCCGCACTGCCGGGCG	cg04201563	-0.76901	-0.47025	-0.88467	-0.46712	-1.0825	-0.64214
cg04201563_GTGCGCGAGAGAGGAGGGCG	cg04201563	0.3421	-0.21401	0.18298	-0.044884	-0.29779	-0.070644
cg04201563_GCGGGGTGCGCGAGAGAGGA	cg04201563	-0.24781	0.057208	-0.036261	-0.0068463	-0.010252	-0.057464
cg04201563_GTGCGGGCCGCACTGCCGGG	cg04201563	-0.22978	-0.41425	-0.50349	-0.38806	-0.44858	-0.67869
cg04201563_GCGGGGTGCGCGAGTGAGGA	cg04201563	-0.17009	-0.17319	0.12852	-0.12334	0.094701	-0.094891
cg04201563_TGCGGGCCGCACTGCCGGGC	cg04201563	-0.21633	-0.40545	-0.25597	-0.44635	-1.3963	-0.52591
cg04201563_CGGGTGCGGGCCGCACTGCC	cg04201563	0.17733	0.38743	0.17602	0.23925	1.1731	0.32256
cg04201563_GCGCACCCCGCCCGGCAGTG	cg04201563	-0.054449	-0.48169	0.30202	0.4463	-1.3005	-0.017744
cg04217706_CTGGGCGCGGTGCCCGACAA	cg04217706	-0.70292	-1.2842	0.49473	-0.79924	-0.57872	-1.0277
cg04217706_GCTCTGAGCCCCGCACAGCC	cg04217706	0.74688	-0.18668	-0.26352	-0.40885	-0.51119	-0.10929
cg04217706_CTGAGCCCCGCACAGCCCGG	cg04217706	0.41487	0.066842	0.35995	-0.047766	0.28515	0.025115
cg04217706_ACTCCTGCCTTACCTTTGTC	cg04217706	-0.61152	-0.1896	0.82308	0.065433	0.67528	-0.1736
cg04217706_GGGGCTCAGAGCTGCTTGCT	cg04217706	0.086173	0.11919	0.33946	0.11039	0.66783	0.014213
cg04217706_TCTGAGCCCCGCACAGCCCG	cg04217706	0.19888	0.18504	0.28822	0.027789	-0.3155	-0.025855
cg04217706_TGTGGCCCCCGGGCTGTGCG	cg04217706	0.14329	-0.086798	-0.30987	-0.24727	-0.56505	-0.18222
cg04217706_CGGGGCTCAGAGCTGCTTGC	cg04217706	-0.041714	-0.090913	-0.021176	-0.048598	-0.10618	-0.05783
cg04217706_TCAGAGCTGCTTGCTGGGCG	cg04217706	0.04395	-0.25607	0.11595	-0.15239	0.099611	-0.22799
cg04217706_CGCGGTGCCCGACAAAGGTA	cg04217706	0.019923	-0.089965	0.72095	-0.020249	0.55782	0.11266
cg04255391_CCCAAGCTCCCACTCGCCTT	cg04255391	0.96576	0.53062	0.50511	0.62729	0.86517	0.63961
cg04255391_CCCACTCGCCTTAGGACAGT	cg04255391	0.96448	0.37605	0.68629	0.58515	1.249	0.61147
cg04255391_GGGTTCCCCCGCCGGGGGCG	cg04255391	-1.7644	-0.92062	-1.3636	-1.1948	-2.3976	-1.5294
cg04255391_AGCTTGGGTTCCCCCGCCGG	cg04255391	-2.0102	-1.0604	-1.4749	-1.2778	-2.8694	-1.8502
cg04255391_CCCACTGTCCTAAGGCGAGT	cg04255391	0.57348	0.039657	0.21417	0.16872	1.2067	0.27992
cg04255391_TCCCACTCGCCTTAGGACAG	cg04255391	-0.36456	0.11333	0.3779	0.43911	0.17978	0.59454
cg04255391_GAGCTTGGGTTCCCCCGCCG	cg04255391	-0.72544	-0.72101	-1.4725	-1.0899	-1.8224	-1.4798
cg04255391_CCCCCGCCGGGGGCGGGGCG	cg04255391	-0.67413	-2.7765	-0.117	-2.4672	-2.2798	-2.6843
cg04255391_CCTAAGGCGAGTGGGAGCTT	cg04255391	0.088598	-0.022555	0.38789	0.18985	0.14858	0.27516
cg04255391_GCCCACTGTCCTAAGGCGAG	cg04255391	0.0024082	0.20726	-0.2452	0.14028	1.2947	0.014654
cg04263740_TAAAACGATGAGAATTATGT	cg04263740	-1.36	-0.78647	-1.0642	-0.99966	-0.71361	-1.2282
cg04263740_AAACACAACTAGTTCTGAAC	cg04263740	-0.67473	-0.30357	-0.34278	-0.52753	-0.075946	-0.59629
cg04263740_TCAGAACTAGTTGTGTTTGT	cg04263740	-0.41773	-0.15383	0.84796	-0.44123	0.23466	-0.48223
cg04263740_TGTTGGCAACAAAACTGGTC	cg04263740	-0.85457	-0.24466	-1.1839	-0.53476	1.5544	-0.40374
cg04263740_AACACAACTAGTTCTGAACT	cg04263740	-0.62753	-0.19815	-0.29026	-0.44398	-0.10317	-0.52548
cg04263740_AATTATGTTGGCAACAAAAC	cg04263740	-0.93156	-0.82127	-0.86513	-1.0397	0.42353	-1.3359
cg04346459_TTCCTTGGGACAACGCCAAT	cg04346459	1.0167	0.20712	0.22517	0.5379	0.51106	0.32242
cg04346459_TTGTCCCAAGGAAGCCTGCG	cg04346459	0.5214	0.1846	0.64759	0.50579	0.99473	0.38616
cg04346459_TCAATCCGCGCAGGCTTCCT	cg04346459	0.49257	0.40299	0.079024	0.37978	0.14708	0.63371
cg04346459_AGCCTGCGCGGATTGATCGG	cg04346459	0.30219	0.17832	-0.080365	0.13346	0.096203	0.17534
cg04346459_CAATCCGCGCAGGCTTCCTT	cg04346459	0.56882	-0.046248	1.1443	0.10293	-0.30525	0.21871
cg04346459_CGACTGAAGTCGCTTCCGAT	cg04346459	-0.32826	-1.0313	-0.50957	-0.51693	-0.2771	-0.6449
cg04346459_GGAAGCCTGCGCGGATTGAT	cg04346459	-0.25594	0.30426	-0.37011	0.16931	0.23044	0.19421
cg04346459_TTCCGATTGGCGTTGTCCCA	cg04346459	0.13343	0.28819	0.3699	0.40322	0.77847	0.6406
cg04346459_TGCCGCCGATCAATCCGCGC	cg04346459	-0.35951	-0.45234	0.5431	-0.14272	-0.33709	-0.23089
cg04346459_TGCGCGGATTGATCGGCGGC	cg04346459	-0.14385	-0.25315	0.25235	0.0418	-0.63926	-0.4029
cg04412904_TGGGCCTAAATCATGCTGTC	cg04412904	0.5506	0.2185	0.37271	0.2263	0.24428	0.39474
cg04412904_AGTATTGGGAAATTTCCCAG	cg04412904	-1.6987	-1.1675	-2.1501	-1.9222	-2.2399	-2.3934
cg04412904_TCATCCAGACAGCATGATTT	cg04412904	0.70539	-0.016109	-0.22992	-0.036434	0.90243	-0.18664
cg04412904_ACTAAAAGCCTCGTAGAATC	cg04412904	-0.57642	-0.48472	-0.29197	-0.47717	-0.87569	-0.61881
cg04412904_GGATGAATCCTGATTCTACG	cg04412904	-0.28348	-0.047097	-1.1706	-0.13983	-0.46863	-0.14606
cg04417708_GCCACTCACTTGGATGACAG	cg04417708	0.77872	0.062643	0.025639	-0.054907	0.14154	0.019342
cg04417708_TTCACTGAGCAAATGTTTAT	cg04417708	-0.72489	-0.47393	-0.60556	-0.85649	-0.69334	-1.0379
cg04417708_TCACTGAGCAAATGTTTATT	cg04417708	-1.0367	-0.45347	-0.62069	-0.58224	-0.61048	-0.86568
cg04417708_TCCACTGTCATCCAAGTGAG	cg04417708	0.53462	-0.0019723	0.22069	0.29286	-0.10918	0.081475
cg04417708_TATATCGAGTGCCACTCACT	cg04417708	0.16836	-0.0013804	0.15357	0.080583	-0.10659	0.033502
cg04453550_CAGGAGTTCAAAATCAGCCT	cg04453550	-0.89667	-0.41806	-0.80011	-0.49055	-0.56376	-0.73505
cg04453550_CAAAATCAGCCTGGGCAACA	cg04453550	0.34509	0.16849	0.11407	0.062913	0.18715	0.11229
cg04453550_CCAGGAGTTCAAAATCAGCC	cg04453550	-0.54672	-0.16858	-0.47309	-0.45857	-0.43631	-0.40893
cg04453550_AGGGTTTCGCCATGTTGCCC	cg04453550	0.30143	-0.3708	0.76748	0.13328	1.0287	0.070985
cg04456492_TGCTAAAATATGAATGAATT	cg04456492	-2.392	-1.0838	-1.9551	-1.8194	-1.3762	-2.3873
cg04456492_AGCAAACACTTAGCGTGGTG	cg04456492	0.29737	-0.056172	-0.19709	-0.29333	-1.0571	-0.18475
cg04456492_AGGCTTCTGATCCTCAGCAC	cg04456492	0.20596	-0.12452	0.56567	0.2757	0.31528	0.20528
cg04459447_CACCCACCTCGCACGTGGAT	cg04459447	1.0748	0.41858	0.78276	0.53889	-0.4022	0.72446
cg04459447_AAGCCCATCCACGTGCGAGG	cg04459447	0.81081	0.55563	-0.48987	0.32504	0.0075925	0.7048
cg04459447_ATCTGTGAAGATGCATCTGT	cg04459447	0.3611	0.10613	0.50798	0.19834	0.42897	-0.0042292
cg04459447_ACACCCACCTCGCACGTGGA	cg04459447	0.52886	0.41127	2.1065	0.39672	1.4195	0.69311
cg04459447_GATGACACCCACCTCGCACG	cg04459447	0.25364	0.29042	1.0108	0.16627	0.75344	0.26304
cg04459447_AGCCCATCCACGTGCGAGGT	cg04459447	0.47398	0.17767	-0.22722	0.17622	1.8997	0.24385
cg04459447_GCAAAGCCCATCCACGTGCG	cg04459447	-0.27831	0.045202	-0.61909	0.060937	0.40066	-0.10328
cg04459447_GGGGGCAGCTCACACGACAG	cg04459447	0.12295	0.16533	0.02125	0.10775	0.42409	0.061334
cg04459447_TGCATCTGTGGGAAGTGCCA	cg04459447	-0.15912	0.035559	0.48063	-0.024281	0.020943	0.015242
cg04459447_CATCTGTGAAGATGCATCTG	cg04459447	0.12717	-0.31487	0.28997	-0.17884	0.28287	-0.057255
cg04461143_AGAAGGCCCTATTATTTCCG	cg04461143	-0.60202	-0.44004	-0.57046	-0.59391	-0.96305	-0.70179
cg04461143_GTTGCGCCCACGGAAATAAT	cg04461143	-0.80809	-0.011857	-0.1946	-0.44813	-0.17096	-0.40187
cg04461143_CACAACAAAGGCTATATAGA	cg04461143	-0.67293	-0.51168	-0.86063	-0.87578	-0.49382	-1.1676
cg04461143_GAAGGCCCTATTATTTCCGT	cg04461143	-0.75438	-0.28736	-1.0457	-0.59105	-0.91642	-0.67663
cg04461143_TATTTCCGTGGGCGCAACAG	cg04461143	-0.47031	-0.51661	0.38575	-0.54681	-0.63828	-0.52285
cg04461143_TTGCGCCCACGGAAATAATA	cg04461143	-0.57317	-0.53141	-0.7745	-0.69673	0.034796	-0.75128
cg04461143_TGGGGCCAGTATAACGGAGG	cg04461143	-0.41362	-0.28681	-0.3631	-0.3093	-0.86405	-0.48477
cg04461143_CCTCCGTTATACTGGCCCCA	cg04461143	0.26714	0.030995	-0.17609	-0.10103	-0.094321	-0.011346
cg04461143_CCATGGGGCCAGTATAACGG	cg04461143	-0.23335	-0.090421	-0.21429	-0.17085	-0.17983	-0.44388
cg04461143_AAAAGCCTCTGTTGCGCCCA	cg04461143	0.071311	-0.059639	0.25461	-0.1639	0.77078	-0.033805
cg04462567_CCCTCCCATCCTAACACCGT	cg04462567	1.0019	0.48687	1.7351	0.5906	0.96543	0.81449
cg04462567_TTCCAAGTCCTCGTTAACAA	cg04462567	0.36329	0.052746	0.38644	0.055087	0.49078	0.051509
cg04462567_TCCAAGTCCTCGTTAACAAT	cg04462567	0.33451	-0.029497	0.35159	0.1394	0.74226	0.17208
cg04462567_ACCCATTGTTAACGAGGACT	cg04462567	0.35216	0.2241	0.76341	0.29161	0.91433	0.28293
cg04462567_TCGTTAACAATGGGTCGCTG	cg04462567	-0.32066	-0.23742	0.22177	0.00028588	0.12602	-0.10334
cg04462567_TCCTACGGTGTTAGGATGGG	cg04462567	-0.31034	-0.48701	-0.33486	-0.030053	-0.23547	-0.29664
cg04462567_CCTACGGTGTTAGGATGGGA	cg04462567	0.09292	-0.17239	-0.040275	-0.094147	0.30175	-0.073932
cg04462567_TCAGCGACCCATTGTTAACG	cg04462567	-0.071685	0.12458	0.047815	0.16099	-0.12843	0.13315
cg04462567_CGTTAACAATGGGTCGCTGA	cg04462567	0.096633	-0.25407	0.4578	0.01362	1.1382	-0.1063
cg04462567_TGATCCTACGGTGTTAGGAT	cg04462567	-0.017179	-0.21615	-0.61099	0.16837	0.15862	0.13241
cg04497820_GCGTACAGTTAGTAAATGGA	cg04497820	-0.98229	-0.53558	-0.7872	-0.69479	-0.69864	-0.87796
cg04497820_AAATTATGAAGCTAAGACTT	cg04497820	-1.321	-0.57356	-0.4366	-0.71097	-0.96814	-1.1131
cg04497820_AGTTAGTAAATGGAAGGGTT	cg04497820	-0.80582	-0.5908	-0.95273	-0.64774	-1.0366	-1.07
cg04497820_CGTACAGTTAGTAAATGGAA	cg04497820	-0.77886	-0.60153	-0.52604	-0.75858	-0.56263	-0.90373
cg04497820_CATGGCGTACAGTTAGTAAA	cg04497820	-1.1016	-0.25257	-0.68558	-0.28356	-0.82507	-0.56659
cg04497820_CAGTTAGTAAATGGAAGGGT	cg04497820	-0.87292	-0.34211	-0.9047	-0.38492	-0.70231	-0.69762
cg04497820_AGGAGATTAAGTAATCTGCA	cg04497820	-1.2736	-0.66448	-1.4946	-0.68516	-1.7019	-1.1239
cg04507426_TTCAGGAGGACAGGACGCCA	cg04507426	1.9722	0.3073	0.30529	0.43338	0.28854	0.54497
cg04507426_CTTCAGGAGGACAGGACGCC	cg04507426	1.3328	0.47006	1.1081	0.762	0.77333	0.8756
cg04507426_TCACAAAAGTTTCTGGTTCC	cg04507426	-1.031	-0.63703	-0.92444	-0.68817	-0.8837	-0.96588
cg04507426_CAGGACGCCAGGGTCCCTTG	cg04507426	0.67917	0.38421	0.9209	0.38342	0.97611	0.54198
cg04507426_CATGAATGCTTCAGGAGGAC	cg04507426	0.47223	0.27344	0.27679	0.24974	0.21666	0.50023
cg04507426_CTGGTTCCTGGTTTGCCACA	cg04507426	0.19267	0.11814	0.19629	0.12203	0.43881	0.093499
cg04507426_TGGTTTGCCACAAGGGACCC	cg04507426	0.13064	-0.29488	-0.11535	-0.34967	0.22951	-0.27239
cg04507426_CCATTCATGAATGCTTCAGG	cg04507426	0.11365	-0.19992	-0.096206	-0.24924	-0.77753	-0.26333
cg04507426_TGGTTCCTGGTTTGCCACAA	cg04507426	-0.086088	-0.21789	-0.27639	-0.22738	-0.31461	-0.38385
cg04507426_AGGGTCCCTTGTGGCAAACC	cg04507426	-0.031019	0.1531	0.48084	0.31026	0.29188	0.2835
cg04554929_ACAAAACCGCTGCTTCCCCA	cg04554929	0.37985	-0.023897	0.79891	0.025699	0.31757	0.067189
cg04554929_GACACGCGAGTCTCCCCCTG	cg04554929	0.28217	0.14976	0.018147	0.18116	0.4877	0.33056
cg04554929_AAAACCGCTGCTTCCCCAGG	cg04554929	0.48004	0.12681	-0.28176	0.10222	0.10848	-0.10632
cg04554929_CACAAAACCGCTGCTTCCCC	cg04554929	0.19724	0.17448	0.30349	0.082397	0.80582	0.25096
cg04554929_GGACACGCGAGTCTCCCCCT	cg04554929	0.44952	0.069209	0.074492	0.015415	0.46584	0.25422
cg04554929_CAAAACCGCTGCTTCCCCAG	cg04554929	0.20938	0.17667	0.6555	0.0038744	0.20995	0.19563
cg04554929_GTCTCCCCCTGGGGAAGCAG	cg04554929	0.24998	0.0011083	0.51578	-0.097432	0.86776	-0.060724
cg04554929_GGGGAGACTCGCGTGTCCTA	cg04554929	-0.16835	0.30324	0.24636	0.33236	0.29692	0.27452
cg04554929_AGGACACGCGAGTCTCCCCC	cg04554929	-0.019814	0.24465	0.10007	0.39721	0.49469	0.52536
cg04554929_GGGGCGAGGAAAGTGTCCTT	cg04554929	-0.005255	0.12856	0.24853	0.092266	0.9475	0.051875
cg04573398_GCCGTCCCTCCCCACTGCTC	cg04573398	1.0615	0.42419	0.61568	0.47293	0.76929	0.89741
cg04573398_TCCCCACTGCTCTGGCTCTC	cg04573398	1.0083	0.27772	0.71724	0.53738	0.83279	0.71212
cg04573398_CTCCCCACTGCTCTGGCTCT	cg04573398	0.73499	0.33046	1.0572	0.41021	0.99199	0.48236
cg04573398_GCCAGAGCAGTGGGGAGGGA	cg04573398	0.6229	0.16866	0.7499	-0.043699	0.23687	0.074054
cg04573398_CTGCCCGAGAGCCAGAGCAG	cg04573398	0.70603	0.24979	-0.32349	0.20379	-1.0344	0.34413
cg04573398_TCTTAAATAAACTTAAACAT	cg04573398	-2.056	-1.3664	-2.7303	-2.01	-1.6342	-2.8082
cg04573398_TGCCCGAGAGCCAGAGCAGT	cg04573398	0.35764	0.047105	0.80191	0.16687	-0.2132	0.28402
cg04573398_GCCCGAGAGCCAGAGCAGTG	cg04573398	-0.34116	-5.8592e-05	-0.26242	0.36259	-0.41227	-0.070583
cg04573398_GAGAGCCAGAGCAGTGGGGA	cg04573398	0.064958	-0.067856	-0.059499	-0.13078	-0.28512	-0.3064
cg04573398_CGAGAGCCAGAGCAGTGGGG	cg04573398	-0.033113	-0.059706	-0.043783	-0.23491	-0.49501	-0.25658
cg04579183_CTTCCTCAGTTCTCAGCACC	cg04579183	0.97271	0.34564	0.73613	0.57481	2.1434	0.50018
cg04579183_GAAGCTAGATTGCCACAACC	cg04579183	-0.42827	-0.29763	-0.33312	-0.4833	-0.52155	-0.47051
cg04579183_GATTGCCACAACCAGGTGCC	cg04579183	0.24412	0.1085	0.18509	0.19167	0.47248	0.34854
cg04579183_CCTGGCCCGGCACCTGGTTG	cg04579183	-1.3383	-3.432	-2.0513	-1.4835	-1.7996	-0.95241
cg04579183_TCAGCACCTGGCCCGGCACC	cg04579183	-1.3383	-3.432	-2.0513	-3.2373	-1.7996	-3.1694
cg04579183_CCACAACCAGGTGCCGGGCC	cg04579183	0.18556	0.15691	0.6213	0.78237	-0.3613	0.27725
cg04579183_TCAGTTCTCAGCACCTGGCC	cg04579183	-0.071227	0.25036	0.21697	0.38791	0.24589	0.53672
cg04579183_AGATTGCCACAACCAGGTGC	cg04579183	0.078331	-0.053649	0.13209	-0.38849	0.4195	-0.17772
cg04579183_TGGCAATCTAGCTTCTGTTC	cg04579183	0.022586	-0.029388	-0.025793	-0.091832	-0.18879	-0.18683
cg04579183_GGGCCAGGTGCTGAGAACTG	cg04579183	-0.025176	-0.082665	-0.13261	-0.022325	0.26719	-0.11717
cg04610028_CTGCTCTGAGGACCAGACAC	cg04610028	1.5635	0.62756	1.7539	0.51698	1.7298	0.79096
cg04610028_AGTGGCTGTTTCTGGAAGGC	cg04610028	0.93117	-0.44304	-0.056355	-0.47238	0.58709	-0.42415
cg04610028_CCGCAGTGGCTGTTTCTGGA	cg04610028	-0.82719	-0.27436	-0.50744	-0.10363	-0.06407	-0.443
cg04610028_GCACAACACCTGCCTGTGTC	cg04610028	0.79114	0.4646	1.3602	0.74289	-0.21891	0.42409
cg04610028_AGGTGTTGTGCTATCCGCAG	cg04610028	-0.90669	-0.29087	-0.3746	-0.52959	0.22611	-0.62027
cg04610028_CCTTCCAGAAACAGCCACTG	cg04610028	0.24466	0.31903	0.62379	0.41009	-0.25569	0.33052
cg04610028_TCTGAGGACCAGACACAGGC	cg04610028	-0.51096	-0.44925	-0.39163	-0.35968	-0.84319	-0.41466
cg04610028_CTGTGTCTGGTCCTCAGAGC	cg04610028	0.16618	-0.21406	0.34348	-0.14073	-0.024149	0.042379
cg04610028_TGTGTCTGGTCCTCAGAGCA	cg04610028	0.13309	0.17068	-0.0028272	-0.047847	0.26835	0.22443
cg04610028_CTATCCGCAGTGGCTGTTTC	cg04610028	-0.085741	-0.16959	0.223	-0.10942	-0.34446	-0.047573
cg04613734_GAGCGGAGGTAGAGCGTTTC	cg04613734	0.75622	0.076706	0.19808	0.0281	0.22781	0.11114
cg04613734_ACATAAACAGGAGCACAAGG	cg04613734	-0.4909	0.08029	-0.25579	-0.1834	-0.62599	-0.19097
cg04613734_CATAAACAGGAGCACAAGGC	cg04613734	0.21946	0.034983	0.044975	-0.071709	-0.20474	-0.026381
cg04613734_ATAAACAGGAGCACAAGGCG	cg04613734	0.13327	-0.13943	-0.3397	0.031275	0.24996	-0.1876
cg04613734_CGCTCTACCTCCGCTCATTT	cg04613734	0.039515	0.067998	0.28361	0.25855	0.43573	-0.013079
cg04657146_ATGCCAACCGCGCGCGCCAC	cg04657146	1.8829	0.55695	0.86656	0.75111	-0.035366	0.71449
cg04657146_CGCAGCACCGGTGAGCGCCT	cg04657146	1.1643	0.66165	0.20921	0.73192	0.51572	0.82254
cg04657146_GGAGCTGCAGCGCCACCTGG	cg04657146	0.88428	0.48303	0.87684	0.31548	0.6266	0.45125
cg04657146_CAACCGCGCGCGCCACGGGT	cg04657146	0.41964	-0.11011	-0.7582	-0.062817	-0.81441	0.12388
cg04657146_GATGCCAACCGCGCGCGCCA	cg04657146	0.26528	0.27724	0.44087	0.37293	-0.18997	0.41311
cg04657146_ACGCAGCACCGGTGAGCGCC	cg04657146	0.61226	0.16058	-0.31482	1.0576	-0.0050332	0.5668
cg04657146_CAACCCGTGGCGCGCGCGGT	cg04657146	-0.25707	-0.47852	-0.41702	-0.27554	-0.35513	0.30424
cg04657146_GCGCGCGGTTGGCATCCTCC	cg04657146	-0.18107	-0.31895	-0.32634	-0.35261	-0.032778	-0.002143
cg04657146_CGCGGTTGGCATCCTCCAGG	cg04657146	-0.021491	-0.085289	-0.33517	-0.37054	-0.39454	-0.34167
cg04657146_GCAGCACCGGTGAGCGCCTG	cg04657146	0.028032	0.13588	-0.10895	0.3478	0.77018	0.43978
cg04683516_CAGTCATTAACTTATATGTG	cg04683516	-2.1325	-0.66465	-1.4678	-1.1381	-1.2468	-1.7146
cg04683516_CATTAACTTATATGTGCGGC	cg04683516	-1.7129	-0.80721	-1.1169	-0.85372	-0.62607	-1.3239
cg04683516_GTGCGGCAGGTTCTCAGTCA	cg04683516	-0.0045981	0.035141	-0.11506	0.043178	0.34186	0.082179
cg04704414_ACTGCGCCATGCAGGCAAGA	cg04704414	0.69987	0.14496	0.21136	0.17724	0.037618	0.11618
cg04704414_TGAGCGCCCTACCCCTCACT	cg04704414	0.3588	0.35253	0.14296	0.44598	0.0074949	0.76651
cg04704414_GCTCCGCCCAGTGAGGGGTA	cg04704414	-0.15078	-0.32432	0.18749	-0.33218	0.36747	-0.30626
cg04704414_GCCTGCATGGCGCAGTGCCA	cg04704414	0.3181	-0.014907	0.66675	0.27458	0.3929	0.15045
cg04704414_GCCCGGGGCTCCGCCCAGTG	cg04704414	-0.40349	-0.31657	-0.2294	-0.43828	0.40887	-0.5845
cg04704414_CCCGGGGCTCCGCCCAGTGA	cg04704414	-0.27534	0.0061758	0.16526	-0.17034	-0.44711	-0.13306
cg04704414_CCGGGGCTCCGCCCAGTGAG	cg04704414	-0.33387	0.059828	-0.51514	-0.05534	-0.25051	-0.27988
cg04704414_GCCCTGGCACTGCGCCATGC	cg04704414	0.11135	0.27938	0.76834	0.35742	0.22741	0.44796
cg04704414_GCGCCCTACCCCTCACTGGG	cg04704414	0.033126	0.18395	0.25062	0.17943	0.16569	0.24366
cg04704414_CAGTGCCAGGGCCAGCTCCG	cg04704414	-0.062794	0.28542	-0.37067	0.19898	-0.41378	0.31698
cg04717450_GACGGACGCACTTGGAAGAT	cg04717450	0.87693	0.62143	0.60595	0.63085	0.4542	0.68799
cg04717450_ACGGACGCACTTGGAAGATC	cg04717450	0.82155	0.71168	0.34253	0.76844	0.38628	0.9017
cg04717450_CGAGTCAAGGAAAGGGGTGA	cg04717450	0.70053	0.3429	0.44171	0.4261	1.1121	0.43416
cg04717450_TCCCTTTCCGAGTCAAGGAA	cg04717450	0.77828	-0.65882	-0.044356	-0.14591	-0.40264	-0.26808
cg04717450_AAAGGGGTGACGGACGCACT	cg04717450	0.46574	0.42489	0.40328	0.37746	1.6042	0.60893
cg04717450_CGTCACCCCTTTCCTTGACT	cg04717450	0.16078	0.24075	0.68045	0.38034	0.51788	0.60104
cg04717450_CCTTTCCGAGTCAAGGAAAG	cg04717450	-0.51023	-0.6368	0.29467	-0.56702	-0.40318	-0.47206
cg04717450_CCCCTTTCCTTGACTCGGAA	cg04717450	0.1107	0.12444	0.30947	0.37559	-0.029232	0.43012
cg04717450_CCCTTTCCTTGACTCGGAAA	cg04717450	0.30064	-0.75492	0.70323	-0.41868	-0.059267	-0.40841
cg04717450_GGAGTTCCCTTTCCGAGTCA	cg04717450	0.14709	-0.025604	-0.34172	-0.050843	-0.01502	-0.17329
cg04787784_AAAGGGCATCCTGAGCCTGA	cg04787784	1.2319	0.16706	0.73906	0.25722	0.53012	0.38815
cg04787784_TTCCCTGGGGATGGACACGT	cg04787784	0.82344	0.35132	0.5536	0.3385	-0.054774	0.39286
cg04787784_CACCCACGTGTCCATCCCCA	cg04787784	0.42186	0.33163	0.27056	0.36951	0.49385	0.61365
cg04787784_ACGTGTCCATCCCCAGGGAA	cg04787784	0.8036	0.31634	0.24482	0.18983	0.13653	0.083256
cg04787784_AAGGGCATCCTGAGCCTGAG	cg04787784	0.81703	0.031535	-0.088214	0.41365	-0.47058	0.27217
cg04787784_TTTCCCTGGGGATGGACACG	cg04787784	0.516	0.0076822	-0.050926	-0.072832	0.25223	0.07666
cg04787784_TGGGGATGGACACGTGGGTG	cg04787784	-0.24104	-0.03008	0.055963	-0.14837	-0.17149	-0.08935
cg04787784_CTCAGGATGCCCTTTCCCTG	cg04787784	0.18143	0.27093	0.19244	0.36673	-0.10965	0.4951
cg04787784_CTGGGGATGGACACGTGGGT	cg04787784	-0.12796	0.24612	0.038184	0.29066	0.30674	0.14665
cg04787784_ACACGTGGGTGGGGACGTGC	cg04787784	0.0045756	0.048835	0.4631	-0.072392	0.04893	0.32276
cg04814784_CACAAATAAAATAGCAACTA	cg04814784	-1.8977	-1.034	-1.8457	-1.3308	-1.9003	-1.9616
cg04814784_AATAAAATAGCAACTATGGC	cg04814784	-2.2453	-1.2207	-2.2057	-1.6314	-2.1312	-2.2118
cg04814784_ATAAAATAGCAACTATGGCC	cg04814784	-1.975	-0.99301	-1.5173	-1.1361	-0.61489	-1.5786
cg04814784_ACTTCAATAAAAGCGTCATA	cg04814784	-1.2657	-0.78099	0.12284	-1.2811	-1.3816	-1.3662
cg04814784_GTGAAGGCAGGAAACATGAC	cg04814784	0.40717	0.15715	0.40832	0.34969	0.24679	0.22296
cg04814784_TATTGAAGTGCAGTGAAGGC	cg04814784	-0.089777	-0.27666	-0.059759	-0.27853	0.039712	-0.27194
cg04888234_GATATGTCTGCTCTGACCTG	cg04888234	-0.53858	-0.036029	0.27083	-0.20631	-0.12683	-0.35646
cg04888234_AGCAGACATATCAACCACAC	cg04888234	-0.19702	-0.077216	0.48259	-0.0077441	0.41406	-0.32828
cg04888234_ACCACACGGGCATAAGAGAG	cg04888234	0.15871	-0.0073031	-0.28907	1.2049	-0.034405	-0.079102
cg04888234_GAGCAGACATATCAACCACA	cg04888234	-0.14633	-0.15307	-0.33556	-0.32252	-0.3083	-0.39278
cg04888234_TCCACTCTCTTATGCCCGTG	cg04888234	0.1392	-0.21406	0.72975	0.088858	0.48696	-0.0057446
cg04970287_CCACGTGCAGACATTGCTAA	cg04970287	0.90077	0.11812	-0.35646	0.00055531	0.54221	0.22978
cg04970287_CCCTGACTCAAGGCAGCCAC	cg04970287	1.0407	0.29574	0.88532	0.65722	1.6054	0.83141
cg04970287_TCTTCCCAGGCCCTGACTCA	cg04970287	0.66231	0.236	0.68774	0.45994	0.98852	0.5458
cg04970287_GCCCTGACTCAAGGCAGCCA	cg04970287	0.86873	0.42562	1.4488	0.4102	0.38582	0.69106
cg04970287_GACGATACCATCATCTTCCC	cg04970287	0.76164	0.30147	0.5524	0.27037	1.3682	0.43426
cg04970287_TCTGCACGTGGAACAGCCCG	cg04970287	0.71841	0.29381	0.78128	0.38323	0.48228	0.47431
cg04970287_CCCGTGGCTGCCTTGAGTCA	cg04970287	0.28495	0.44434	0.77566	1.0676	0.61373	0.64623
cg04970287_GCCCGTGGCTGCCTTGAGTC	cg04970287	0.095576	0.20648	0.44318	0.17701	0.49739	0.42316
cg04970287_TCCACGTGCAGACATTGCTA	cg04970287	-0.097957	0.055978	0.75532	0.25425	0.37445	0.21749
cg04970287_CCCTTAGCAATGTCTGCACG	cg04970287	-0.096135	0.26235	-0.033715	0.23796	-0.1264	0.39368
cg04986567_TTGCGTCCCCTAAGGAGCAT	cg04986567	1.0217	0.11665	0.143	0.86286	0.75145	0.60681
cg04986567_ACGGCTGCTTGCGTCCCCTA	cg04986567	0.56063	0.43284	0.52275	0.7294	0.53755	0.66816
cg04986567_CCCAGTCCCATGCTCCTTAG	cg04986567	0.57755	0.32974	0.58497	0.39378	0.75626	0.48926
cg04986567_TCCCAGTCCCATGCTCCTTA	cg04986567	0.41298	0.096269	0.63346	0.206	0.46333	0.29166
cg04986567_CCCCTAAGGAGCATGGGACT	cg04986567	0.37905	0.090607	0.83744	0.046928	0.4315	0.27238
cg04986567_CTAAGGAGCATGGGACTGGG	cg04986567	0.24265	0.29521	0.29479	0.29435	0.6398	0.17916
cg04986567_CTTGCGTCCCCTAAGGAGCA	cg04986567	0.39332	0.37231	0.95826	0.52365	0.89008	0.59472
cg04986567_TCCCCTAAGGAGCATGGGAC	cg04986567	0.40294	-0.10672	-0.011737	0.29309	-0.80933	0.33778
cg04986567_GCGTGAACAGGGAGGAAAGA	cg04986567	0.23497	-0.038829	0.29845	-0.090548	0.54875	-0.061682
cg04986567_AGGAGCATGGGACTGGGAGG	cg04986567	0.072677	0.025192	0.44292	-0.02176	-0.17651	-0.046034
cg04990378_CTGCCTGCCCGTTGCACACC	cg04990378	1.2803	0.65497	0.80465	0.85334	1.156	1.0626
cg04990378_GCCCACCAGGTTGGCAGAGT	cg04990378	1.7382	0.24986	0.037153	-0.080687	-0.96046	0.1216
cg04990378_TGCCTGCCCGTTGCACACCT	cg04990378	0.92821	0.49635	0.53425	0.76022	0.32987	0.82289
cg04990378_GCCTGCCCGTTGCACACCTG	cg04990378	0.79786	0.46051	0.63054	0.30637	0.81758	0.68861
cg04990378_AGAGTGGGCGCTGCGCACTA	cg04990378	0.8302	0.019839	0.34612	-0.022642	0.70453	0.057064
cg04990378_AACGGGCAGGCAGGTGGCAC	cg04990378	0.60156	0.29872	0.67611	0.34286	1.3616	0.43052
cg04990378_GTGTGCAACGGGCAGGCAGG	cg04990378	1.5487	0.74997	1.6672	1.1914	-1.4584	1.8557
cg04990378_GCCCCAGGTGTGCAACGGGC	cg04990378	-0.16646	-0.059393	0.2187	-0.17956	-0.031167	-0.023533
cg04990378_CAGGTGTGCAACGGGCAGGC	cg04990378	0.097825	0.14628	-0.24442	0.31153	-0.47342	0.29083
cg04990378_CGCCCACCAGGTTGGCAGAG	cg04990378	-0.032403	-0.025676	-0.24335	0.057738	0.16497	0.11907
cg05001044_CTATTCCTACTGTAAATATA	cg05001044	-2.1143	-1.019	-1.7813	-1.514	-1.5247	-2.0354
cg05001044_GTCTGAGCTATGATATCAAT	cg05001044	-0.63156	-0.31258	-0.76036	-0.50537	-0.57407	-0.73242
cg05001044_GCACACCATATATTTACAGT	cg05001044	-2.0186	-0.73917	-1.8492	-0.97839	-1.8784	-1.734
cg05001044_GTGCTCACACGATAAACCCT	cg05001044	0.5193	-0.0032792	0.16038	-0.24238	0.040875	0.22672
cg05001044_ATGATATCAATTGGCTTCCT	cg05001044	-0.36689	-0.065744	-0.11874	-0.04899	0.36843	-0.21268
cg05001044_TGATATCAATTGGCTTCCTA	cg05001044	-0.1024	-0.22577	-0.38273	-0.3686	-0.50189	-0.34548
cg05008296_ACGCATTTGACAAACATTTA	cg05008296	-1.3049	-0.6042	-0.89687	-0.87848	-0.60952	-1.1291
cg05008296_AATGCGTGAATGACTGAATA	cg05008296	-0.91415	-0.58268	-0.45979	-0.61605	-0.25876	-0.81587
cg05008296_TGGCATTCCTATAGTGTACT	cg05008296	-0.74542	-0.33668	-0.65736	-0.40666	-0.43322	-0.66559
cg05008296_TAAGGAACAAAACAAATGAA	cg05008296	-1.3092	-0.42663	-0.98951	-0.99371	-1.1921	-1.2043
cg05058748_CAGCCTGTCGCTTTCTCCAC	cg05058748	0.5261	0.16777	0.12002	0.45462	-0.025605	0.49716
cg05058748_CGCTTTCTCCACAGGAGCTC	cg05058748	0.66539	-0.14201	0.44822	0.061987	0.38584	-0.28678
cg05058748_GTGACTCGGCAGTCTGGCCC	cg05058748	0.46615	0.11255	-0.31726	0.18555	0.51524	0.21987
cg05058748_GGAGAAAGCGACAGGCTGCA	cg05058748	0.45994	0.24581	-0.054199	0.010097	0.50598	0.10836
cg05058748_GCTCCTGTGGAGAAAGCGAC	cg05058748	0.42534	0.067299	1.4223	0.94245	0.70155	0.11192
cg05058748_GAAAGCGACAGGCTGCATGG	cg05058748	-0.49901	0.2191	0.41505	0.03768	-0.23727	0.20699
cg05058748_GGCCCAGGCCAGAGCTCCTG	cg05058748	0.16802	0.18379	-0.63591	0.10745	-0.6434	0.13688
cg05058748_CTCCACAGGAGCTCTGGCCT	cg05058748	-0.075148	-0.11609	0.46285	0.10855	0.74301	0.13129
cg05058748_GGGAAGAGGACAGTGAGGCT	cg05058748	-0.018223	0.30423	0.23437	0.30025	0.69931	0.3064
cg05059349_TCTGACCTGAGGGAAGATCA	cg05059349	1.7796	-0.0067755	0.52614	-0.080125	0.63423	0.22651
cg05059349_CCGCATCCAGCCCTATTAGC	cg05059349	0.85687	-0.11379	-0.46276	-0.013282	-0.28361	-0.027062
cg05059349_TGTTTCTGCCCCTGCTAATA	cg05059349	-0.67207	-0.34632	-0.42082	-0.55883	-0.1115	-0.56744
cg05059349_TCTGCCCCTGCTAATAGGGC	cg05059349	0.48858	0.20727	0.19596	0.10494	1.5279	0.36276
cg05059349_GCATCCAGCCCTATTAGCAG	cg05059349	-0.27594	-0.082956	-0.15884	-0.16454	-0.14567	-0.17973
cg05059349_CCTGCTAATAGGGCTGGATG	cg05059349	0.32006	0.075693	0.14491	-0.15137	0.16269	-0.15581
cg05059349_CTGTTTCTGCCCCTGCTAAT	cg05059349	-0.2057	0.017257	0.24117	-0.026524	0.23839	-0.11921
cg05059349_CAGGGGCAGAAACAGACGCC	cg05059349	-0.222	-0.0081347	0.21286	0.10821	-0.40487	-0.09573
cg05059349_CGCATCCAGCCCTATTAGCA	cg05059349	0.12664	0.027879	0.038796	0.028767	0.52907	0.0043544
cg05059349_GGGTTCCCTGATCTTCCCTC	cg05059349	0.10308	0.28762	-0.3537	0.40099	0.24226	0.40588
cg05093818_AATAGTGCTGCAATAAATAT	cg05093818	-2.0511	-0.65305	-1.1854	-1.0473	-0.7246	-1.4886
cg05093818_GAATAGTGCTGCAATAAATA	cg05093818	-1.4088	-0.76363	-1.6113	-0.96384	-1.2989	-1.438
cg05093818_ATTTAATTTCCATGGGATTG	cg05093818	-1.9137	-0.84245	-1.747	-1.1647	-1.3335	-0.67301
cg05093818_CAAACTGATTTAATTTCCAT	cg05093818	-1.9083	-0.82498	-1.4907	-1.2232	-1.3723	-1.6051
cg05093818_GATTTAATTTCCATGGGATT	cg05093818	-2.3392	-1.2034	-2.0632	-1.5671	-1.472	-2.0995
cg05093818_AAGTCAGTTCCCCAATCCCA	cg05093818	-0.40741	-0.28397	-0.34394	-0.38143	-0.10748	-0.57208
cg05093818_TGATTTAATTTCCATGGGAT	cg05093818	-1.544	-0.86976	-1.7167	-1.231	-1.4935	-1.5974
cg05093818_ACAAACTGATTTAATTTCCA	cg05093818	-1.1395	-0.99806	-2.081	-1.3631	-2.0442	-1.854
cg05111645_GCACCACCCTGGCAGGTAAG	cg05111645	1.5993	0.93308	0.82976	0.91673	1.3462	0.96755
cg05111645_GGCAAGCTCAATGATGGGGG	cg05111645	-0.50373	-0.13596	-0.42318	-0.26559	-0.51568	-0.45082
cg05111645_GCAAGCTCAATGATGGGGGT	cg05111645	-0.79999	-0.29439	-0.61161	-0.42701	0.38676	-0.45271
cg05111645_TTTCTGCCTCTTACCTGCCA	cg05111645	0.30434	0.17498	1.4378	0.29448	0.62855	0.40875
cg05111645_CTGCCTCTTACCTGCCAGGG	cg05111645	0.21601	0.20355	0.33289	0.45691	0.80425	0.34433
cg05111645_GGTGGGATGCGGCACCACCC	cg05111645	-0.72041	-0.36626	0.028345	-0.46499	-0.3211	-0.40568
cg05111645_TGAGGCAAGCTCAATGATGG	cg05111645	0.15686	0.068007	-0.14188	0.17666	0.42689	0.14618
cg05111645_CAGGTAAGAGGCAGAAACTG	cg05111645	0.19325	0.21677	-0.26102	0.12545	0.43248	0.1055
cg05111645_ATGAGGCAAGCTCAATGATG	cg05111645	-0.20071	0.024997	0.14656	-0.11707	0.47053	0.16167
cg05111645_AGGTAAGAGGCAGAAACTGA	cg05111645	-0.15707	-0.056502	0.028401	-0.12008	0.16512	-0.20984
cg05122082_TGAGTGTAATCCAAGTCTCT	cg05122082	-0.60839	-0.29075	-0.27253	-0.25623	-0.3603	-0.56167
cg05122082_GACGAGAACTTGAGGTATAC	cg05122082	-0.67555	0.14109	-0.44922	-0.070406	-0.26832	0.0045033
cg05122082_GGATTACACTCCAAGAGACT	cg05122082	-0.54763	-0.12315	-0.33199	-0.15671	-0.1522	-0.42377
cg05122082_TGAGATACGTAGCAAGCAAT	cg05122082	-0.34938	-0.15881	0.039628	0.031052	0.22339	-0.02072
cg05122082_ATTGCTTGCTACGTATCTCA	cg05122082	-0.18924	-0.063034	-0.1594	0.077338	0.2332	-0.0077662
cg05130482_CCCTGCGTCATCTTGGGAGC	cg05130482	1.3841	0.43259	0.79851	0.84192	0.34782	0.85284
cg05130482_TCCTTCATTTAGATTCTCCA	cg05130482	-0.88041	-0.70273	-0.46694	-0.47144	-1.1032	-0.62652
cg05130482_CCGGCTCCCAAGATGACGCA	cg05130482	0.841	0.63433	0.36143	0.29449	0.26804	0.71663
cg05130482_TTCCTTCATTTAGATTCTCC	cg05130482	-0.80223	-0.3649	-0.20063	-0.34405	-0.96908	-0.72563
cg05130482_TCAGACCCCTGCGTCATCTT	cg05130482	0.69228	0.22291	0.53282	0.25692	0.70925	0.37703
cg05130482_TCCCTGGAGAATCTAAATGA	cg05130482	-0.73117	-0.44003	0.18435	-0.50878	-0.11219	-0.62443
cg05130482_ACCGGCTCCCAAGATGACGC	cg05130482	0.87046	0.16903	0.22356	0.073112	3.1913	0.55718
cg05130482_AGGAAAAGTCAGTTTGAAAC	cg05130482	-0.52101	-0.43676	-0.61283	-0.61046	-0.37526	-0.75205
cg05130482_CGGCTCCCAAGATGACGCAG	cg05130482	-0.47242	-0.049852	0.030542	0.14268	0.10558	0.20261
cg05130482_TTCAGACCCCTGCGTCATCT	cg05130482	0.2086	0.26191	0.46801	0.25216	0.63992	0.46035
cg05187003_CACCACTGAGATGACCGTCT	cg05187003	0.63499	0.40885	0.66527	0.68904	0.91012	0.65758
cg05187003_CTGACAGGCAGGAGAGGTAG	cg05187003	0.66694	0.26177	0.64884	0.24954	0.55485	0.46434
cg05187003_ACCCTAGACGGTCATCTCAG	cg05187003	0.75881	0.083301	0.24695	0.29068	0.29497	0.2346
cg05187003_ACCACTGAGATGACCGTCTA	cg05187003	0.40895	0.13427	0.56145	0.22897	1.1252	0.21211
cg05187003_GTAGGGAAACACTGACAGGC	cg05187003	-0.70895	-0.39519	-1.0669	-0.68937	-0.42194	-0.79563
cg05187003_GAAACACTGACAGGCAGGAG	cg05187003	0.42465	0.14134	0.10991	-0.071782	-0.019836	0.23645
cg05187003_AGGCGTAGGGAAACACTGAC	cg05187003	0.24961	-0.35485	0.20521	-0.19394	0.075994	-0.23379
cg05187003_TGTCAGTGTTTCCCTACGCC	cg05187003	-0.22151	-0.20043	-0.042852	-0.081764	0.62027	0.072498
cg05187003_AGAGTGAGTGTCACCCTAGA	cg05187003	-0.31549	0.073959	0.28306	0.050699	-0.035466	-0.099595
cg05187003_TGACAGGCAGGAGAGGTAGA	cg05187003	0.21329	0.064846	-0.086001	0.36365	0.094737	0.18891
cg05210213_TTCCTGCACGGCTAAGTGTC	cg05210213	1.2614	0.16882	0.53084	0.51293	0.25551	0.44836
cg05210213_GTGTCTGGGGTTCGTCCTAA	cg05210213	-0.465	-0.433	-0.33359	-0.37728	-0.83085	-0.50489
cg05210213_TCCTGCACGGCTAAGTGTCT	cg05210213	0.34941	-0.012237	0.39246	0.25584	0.16213	0.2252
cg05210213_ACTTAGCCGTGCAGGAACGA	cg05210213	0.2987	0.053254	0.081463	0.29094	0.82909	0.24083
cg05210213_GCTGCTCCTGATCGGGCTAA	cg05210213	0.20835	0.34432	-0.12351	0.58527	0.57342	0.27232
cg05210213_GGTTCACCATCGTTCCTGCA	cg05210213	0.048765	0.23133	0.63085	0.29628	0.39189	0.47392
cg05210213_AGCCCGATCAGGAGCAGCAA	cg05210213	0.068012	0.25692	0.20175	0.35343	0.40765	0.19269
cg05210213_CCTGCACGGCTAAGTGTCTG	cg05210213	-0.056339	0.020779	0.53171	0.042317	-0.63039	0.09114
cg05210213_GGTGAACCTTTAGCCCGATC	cg05210213	0.025439	-0.077052	-0.43911	-0.12771	-0.16922	-0.30804
cg05210213_CCCCAGACACTTAGCCGTGC	cg05210213	0.010652	-0.060771	0.30668	0.05022	0.19306	-0.065114
cg05237503_CGCCATCCTTAGTTCACCAG	cg05237503	0.69772	0.13711	0.36902	0.11984	0.56167	0.14234
cg05237503_CTCCTCTGGTGAACTAAGGA	cg05237503	0.96569	0.24274	0.25153	0.16377	0.13498	0.035378
cg05237503_CATTTATTGAGTATCTGGCC	cg05237503	-0.94245	-0.53934	-0.86322	-0.77432	0.014003	-1.0357
cg05237503_ACCCCTCCTCTGGTGAACTA	cg05237503	0.41244	0.17649	1.0212	0.11593	1.1047	0.17574
cg05237503_TTAGTTCACCAGAGGAGGGG	cg05237503	-0.46652	-0.18212	-0.46744	-0.27323	-0.61202	-0.44733
cg05237503_AACGCTTTATGTAAAGTGCC	cg05237503	-0.94962	-0.26197	-0.39806	-0.38418	0.3049	-0.3249
cg05237503_CTCTAAAACCACCCCTCCTC	cg05237503	0.14777	0.012213	0.13733	-0.17151	0.83509	-0.038781
cg05237503_TCCTTAGTTCACCAGAGGAG	cg05237503	-1.0288	-0.83668	0.38742	-0.34532	-0.40142	-0.71458
cg05237503_ATCCTTAGTTCACCAGAGGA	cg05237503	-0.41589	-0.096853	-0.081219	-0.28641	-0.11025	-0.15446
cg05237503_CATCCTTAGTTCACCAGAGG	cg05237503	-0.18389	0.0070969	0.14713	-0.073803	0.14551	-0.13334
cg05276469_GGTCCAGCGCAGCCTCCTGC	cg05276469	0.49632	0.45029	0.24368	0.4148	0.26596	0.60638
[truncated: 8,467 more rows]

## Sheet: Supp_Data_2c
Supplementary Data 2c: Gene fold change from pooled SAM-DNMT3A screens
[truncated: 1,211 more rows]
