# Supplementary material for: SAM-DNMT3A, a strategy for induction of genome-wide DNA methylation, identifies DNA methylation as a vulnerability in ER-positive breast cancers
Source: Nat Commun. 2024 Dec 1;15:10449. doi: 10.1038/s41467-024-54824-8 (PMC11609277; doi:10.1038/s41467-024-54824-8)
Supplement: Supplementary file 5 — Supplementary Data 3 [file 41467_2024_54824_MOESM5_ESM.xlsx]

## Sheet: Supp_Data_3
Supplementary Data 3: Primers and sgRNA sequences used in this study
Primer name	Seq	Target	Used for
FPP7-DNMT3A	AGAGGAAGGTGGCGGCCGCTAACCACGACCAGGAATTTGACCC	dCas9-DNMT3A	Generation of DNMT3A with PP7-NLS (DNMT3A-T2A-PP7)
RT2A-Vector	TCCGGTGGATCTGTGGTACCTGGGCCAGGATTCTCCTCGACG	dCas9-DNMT3A	Generation of DNMT3A with PP7-NLS (DNMT3A-T2A-PP7)
FPP7-DNMT3A	AGAGGAAGGTGGCGGCCGCTAACCACGACCAGGAATTTGACCC	DNMT3A-T2A-PP7	Introduction of a point mutation (CGTGTC) at ESP3I cut site in DNMT3A (PCR1)
3A_mut_Rv	AGCGGCTCATGTTGGACACGTCAGTATAGTGGACTG	DNMT3A-T2A-PP7	Introduction of a point mutation (CGTGTC) at ESP3I cut site in DNMT3A (PCR1)
3A_mut_Fw	CAGTCCACTATACTGACGTGTCCAACATGAGCCGCT	DNMT3A-T2A-PP7	Introduction of a point mutation (CGTGTC) at ESP3I cut site in DNMT3A (PCR2)
RT2A-Vector	TCCGGTGGATCTGTGGTACCTGGGCCAGGATTCTCCTCGACG	DNMT3A-T2A-PP7	Introduction of a point mutation (CGTGTC) at ESP3I cut site in DNMT3A (PCR2)
FPP7-DNMT3A	AGAGGAAGGTGGCGGCCGCTAACCACGACCAGGAATTTGACCC	Products of PCR1 and PC2	Introduction of a point mutation (CGTGTC) at ESP3I cut site in DNMT3A
RT2A-Vector	TCCGGTGGATCTGTGGTACCTGGGCCAGGATTCTCCTCGACG	Products of PCR1 and PC2	Introduction of a point mutation (CGTGTC) at ESP3I cut site in DNMT3A
Fw-sgRNA-BRCA1-1	CACCGTCCGTGGCAACGGAAAAGCG	BRCA1	Forward oligo in oligocloning of sgRNA
Rv-sgRNA-BRCA1-1	AAACCGCTTTTCCGTTGCCACGGAC	BRCA1	Reverse oligo in oligocloning of sgRNA
Fw-sgRNA-BRCA1-2	CACCGCCCCTTGGTTTCCGTGGCAA	BRCA1	Forward oligo in oligocloning of sgRNA
Rv-sgRNA-BRCA1-2	AAACTTGCCACGGAAACCAAGGGGC	BRCA1	Reverse oligo in oligocloning of sgRNA
Fw-sgRNA-GFP	CACCGCAACGAGAAGCGCGATCACA	GFP	Forward oligo in oligocloning of sgRNA
Rv-sgRNA-GFP	AAACTGTGATCGCGCTTCTCGTTGC	GFP	Reverse oligo in oligocloning of sgRNA
Fw-sgRNA-AAVS1_118	CACCGCCCAGGCCACCTACTTGGCC	AAVS1_118	Forward oligo in oligocloning of sgRNA
Rv-sgRNA-AAVS1_118	AAACGGCCAAGTAGGTGGCCTGGGC	AAVS1_118	Reverse oligo in oligocloning of sgRNA
Fw-sgRNA-AAVS1_145	CACCGGGGGACTCTTTAAGGAAAGA	AAVS1_145	Forward oligo in oligocloning of sgRNA
Rv-sgRNA-AAVS1_145	AAACTCTTTCCTTAAAGAGTCCCCC	AAVS1_145	Reverse oligo in oligocloning of sgRNA
Fw-sg02100397	CACCGCGTGTCTGCGTCAGCCCCCT	cg02100397	Forward oligo in oligocloning of sgRNA
Rv-sg02100397	AAACAGGGGGCTGACGCAGACACGC	cg02100397	Reverse oligo in oligocloning of sgRNA
Fw-sg02613435	CACCGCTGCGCCTCGGCTCCAGTTC	cg02613435	Forward oligo in oligocloning of sgRNA
Rv-sg02613435	AAACGAACTGGAGCCGAGGCGCAGC	cg02613435	Reverse oligo in oligocloning of sgRNA
Fw-sg23214464	CACCGTGGGCCAGTGGGCCAGCACC	cg23214464	Forward oligo in oligocloning of sgRNA
Rv-sg23214464	AAACGGTGCTGGCCCACTGGCCCAC	cg23214464	Reverse oligo in oligocloning of sgRNA
Fw-sg26469782	CACCGGGCCCGGCAGCTCCTAGCGA	cg26469782	Forward oligo in oligocloning of sgRNA
Rv-sg26469782	AAACTCGCTAGGAGCTGCCGGGCCC	cg26469782	Reverse oligo in oligocloning of sgRNA
BRCA1-Fw	TTGTTGTTTAGCGGTAGTTTTTTGGTT	BRCA1	HRM
BRCA1-Rv	AACCTATCCCCCGTCCAAAAA	BRCA1	HRM
LINE1-Fw	GCGAGGTATTGTTTTATTTGGGA	LINE1	HRM
LINE1-Rv	CGCCGTTTCTTAAACC	LINE1	HRM
