# Supplementary material for: SAM-DNMT3A, a strategy for induction of genome-wide DNA methylation, identifies DNA methylation as a vulnerability in ER-positive breast cancers
Source: Nat Commun. 2024 Dec 1;15:10449. doi: 10.1038/s41467-024-54824-8 (PMC11609277; doi:10.1038/s41467-024-54824-8)
Supplement: Supplementary file 10 — Source Data [file 41467_2024_54824_MOESM10_ESM.xlsx]

## Sheet: Fig. 1
Fig. 1D
		No sgRNA	sgGFP	sgBRCA1_1	sgBRCA1_2
	Rep_1	0.738493	5.62318	17.487	15.9455
	Rep_2	0	6.52893	16.3796	15.2076
	Rep_3	0.867582	2.57886	16.3512	15.7953
Fig. 1E
		No sgRNA	sgGFP	sgBRCA1_1	sgBRCA1_2
	Rep_1	0.738493	3.28314	25.5806	21.0867
	Rep_2	0	4.20953	20.9988	21.2917
	Rep_3	0.867582	3.98088	20.9278	21.4424
Fig. 1F
		No sgRNA	sgGFP	sgBRCA1_1	sgBRCA1_2
	Rep_1	0.738493	5.7692	22.2919	22.5855
	Rep_2	0	1.42447	20.0142	25.9201
	Rep_3	0.867582	6.68414	22.4392	26.6297
Fig. 1G
		No sgRNA	sgGFP	sgBRCA1_1	sgBRCA1_2
	Rep_1	0.738493	1.45774	8.75735	7.89951
	Rep_2	0	2.25136	8.69817	7.83034
	Rep_3	0.867582	2.5158	8.92599	8.28809

## Sheet: Fig. 3
Fig. 3H
	Decitabine Conc. (µM)	SAM-DNMT3A-active			SAM-DNMT3A-inactive
	0	0.487786	0.467011	0.46979	0.34853	0.346188	0.340732
	0.025	0.362105	0.350988	0.334805	0.301875	0.28113	0.299952
	0.05	0.345198	0.345726	0.333353	0.286498	0.289804	0.288986
	0.1	0.363786	0.396359	0.375907	0.30729	0.294935	0.317131
	0.2	0.426674	0.406981	0.429955	0.336932	0.358	0.338456

## Sheet: Fig. 4
Fig. 4A
									cumulating gRNA	Peak 1 gRNA	Peak 2 gRNA	no sgRNA
									-3	0.0019285	-0.00165584	0.00199632
	LogD	gRNA	No SgRNA		Fitting parameters and fit values				-2.99399	0.00201388	-0.00165422	0.00208332
	-3	0.00561798	0.00273224						-2.98799	0.00210093	-0.00165256	0.00217203
	-2.7	0.00749064	0.00546448		Model	Gauss			-2.98198	0.00218968	-0.00165086	0.00226247
	-2.4	0.0168539	0.010929		Equation	y=y0 + (A/(w*sqrt(pi/2)))*exp(-2*((x-xc)/w)^2)			-2.97598	0.00228016	-0.00164913	0.00235468
	-2.1	0.0486891	0.00819672		Plot	Peak1(D)	Peak2(D)		-2.96997	0.00237239	-0.00164736	0.00244868
	-1.8	0.076779	0.00546448		y0	-0.00172 ± 0.00475	-0.00172 ± 0.00475		-2.96396	0.00246639	-0.00164556	0.00254449
	-1.5	0.093633	0.0136612		xc	-1.3349 ± 0.09691	0.51567 ± 0.18538		-2.95796	0.00256219	-0.00164371	0.00264214
	-1.2	0.0917603	0.0218579		w	1.31454 ± 0.13474	1.88994 ± 0.32523		-2.95195	0.00265982	-0.00164182	0.00274165
	-0.9	0.0973783	0.0218579		A	0.14894 ± 0.02772	0.16274 ± 0.03653		-2.94595	0.00275929	-0.00163989	0.00284306
	-0.6	0.088015	0.0273224		Reduced Chi-Sqr	4.14863e-05			-2.93994	0.00286064	-0.00163792	0.00294638
	-0.3	0.0692884	0.0601093		R-Square (COD)	0.97466			-2.93393	0.00296389	-0.0016359	0.00305164
	0	0.0599251	0.0874317		Adj. R-Square	0.9638			-2.92793	0.00306907	-0.00163385	0.00315888
	0.3	0.0730337	0.0983607						-2.92192	0.00317619	-0.00163174	0.00326811
	0.6	0.0786517	0.117486						-2.91592	0.0032853	-0.0016296	0.00337936
	0.9	0.0580524	0.13388						-2.90991	0.0033964	-0.0016274	0.00349266
	1.2	0.0449438	0.139344						-2.9039	0.00350953	-0.00162516	0.00360803
	1.5	0.0355805	0.10929						-2.8979	0.00362472	-0.00162287	0.0037255
	1.8	0.0393258	0.0956284						-2.89189	0.00374198	-0.00162053	0.0038451
	2.1	0.0149813	0.0409836						-2.88589	0.00386135	-0.00161814	0.00396686
	2.4	0	0						-2.87988	0.00398285	-0.0016157	0.0040908
	2.7	0	0						-2.87387	0.0041065	-0.00161321	0.00421695
	3	0	0						-2.86787	0.00423234	-0.00161067	0.00434533
									-2.86186	0.00436038	-0.00160807	0.00447597
									-2.85586	0.00449066	-0.00160542	0.0046089
									-2.84985	0.0046232	-0.00160271	0.00474415
									-2.84384	0.00475803	-0.00159994	0.00488174
									-2.83784	0.00489516	-0.00159712	0.0050217
									-2.83183	0.00503463	-0.00159423	0.00516406
									-2.82583	0.00517647	-0.00159129	0.00530884
									-2.81982	0.00532069	-0.00158828	0.00545607
									-2.81381	0.00546733	-0.00158521	0.00560577
									-2.80781	0.00561641	-0.00158208	0.00575798
									-2.8018	0.00576795	-0.00157888	0.00591272
									-2.7958	0.00592198	-0.00157562	0.00607002
									-2.78979	0.00607853	-0.00157229	0.0062299
									-2.78378	0.00623762	-0.00156889	0.00639239
									-2.77778	0.00639927	-0.00156542	0.00655751
									-2.77177	0.00656352	-0.00156188	0.0067253
									-2.76577	0.00673038	-0.00155826	0.00689577
									-2.75976	0.00689988	-0.00155458	0.00706896
									-2.75375	0.00707204	-0.00155081	0.00724488
									-2.74775	0.00724689	-0.00154697	0.00742357
									-2.74174	0.00742446	-0.00154306	0.00760506
									-2.73574	0.00760476	-0.00153906	0.00778935
									-2.72973	0.00778781	-0.00153498	0.00797649
									-2.72372	0.00797365	-0.00153082	0.00816649
									-2.71772	0.0081623	-0.00152658	0.00835938
									-2.71171	0.00835378	-0.00152225	0.00855518
									-2.70571	0.0085481	-0.00151783	0.00875392
									-2.7	0.00873537	-0.00151356	0.00894547
									-2.6997	0.0087453	-0.00151333	0.00895563
									-2.69369	0.00894539	-0.00150874	0.00916031
									-2.68769	0.0091484	-0.00150405	0.00936801
									-2.68168	0.00935435	-0.00149927	0.00957873
									-2.67568	0.00956326	-0.0014944	0.00979251
									-2.66967	0.00977514	-0.00148943	0.0100094
									-2.66366	0.00999003	-0.00148436	0.0102293
									-2.65766	0.0102079	-0.0014792	0.0104524
									-2.65165	0.0104289	-0.00147393	0.0106786
									-2.64565	0.0106529	-0.00146856	0.010908
									-2.63964	0.01088	-0.00146308	0.0111405
									-2.63363	0.0111101	-0.0014575	0.0113763
									-2.62763	0.0113434	-0.0014518	0.0116153
									-2.62162	0.0115798	-0.001446	0.0118575
									-2.61562	0.0118194	-0.00144008	0.012103
									-2.60961	0.0120621	-0.00143406	0.0123517
									-2.6036	0.012308	-0.00142791	0.0126038
									-2.5976	0.0125571	-0.00142165	0.0128591
									-2.59159	0.0128094	-0.00141526	0.0131178
									-2.58559	0.0130649	-0.00140875	0.0133799
									-2.57958	0.0133237	-0.00140212	0.0136452
									-2.57357	0.0135857	-0.00139537	0.013914
									-2.56757	0.013851	-0.00138848	0.0141862
									-2.56156	0.0141195	-0.00138146	0.0144617
									-2.55556	0.0143914	-0.00137431	0.0147407
									-2.54955	0.0146665	-0.00136703	0.0150231
									-2.54354	0.0149449	-0.00135961	0.015309
									-2.53754	0.0152267	-0.00135205	0.0155983
									-2.53153	0.0155118	-0.00134435	0.0158911
									-2.52553	0.0158002	-0.0013365	0.0161873
									-2.51952	0.0160919	-0.00132851	0.0164871
									-2.51351	0.016387	-0.00132036	0.0167903
									-2.50751	0.0166854	-0.00131207	0.017097
									-2.5015	0.0169872	-0.00130363	0.0174073
									-2.4955	0.0172924	-0.00129502	0.017721
									-2.48949	0.0176009	-0.00128626	0.0180383
									-2.48348	0.0179128	-0.00127734	0.0183591
									-2.47748	0.018228	-0.00126826	0.0186834
									-2.47147	0.0185466	-0.001259	0.0190113
									-2.46547	0.0188686	-0.00124958	0.0193427
									-2.45946	0.019194	-0.00123999	0.0196776
									-2.45345	0.0195227	-0.00123023	0.0200161
									-2.44745	0.0198548	-0.00122028	0.0203581
									-2.44144	0.0201902	-0.00121016	0.0207037
									-2.43544	0.020529	-0.00119986	0.0210528
									-2.42943	0.0208712	-0.00118937	0.0214055
									-2.42342	0.0212167	-0.00117869	0.0217616
									-2.41742	0.0215655	-0.00116782	0.0221213
									-2.41141	0.0219177	-0.00115676	0.0224846
									-2.40541	0.0222731	-0.0011455	0.0228513
									-2.4	0.0225959	-0.00113519	0.0231844
									-2.3994	0.0226319	-0.00113404	0.0232216
									-2.39339	0.022994	-0.00112238	0.0235953
									-2.38739	0.0233594	-0.00111051	0.0239726
									-2.38138	0.0237281	-0.00109843	0.0243533
									-2.37538	0.0241	-0.00108614	0.0247375
									-2.36937	0.0244752	-0.00107364	0.0251252
									-2.36336	0.0248536	-0.00106091	0.0255163
									-2.35736	0.0252352	-0.00104797	0.0259109
									-2.35135	0.02562	-0.0010348	0.0263089
									-2.34535	0.026008	-0.0010214	0.0267103
									-2.33934	0.0263992	-0.00100777	0.027115
									-2.33333	0.0267934	-0.000993907	0.0275232
									-2.32733	0.0271908	-0.000979803	0.0279347
									-2.32132	0.0275913	-0.000965458	0.0283495
									-2.31532	0.0279949	-0.000950867	0.0287677
									-2.30931	0.0284015	-0.000936028	0.0291891
									-2.3033	0.0288111	-0.000920935	0.0296138
									-2.2973	0.0292237	-0.000905587	0.0300417
									-2.29129	0.0296392	-0.000889979	0.0304729
									-2.28529	0.0300577	-0.000874107	0.0309072
									-2.27928	0.0304791	-0.000857968	0.0313447
									-2.27327	0.0309033	-0.000841559	0.0317854
									-2.26727	0.0313303	-0.000824874	0.0322291
									-2.26126	0.0317602	-0.000807911	0.0326759
									-2.25526	0.0321928	-0.000790665	0.0331258
									-2.24925	0.0326281	-0.000773133	0.0335787
									-2.24324	0.0330662	-0.000755311	0.0340345
									-2.23724	0.0335068	-0.000737194	0.0344933
									-2.23123	0.0339501	-0.000718779	0.0349549
									-2.22523	0.0343959	-0.000700062	0.0354195
									-2.21922	0.0348442	-0.000681038	0.0358868
									-2.21321	0.035295	-0.000661703	0.036357
									-2.20721	0.0357483	-0.000642054	0.0368299
									-2.2012	0.0362039	-0.000622085	0.0373055
									-2.1952	0.0366619	-0.000601794	0.0377837
									-2.18919	0.0371221	-0.000581174	0.0382646
									-2.18318	0.0375846	-0.000560223	0.038748
									-2.17718	0.0380493	-0.000538935	0.039234
									-2.17117	0.0385161	-0.000517306	0.0397224
									-2.16517	0.0389849	-0.000495332	0.0402133
									-2.15916	0.0394558	-0.000473009	0.0407065
									-2.15315	0.0399287	-0.000450331	0.041202
									-2.14715	0.0404035	-0.000427294	0.0416998
									-2.14114	0.0408801	-0.000403894	0.0421999
									-2.13514	0.0413586	-0.000380126	0.0427021
									-2.12913	0.0418387	-0.000355984	0.0432064
									-2.12312	0.0423206	-0.000331466	0.0437127
									-2.11712	0.042804	-0.000306565	0.0442211
									-2.11111	0.043289	-0.000281277	0.0447314
									-2.10511	0.0437755	-0.000255597	0.0452436
									-2.1	0.0441901	-0.000233457	0.0456803
									-2.0991	0.0442634	-0.00022952	0.0457575
									-2.09309	0.0447527	-0.000203041	0.0462733
									-2.08709	0.0452432	-0.000176156	0.0467907
									-2.08108	0.0457349	-0.000148859	0.0473097
									-2.07508	0.0462278	-0.000121145	0.0478303
									-2.06907	0.0467218	-9.30091e-05	0.0483524
									-2.06306	0.0472168	-6.44465e-05	0.048876
									-2.05706	0.0477127	-3.54517e-05	0.0494009
									-2.05105	0.0482094	-6.01956e-06	0.0499271
									-2.04505	0.048707	2.38551e-05	0.0504545
									-2.03904	0.0492052	5.41775e-05	0.050983
									-2.03303	0.0497041	8.4953e-05	0.0515127
									-2.02703	0.0502035	0.000116187	0.0520433
									-2.02102	0.0507034	0.000147885	0.0525749
									-2.01502	0.0512037	0.000180051	0.0531074
									-2.00901	0.0517043	0.000212693	0.0536406
									-2.003	0.0522051	0.000245815	0.0541746
									-1.997	0.0527061	0.000279422	0.0547091
									-1.99099	0.0532071	0.00031352	0.0552443
									-1.98498	0.0537081	0.000348116	0.0557799
									-1.97898	0.0542091	0.000383213	0.0563159
									-1.97297	0.0547098	0.000418819	0.0568523
									-1.96697	0.0552103	0.000454938	0.0573889
									-1.94294	0.0572077	0.000604668	0.059536
									-1.93694	0.0577055	0.000643443	0.0600726
									-1.93093	0.0582025	0.000682765	0.0606089
									-1.92492	0.0586986	0.000722643	0.0611449
									-1.91892	0.0591938	0.000763081	0.0616805
									-1.91291	0.0596878	0.000804085	0.0622156
									-1.90691	0.0601808	0.000845661	0.0627501
									-1.9009	0.0606724	0.000887816	0.0632839
									-1.89489	0.0611627	0.000930555	0.0638169
									-1.88889	0.0616516	0.000973884	0.0643491
									-1.88288	0.0621389	0.00101781	0.0648804
									-1.87688	0.0626246	0.00106234	0.0654106
									-1.87087	0.0631086	0.00110748	0.0659397
									-1.86486	0.0635908	0.00115323	0.0664677
									-1.85886	0.064071	0.0011996	0.0669943
									-1.85285	0.0645493	0.00124661	0.0675196
									-1.84685	0.0650255	0.00129424	0.0680434
									-1.84084	0.0654995	0.00134252	0.0685656
									-1.83483	0.0659711	0.00139144	0.0690862
									-1.82883	0.0664404	0.00144101	0.0696051
									-1.82282	0.0669073	0.00149125	0.0701222
									-1.81682	0.0673715	0.00154215	0.0706373
									-1.81081	0.0678331	0.00159372	0.0711505
									-1.8048	0.0682919	0.00164597	0.0716616
									-1.8	0.0686569	0.00168826	0.0720689
									-1.7988	0.0687479	0.0016989	0.0721705
									-1.79279	0.0692009	0.00175253	0.0726771
									-1.78679	0.0696509	0.00180685	0.0731814
									-1.78078	0.0700977	0.00186188	0.0736832
									-1.77477	0.0705413	0.00191762	0.0741826
									-1.76877	0.0709816	0.00197407	0.0746793
									-1.76276	0.0714184	0.00203125	0.0751733
									-1.75676	0.0718517	0.00208916	0.0756645
									-1.75075	0.0722814	0.0021478	0.0761528
									-1.74474	0.0727074	0.00220719	0.0766382
									-1.73874	0.0731296	0.00226733	0.0771206
									-1.73273	0.0735479	0.00232822	0.0775998
									-1.72673	0.0739622	0.00238988	0.0780757
									-1.72072	0.0743724	0.00245231	0.0785484
									-1.71471	0.0747785	0.00251551	0.0790177
									-1.70871	0.0751804	0.0025795	0.0794835
									-1.7027	0.0755778	0.00264427	0.0799458
									-1.6967	0.0759709	0.00270984	0.0804044
									-1.69069	0.0763594	0.00277622	0.0808593
									-1.68468	0.0767433	0.0028434	0.0813104
									-1.67868	0.0771226	0.0029114	0.0817576
									-1.67267	0.077497	0.00298022	0.0822009
									-1.66667	0.0778666	0.00304987	0.0826401
									-1.66066	0.0782312	0.00312035	0.0830752
									-1.65465	0.0785908	0.00319168	0.0835061
									-1.64865	0.0789452	0.00326386	0.0839328
									-1.64264	0.0792945	0.00333689	0.0843551
									-1.63664	0.0796385	0.00341078	0.0847729
									-1.63063	0.0799771	0.00348555	0.0851863
									-1.62462	0.0803103	0.00356118	0.0855951
									-1.61862	0.080638	0.0036377	0.0859993
									-1.61261	0.08096	0.00371511	0.0863988
									-1.60661	0.0812764	0.00379341	0.0867935
									-1.6006	0.0815871	0.00387262	0.0871833
									-1.59459	0.0818919	0.00395273	0.0875683
									-1.58859	0.0821908	0.00403376	0.0879482
									-1.58258	0.0824838	0.0041157	0.0883232
									-1.57658	0.0827707	0.00419858	0.088693
									-1.57057	0.0830516	0.00428238	0.0890576
									-1.56456	0.0833263	0.00436713	0.089417
									-1.55856	0.0835947	0.00445282	0.0897712
									-1.55255	0.0838568	0.00453947	0.09012
									-1.54655	0.0841126	0.00462707	0.0904633
									-1.54054	0.084362	0.00471564	0.0908013
									-1.53453	0.0846048	0.00480518	0.0911337
									-1.52853	0.0848412	0.0048957	0.0914605
									-1.52252	0.0850709	0.00498721	0.0917817
									-1.51652	0.0852939	0.0050797	0.0920973
									-1.51051	0.0855103	0.00517319	0.0924071
									-1.5045	0.0857199	0.00526768	0.0927112
									-1.5	0.0858726	0.00533921	0.0929355
									-1.4985	0.0859227	0.00536318	0.0930095
									-1.49249	0.0861186	0.0054597	0.0933019
									-1.48649	0.0863076	0.00555723	0.0935885
									-1.48048	0.0864896	0.00565579	0.0938691
									-1.47447	0.0866647	0.00575538	0.0941437
									-1.46847	0.0868326	0.00585602	0.0944123
									-1.46246	0.0869935	0.00595769	0.0946749
									-1.45646	0.0871473	0.00606041	0.0949314
									-1.45045	0.0872939	0.00616419	0.0951818
									-1.44444	0.0874333	0.00626903	0.095426
									-1.43844	0.0875655	0.00637494	0.0956641
									-1.43243	0.0876904	0.00648192	0.095896
									-1.42643	0.087808	0.00658997	0.0961216
									-1.42042	0.0879182	0.00669911	0.096341
									-1.41441	0.0880211	0.00680934	0.0965541
									-1.40841	0.0881167	0.00692065	0.096761
									-1.4024	0.0882048	0.00703307	0.0969615
									-1.3964	0.0882854	0.00714659	0.0971557
									-1.39039	0.0883587	0.00726122	0.0973436
									-1.38438	0.0884244	0.00737697	0.0975251
									-1.37838	0.0884827	0.00749383	0.0977002
									-1.37237	0.0885335	0.00761182	0.097869
									-1.36637	0.0885768	0.00773093	0.0980314
									-1.36036	0.0886125	0.00785118	0.0981874
									-1.35435	0.0886407	0.00797256	0.098337
									-1.34835	0.0886614	0.00809509	0.0984802
									-1.34234	0.0886745	0.00821876	0.098617
									-1.33634	0.0886801	0.00834359	0.0987474
									-1.33033	0.0886782	0.00846957	0.0988714
									-1.32432	0.0886687	0.00859671	0.098989
									-1.31832	0.0886516	0.00872501	0.0991003
									-1.31231	0.088627	0.00885448	0.0992051
									-1.30631	0.0885949	0.00898513	0.0993036
									-1.3003	0.0885552	0.00911694	0.0993958
									-1.29429	0.088508	0.00924994	0.0994816
									-1.28829	0.0884533	0.00938412	0.0995611
									-1.28228	0.0883912	0.00951949	0.0996343
									-1.27628	0.0883215	0.00965605	0.0997012
									-1.27027	0.0882444	0.0097938	0.0997619
									-1.26426	0.0881599	0.00993275	0.0998163
									-1.25826	0.0880679	0.0100729	0.0998644
									-1.25225	0.0879685	0.0102142	0.0999064
									-1.24625	0.0878618	0.0103568	0.0999422
									-1.24024	0.0877477	0.0105006	0.0999719
									-1.23423	0.0876263	0.0106455	0.0999955
									-1.22823	0.0874976	0.0107917	0.100013
									-1.22222	0.0873617	0.0109391	0.100024
									-1.21622	0.0872185	0.0110878	0.10003
									-1.21021	0.0870682	0.0112376	0.100029
									-1.2042	0.0869107	0.0113887	0.100023
									-1.2	0.0867963	0.0114951	0.100015
									-1.1982	0.0867461	0.011541	0.100011
									-1.19219	0.0865745	0.0116945	0.0999926
									-1.18619	0.0863958	0.0118492	0.0999687
									-1.18018	0.0862101	0.0120052	0.099939
									-1.17417	0.0860175	0.0121624	0.0999036
									-1.16817	0.085818	0.0123209	0.0998625
									-1.16216	0.0856117	0.0124805	0.0998159
									-1.15616	0.0853986	0.0126414	0.0997637
									-1.15015	0.0851787	0.0128036	0.099706
									-1.14414	0.0849522	0.012967	0.0996428
									-1.13814	0.084719	0.0131316	0.0995743
									-1.13213	0.0844793	0.0132975	0.0995004
									-1.12613	0.084233	0.0134645	0.0994212
									-1.12012	0.0839803	0.0136329	0.0993369
									-1.11411	0.0837212	0.0138025	0.0992474
									-1.10811	0.0834558	0.0139733	0.0991528
									-1.1021	0.0831841	0.0141453	0.0990531
									-1.0961	0.0829062	0.0143186	0.0989485
									-1.09009	0.0826222	0.0144931	0.098839
									-1.08408	0.0823321	0.0146689	0.0987247
									-1.07808	0.082036	0.0148459	0.0986056
									-1.07207	0.081734	0.0150241	0.0984818
									-1.06607	0.0814262	0.0152036	0.0983534
									-1.06006	0.0811125	0.0153843	0.0982205
									-1.05405	0.0807932	0.0155662	0.0980831
									-1.04805	0.0804682	0.0157494	0.0979412
									-1.04204	0.0801376	0.0159338	0.0977951
									-1.03604	0.0798016	0.0161194	0.0976447
									-1.03003	0.0794602	0.0163062	0.0974901
									-1.02402	0.0791135	0.0164943	0.0973314
									-1.01802	0.0787615	0.0166835	0.0971687
									-1.01201	0.0784043	0.016874	0.097002
									-1.00601	0.0780421	0.0170657	0.0968315
									-1	0.0776749	0.0172586	0.0966572
									-0.993994	0.0773028	0.0174527	0.0964792
									-0.987988	0.0769259	0.017648	0.0962976
									-0.981982	0.0765442	0.0178446	0.0961124
									-0.975976	0.0761579	0.0180423	0.0959238
									-0.96997	0.075767	0.0182412	0.0957318
									-0.963964	0.0753716	0.0184413	0.0955365
									-0.957958	0.0749718	0.0186425	0.095338
									-0.951952	0.0745678	0.018845	0.0951364
									-0.945946	0.0741595	0.0190486	0.0949318
									-0.93994	0.0737472	0.0192534	0.0947242
									-0.933934	0.0733308	0.0194593	0.0945137
									-0.927928	0.0729104	0.0196664	0.0943005
									-0.921922	0.0724862	0.0198747	0.0940846
									-0.915916	0.0720583	0.0200841	0.0938661
									-0.90991	0.0716267	0.0202947	0.093645
									-0.903904	0.0711916	0.0205064	0.0934216
									-0.9	0.0709068	0.0206446	0.0932751
									-0.897898	0.0707529	0.0207192	0.0931958
									-0.891892	0.0703109	0.0209331	0.0929677
									-0.885886	0.0698657	0.0211482	0.0927375
									-0.87988	0.0694172	0.0213643	0.0925052
									-0.873874	0.0689656	0.0215816	0.0922708
									-0.867868	0.0685111	0.0217999	0.0920346
									-0.861862	0.0680536	0.0220194	0.0917966
									-0.855856	0.0675933	0.0222399	0.0915569
									-0.84985	0.0671303	0.0224615	0.0913155
									-0.843844	0.0666647	0.0226841	0.0910725
									-0.837838	0.0661966	0.0229078	0.0908281
									-0.831832	0.065726	0.0231326	0.0905823
									-0.825826	0.0652532	0.0233584	0.0903352
									-0.81982	0.064778	0.0235852	0.0900869
									-0.813814	0.0643008	0.0238131	0.0898375
									-0.807808	0.0638214	0.0240419	0.089587
									-0.801802	0.0633402	0.0242718	0.0893356
									-0.795796	0.062857	0.0245026	0.0890833
									-0.78979	0.0623721	0.0247344	0.0888302
									-0.783784	0.0618856	0.0249672	0.0885765
									-0.777778	0.0613974	0.025201	0.0883221
									-0.771772	0.0609078	0.0254357	0.0880672
									-0.765766	0.0604168	0.0256713	0.0878118
									-0.75976	0.0599245	0.0259079	0.087556
									-0.753754	0.059431	0.0261454	0.0873
									-0.747748	0.0589363	0.0263838	0.0870438
									-0.72973	0.0574466	0.0271043	0.0862746
									-0.723724	0.0569484	0.0273462	0.0860183
									-0.717718	0.0564496	0.027589	0.0857622
									-0.711712	0.0559502	0.0278325	0.0855064
									-0.705706	0.0554503	0.0280769	0.0852509
									-0.6997	0.05495	0.0283222	0.0849958
									-0.693694	0.0544493	0.0285682	0.0847411
									-0.687688	0.0539485	0.0288149	0.0844871
									-0.681682	0.0534475	0.0290625	0.0842336
									-0.675676	0.0529464	0.0293108	0.0839809
									-0.66967	0.0524454	0.0295598	0.0837289
									-0.663664	0.0519445	0.0298096	0.0834778
									-0.657658	0.0514438	0.0300601	0.0832275
									-0.651652	0.0509434	0.0303113	0.0829783
									-0.645646	0.0504433	0.0305631	0.08273
									-0.63964	0.0499436	0.0308156	0.0824829
									-0.633634	0.0494445	0.0310688	0.0822369
									-0.627628	0.0489459	0.0313226	0.0819922
									-0.621622	0.048448	0.031577	0.0817487
									-0.615616	0.0479509	0.031832	0.0815066
									-0.60961	0.0474546	0.0320877	0.0812659
									-0.603604	0.0469591	0.0323438	0.0810266
									-0.6	0.0466624	0.0324978	0.0808838
									-0.597598	0.0464647	0.0326006	0.0807889
									-0.591592	0.0459713	0.0328579	0.0805528
									-0.585586	0.045479	0.0331157	0.0803183
									-0.57958	0.0449878	0.033374	0.0800854
									-0.573574	0.044498	0.0336327	0.0798544
									-0.567568	0.0440094	0.033892	0.0796251
									-0.561562	0.0435222	0.0341517	0.0793976
									-0.555556	0.0430365	0.0344119	0.079172
									-0.54955	0.0425523	0.0346724	0.0789484
									-0.543544	0.0420697	0.0349334	0.0787267
									-0.537538	0.0415887	0.0351947	0.0785071
									-0.531532	0.0411094	0.0354564	0.0782895
									-0.525526	0.0406319	0.0357185	0.078074
									-0.51952	0.0401562	0.0359808	0.0778607
									-0.513514	0.0396824	0.0362435	0.0776496
									-0.507508	0.0392106	0.0365064	0.0774407
									-0.501502	0.0387407	0.0367697	0.0772341
									-0.495495	0.0382729	0.0370331	0.0770297
									-0.489489	0.0378072	0.0372968	0.0768277
									-0.483483	0.0373437	0.0375607	0.0766281
									-0.477477	0.0368824	0.0378248	0.0764309
									-0.471471	0.0364233	0.0380891	0.0762361
									-0.465465	0.0359666	0.0383535	0.0760437
									-0.459459	0.0355122	0.038618	0.0758539
									-0.453453	0.0350602	0.0388826	0.0756665
									-0.447447	0.0346107	0.0391474	0.0754817
									-0.441441	0.0341636	0.0394121	0.0752994
									-0.435435	0.0337191	0.039677	0.0751198
									-0.429429	0.0332772	0.0399418	0.0749427
									-0.423423	0.032838	0.0402067	0.0747683
									-0.417417	0.0324013	0.0404715	0.0745965
									-0.411411	0.0319674	0.0407363	0.0744273
									-0.405405	0.0315362	0.041001	0.0742609
									-0.399399	0.0311078	0.0412656	0.0740971
									-0.393393	0.0306822	0.0415302	0.0739361
									-0.387387	0.0302595	0.0417946	0.0737777
									-0.381381	0.0298396	0.0420588	0.0736221
									-0.375375	0.0294227	0.0423229	0.0734692
									-0.369369	0.0290087	0.0425867	0.0733191
									-0.363363	0.0285976	0.0428504	0.0731717
									-0.357357	0.0281896	0.0431138	0.073027
									-0.351351	0.0277846	0.0433769	0.0728852
									-0.345345	0.0273826	0.0436398	0.0727461
									-0.339339	0.0269837	0.0439023	0.0726097
									-0.333333	0.0265879	0.0441646	0.0724761
									-0.327327	0.0261953	0.0444264	0.0723453
									-0.321321	0.0258058	0.0446879	0.0722173
									-0.315315	0.0254194	0.044949	0.072092
									-0.309309	0.0250363	0.0452096	0.0719695
									-0.303303	0.0246563	0.0454698	0.0718498
									-0.3	0.0244487	0.0456127	0.0717851
									-0.297297	0.0242796	0.0457295	0.0717328
									-0.291291	0.0239061	0.0459887	0.0716185
									-0.285285	0.0235359	0.0462474	0.071507
									-0.279279	0.0231689	0.0465056	0.0713981
									-0.273273	0.0228052	0.0467631	0.071292
									-0.267267	0.0224449	0.0470201	0.0711886
									-0.261261	0.0220878	0.0472765	0.0710879
									-0.255255	0.021734	0.0475322	0.0709899
									-0.249249	0.0213836	0.0477873	0.0708945
									-0.243243	0.0210365	0.0480417	0.0708018
									-0.237237	0.0206927	0.0482953	0.0707117
									-0.231231	0.0203523	0.0485482	0.0706242
									-0.225225	0.0200153	0.0488004	0.0705393
									-0.219219	0.0196816	0.0490518	0.070457
									-0.213213	0.0193513	0.0493023	0.0703772
									-0.207207	0.0190243	0.0495521	0.0703
									-0.201201	0.0187007	0.0498009	0.0702253
									-0.195195	0.0183805	0.0500489	0.070153
									-0.189189	0.0180636	0.050296	0.0700832
									-0.183183	0.0177501	0.0505421	0.0700159
									-0.177177	0.01744	0.0507873	0.0699509
									-0.171171	0.0171332	0.0510315	0.0698884
									-0.165165	0.0168298	0.0512747	0.0698282
									-0.159159	0.0165298	0.0515169	0.0697703
									-0.153153	0.0162331	0.051758	0.0697147
									-0.147147	0.0159397	0.0519981	0.0696614
									-0.141141	0.0156497	0.052237	0.0696104
									-0.135135	0.015363	0.0524748	0.0695615
									-0.129129	0.0150797	0.0527115	0.0695148
									-0.123123	0.0147997	0.052947	0.0694703
									-0.117117	0.014523	0.0531812	0.0694279
									-0.111111	0.0142496	0.0534143	0.0693875
									-0.105105	0.0139794	0.0536461	0.0693492
									-0.0990991	0.0137126	0.0538767	0.0693129
									-0.0930931	0.013449	0.0541059	0.0692786
									-0.0870871	0.0131887	0.0543338	0.0692462
									-0.0810811	0.0129316	0.0545604	0.0692157
									-0.0750751	0.0126778	0.0547856	0.0691871
									-0.0690691	0.0124271	0.0550095	0.0691603
									-0.0630631	0.0121797	0.0552319	0.0691352
									-0.0570571	0.0119354	0.0554529	0.069112
									-0.0510511	0.0116944	0.0556724	0.0690904
									-0.045045	0.0114564	0.0558904	0.0690705
									-0.039039	0.0112217	0.0561069	0.0690522
									-0.033033	0.01099	0.0563219	0.0690356
									-0.027027	0.0107614	0.0565353	0.0690204
									-0.021021	0.010536	0.0567472	0.0690068
									-0.015015	0.0103136	0.0569575	0.0689947
									-0.00900901	0.0100942	0.0571661	0.068984
									-0.003003	0.00987786	0.0573731	0.0689746
									0	0.00977083	0.057476	0.0689704
									0.003003	0.00966454	0.0575784	0.0689666
									0.00900901	0.00945421	0.057782	0.0689599
									0.015015	0.00924684	0.057984	0.0689545
									0.021021	0.00904242	0.0581842	0.0689502
									0.027027	0.00884093	0.0583826	0.0689472
									0.033033	0.00864235	0.0585792	0.0689452
									0.039039	0.00844665	0.0587741	0.0689444
									0.045045	0.00825381	0.0589671	0.0689446
									0.0510511	0.00806381	0.0591583	0.0689458
									0.0570571	0.00787662	0.0593476	0.0689479
									0.0630631	0.00769223	0.059535	0.0689509
									0.0690691	0.00751061	0.0597206	0.0689548
									0.0750751	0.00733174	0.0599042	0.0689596
									0.0810811	0.00715559	0.0600858	0.0689651
									0.0870871	0.00698214	0.0602655	0.0689713
									0.0930931	0.00681137	0.0604432	0.0689782
									0.0990991	0.00664324	0.0606189	0.0689858
									0.105105	0.00647775	0.0607925	0.0689939
									0.111111	0.00631485	0.0609641	0.0690026
									0.117117	0.00615454	0.0611337	0.0690118
									0.123123	0.00599677	0.0613011	0.0690215
									0.129129	0.00584154	0.0614664	0.0690316
									0.135135	0.0056888	0.0616297	0.0690421
									0.141141	0.00553855	0.0617907	0.0690529
									0.147147	0.00539074	0.0619496	0.069064
									0.153153	0.00524536	0.0621064	0.0690754
									0.159159	0.00510238	0.0622609	0.0690869
									0.165165	0.00496178	0.0624132	0.0690987
									0.201201	0.0041666	0.0632796	0.0691698
									0.207207	0.0040419	0.0634159	0.0691814
									0.213213	0.00391937	0.0635498	0.0691929
									0.219219	0.00379898	0.0636814	0.0692041
									0.225225	0.00368071	0.0638107	0.069215
									0.231231	0.00356454	0.0639375	0.0692257
									0.237237	0.00345042	0.0640619	0.069236
									0.243243	0.00333835	0.0641839	0.0692459
									0.249249	0.00322829	0.0643034	0.0692554
									0.255255	0.00312022	0.0644205	0.0692644
									0.261261	0.00301411	0.0645351	0.0692729
									0.267267	0.00290994	0.0646472	0.0692808
									0.273273	0.00280768	0.0647569	0.0692882
									0.279279	0.00270731	0.064864	0.069295
									0.285285	0.0026088	0.0649686	0.0693011
									0.291291	0.00251213	0.0650707	0.0693065
									0.297297	0.00241726	0.0651702	0.0693111
									0.3	0.00237516	0.0652142	0.069313
									0.303303	0.00232419	0.0652672	0.069315
									0.309309	0.00223287	0.0653616	0.0693181
									0.315315	0.0021433	0.0654534	0.0693203
									0.321321	0.00205543	0.0655426	0.0693217
									0.327327	0.00196925	0.0656292	0.0693221
									0.333333	0.00188474	0.0657132	0.0693216
									0.339339	0.00180187	0.0657946	0.0693202
									0.345345	0.00172061	0.0658734	0.0693177
									0.351351	0.00164094	0.0659495	0.0693141
									0.357357	0.00156285	0.066023	0.0693095
									0.363363	0.00148629	0.0660938	0.0693037
									0.369369	0.00141126	0.0661619	0.0692968
									0.375375	0.00133773	0.0662274	0.0692888
									0.381381	0.00126567	0.0662901	0.0692795
									0.387387	0.00119507	0.0663502	0.0692689
									0.393393	0.00112589	0.0664076	0.0692571
									0.399399	0.00105812	0.0664623	0.0692441
									0.405405	0.000991739	0.0665142	0.0692296
									0.411411	0.000926718	0.0665635	0.0692139
									0.417417	0.000863038	0.06661	0.0691967
									0.423423	0.000800677	0.0666538	0.0691781
									0.429429	0.000739615	0.0666948	0.0691581
									0.435435	0.000679828	0.0667332	0.0691366
									0.441441	0.000621297	0.0667687	0.0691137
									0.447447	0.000564	0.0668015	0.0690892
									0.453453	0.000507917	0.0668316	0.0690632
									0.459459	0.000453027	0.0668589	0.0690356
									0.465465	0.000399309	0.0668835	0.0690064
									0.471471	0.000346745	0.0669052	0.0689756
									0.477477	0.000295313	0.0669243	0.0689432
									0.483483	0.000244995	0.0669405	0.0689092
									0.489489	0.000195771	0.066954	0.0688734
									0.495495	0.000147621	0.0669647	0.068836
									0.501502	0.000100526	0.0669726	0.0687968
									0.507508	5.44686e-05	0.0669778	0.0687559
									0.513514	9.42916e-06	0.0669802	0.0687132
									0.51952	-3.46105e-05	0.0669798	0.0686688
									0.525526	-7.76686e-05	0.0669766	0.0686226
									0.531532	-0.000119763	0.0669707	0.0685745
									0.537538	-0.000160911	0.0669619	0.0685247
									0.543544	-0.000201131	0.0669504	0.068473
									0.54955	-0.000240439	0.0669362	0.0684194
									0.555556	-0.000278854	0.0669192	0.068364
									0.561562	-0.000316391	0.0668994	0.0683066
									0.567568	-0.000353067	0.0668768	0.0682474
									0.573574	-0.000388898	0.0668515	0.0681862
									0.57958	-0.000423902	0.0668234	0.0681231
									0.585586	-0.000458093	0.0667925	0.0680581
									0.591592	-0.000491488	0.0667589	0.0679911
									0.597598	-0.000524101	0.0667226	0.0679221
									0.6	-0.000536931	0.0667073	0.067894
									0.603604	-0.000555949	0.0666835	0.0678512
									0.60961	-0.000587046	0.0666417	0.0677783
									0.615616	-0.000617408	0.0665971	0.0677033
									0.621622	-0.000647048	0.0665498	0.0676264
									0.627628	-0.000675982	0.0664998	0.0675475
									0.633634	-0.000704223	0.0664471	0.0674665
									0.63964	-0.000731786	0.0663916	0.0673835
									0.645646	-0.000758684	0.0663335	0.0672984
									0.651652	-0.000784931	0.0662726	0.0672113
									0.657658	-0.00081054	0.0662091	0.0671222
									0.663664	-0.000835525	0.0661429	0.067031
									0.66967	-0.000859899	0.066074	0.0669377
									0.675676	-0.000883673	0.0660024	0.0668424
									0.681682	-0.000906862	0.0659282	0.066745
									0.687688	-0.000929476	0.0658513	0.0666455
									0.693694	-0.000951529	0.0657718	0.066544
									0.6997	-0.000973033	0.0656897	0.0664403
									0.705706	-0.000993998	0.0656049	0.0663346
									0.711712	-0.00101444	0.0655176	0.0662268
									0.717718	-0.00103436	0.0654276	0.0661169
									0.723724	-0.00105378	0.0653351	0.0660049
									0.72973	-0.00107271	0.0652399	0.0658909
									0.735736	-0.00109115	0.0651422	0.0657747
									0.741742	-0.00110913	0.065042	0.0656565
									0.747748	-0.00112664	0.0649392	0.0655362
									0.753754	-0.0011437	0.0648339	0.0654138
									0.75976	-0.00116033	0.064726	0.0652894
									0.765766	-0.00117652	0.0646157	0.0651628
									0.771772	-0.00119229	0.0645029	0.0650342
									0.777778	-0.00120765	0.0643875	0.0649036
									0.783784	-0.0012226	0.0642698	0.0647708
									0.78979	-0.00123717	0.0641495	0.064636
									0.795796	-0.00125135	0.0640269	0.0644992
									0.801802	-0.00126515	0.0639018	0.0643603
									0.807808	-0.00127859	0.0637743	0.0642193
									0.813814	-0.00129167	0.0636444	0.0640764
									0.81982	-0.0013044	0.0635121	0.0639314
									0.825826	-0.00131679	0.0633775	0.0637843
									0.831832	-0.00132885	0.0632405	0.0636353
									0.837838	-0.00134058	0.0631012	0.0634843
									0.843844	-0.00135199	0.0629596	0.0633312
									0.84985	-0.0013631	0.0628156	0.0631762
									0.855856	-0.0013739	0.0626694	0.0630192
									0.861862	-0.00138441	0.062521	0.0628602
									0.867868	-0.00139462	0.0623703	0.0626993
									0.873874	-0.00140456	0.0622173	0.0625364
									0.87988	-0.00141422	0.0620622	0.0623716
									0.885886	-0.00142362	0.0619048	0.0622049
									0.891892	-0.00143275	0.0617453	0.0620362
									0.897898	-0.00144163	0.0615836	0.0618656
									0.9	-0.00144468	0.0615265	0.0618055
									0.903904	-0.00145026	0.0614198	0.0616932
									0.90991	-0.00145865	0.0612538	0.0615188
									0.915916	-0.00146681	0.0610858	0.0613427
									0.921922	-0.00147473	0.0609157	0.0611646
									0.927928	-0.00148243	0.0607435	0.0609847
									0.933934	-0.00148991	0.0605693	0.060803
									0.93994	-0.00149718	0.060393	0.0606195
									0.945946	-0.00150424	0.0602147	0.0604342
									0.951952	-0.00151109	0.0600345	0.0602471
									0.957958	-0.00151775	0.0598523	0.0600582
									0.963964	-0.00152422	0.0596682	0.0598676
									0.96997	-0.0015305	0.0594821	0.0596752
									0.975976	-0.0015366	0.0592941	0.0594812
									0.981982	-0.00154252	0.0591043	0.0592854
									0.987988	-0.00154827	0.0589126	0.059088
									0.993994	-0.00155385	0.058719	0.0588888
									1	-0.00155927	0.0585237	0.058688
									1.00601	-0.00156453	0.0583265	0.0584856
									1.01201	-0.00156963	0.0581276	0.0582816
									1.01802	-0.00157458	0.0579269	0.058076
									1.02402	-0.00157938	0.0577245	0.0578688
									1.03003	-0.00158404	0.0575204	0.05766
									1.03604	-0.00158857	0.0573146	0.0574497
									1.04204	-0.00159295	0.0571071	0.0572378
									1.04805	-0.00159721	0.056898	0.0570245
									1.05405	-0.00160133	0.0566873	0.0568096
									1.06006	-0.00160533	0.056475	0.0565933
									1.06607	-0.00160921	0.0562611	0.0563756
									1.07207	-0.00161297	0.0560457	0.0561564
									1.07808	-0.00161662	0.0558287	0.0559358
									1.08408	-0.00162016	0.0556103	0.0557138
									1.09009	-0.00162358	0.0553904	0.0554904
									1.0961	-0.0016269	0.055169	0.0552657
									1.1021	-0.00163012	0.0549462	0.0550397
									1.10811	-0.00163324	0.0547219	0.0548123
									1.11411	-0.00163627	0.0544963	0.0545837
									1.12012	-0.0016392	0.0542694	0.0543538
									1.12613	-0.00164203	0.0540411	0.0541227
									1.13213	-0.00164478	0.0538114	0.0538903
									1.13814	-0.00164744	0.0535805	0.0536567
									1.14414	-0.00165002	0.0533484	0.053422
									1.15015	-0.00165252	0.0531149	0.0531861
									1.15616	-0.00165494	0.0528803	0.052949
									1.16216	-0.00165728	0.0526445	0.0527109
									1.16817	-0.00165955	0.0524075	0.0524716
									1.17417	-0.00166174	0.0521694	0.0522313
									1.18018	-0.00166387	0.0519301	0.0519899
									1.18619	-0.00166592	0.0516898	0.0517475
									1.19219	-0.00166792	0.0514484	0.0515041
									1.1982	-0.00166984	0.0512059	0.0512597
									1.2	-0.00167041	0.0511329	0.0511862
									1.2042	-0.00167171	0.0509624	0.0510143
									1.21021	-0.00167351	0.0507179	0.0507681
									1.21622	-0.00167526	0.0504725	0.0505209
									1.22222	-0.00167694	0.050226	0.0502728
									1.22823	-0.00167858	0.0499787	0.0500238
									1.23423	-0.00168016	0.0497305	0.049774
									1.24024	-0.00168169	0.0494814	0.0495233
									1.24625	-0.00168316	0.0492314	0.0492719
									1.25225	-0.00168459	0.0489806	0.0490197
									1.25826	-0.00168597	0.048729	0.0487667
									1.26426	-0.00168731	0.0484766	0.048513
									1.27027	-0.0016886	0.0482235	0.0482585
									1.27628	-0.00168985	0.0479696	0.0480034
									1.28228	-0.00169106	0.047715	0.0477476
									1.28829	-0.00169222	0.0474598	0.0474912
									1.29429	-0.00169335	0.0472039	0.0472342
									1.3003	-0.00169444	0.0469473	0.0469766
									1.30631	-0.00169549	0.0466902	0.0467183
									1.31231	-0.00169651	0.0464324	0.0464596
									1.31832	-0.00169749	0.0461741	0.0462003
									1.32432	-0.00169844	0.0459153	0.0459405
									1.33033	-0.00169935	0.0456559	0.0456802
									1.33634	-0.00170024	0.0453961	0.0454195
									1.34234	-0.00170109	0.0451357	0.0451583
									1.34835	-0.00170192	0.044875	0.0448967
									1.35435	-0.00170272	0.0446138	0.0446347
									1.36036	-0.00170349	0.0443522	0.0443724
									1.36637	-0.00170423	0.0440903	0.0441097
									1.37237	-0.00170494	0.043828	0.0438467
									1.37838	-0.00170564	0.0435653	0.0435833
									1.38438	-0.0017063	0.0433024	0.0433197
									1.39039	-0.00170695	0.0430392	0.0430559
									1.3964	-0.00170757	0.0427757	0.0427918
									1.4024	-0.00170817	0.042512	0.0425274
									1.40841	-0.00170875	0.042248	0.0422629
									1.41441	-0.00170931	0.0419839	0.0419983
									1.42042	-0.00170985	0.0417196	0.0417334
									1.42643	-0.00171037	0.0414552	0.0414685
									1.48649	-0.00171464	0.0388076	0.0388166
									1.49249	-0.00171499	0.038543	0.0385517
									1.4985	-0.00171532	0.0382785	0.0382868
									1.5	-0.0017154	0.0382124	0.0382207
									1.5045	-0.00171564	0.0380141	0.0380222
									1.51051	-0.00171595	0.0377499	0.0377576
									1.51652	-0.00171625	0.0374859	0.0374933
									1.52252	-0.00171654	0.037222	0.0372292
									1.52853	-0.00171682	0.0369584	0.0369653
									1.53453	-0.00171709	0.036695	0.0367016
									1.54054	-0.00171734	0.0364319	0.0364382
									1.54655	-0.00171759	0.036169	0.0361751
									1.55255	-0.00171783	0.0359064	0.0359122
									1.55856	-0.00171806	0.0356441	0.0356497
									1.56456	-0.00171828	0.0353822	0.0353876
									1.57057	-0.00171849	0.0351206	0.0351258
									1.57658	-0.0017187	0.0348594	0.0348643
									1.58258	-0.00171889	0.0345985	0.0346033
									1.58859	-0.00171908	0.0343381	0.0343426
									1.59459	-0.00171927	0.034078	0.0340824
									1.6006	-0.00171944	0.0338185	0.0338227
									1.60661	-0.00171961	0.0335593	0.0335634
									1.61261	-0.00171977	0.0333007	0.0333046
									1.61862	-0.00171993	0.0330425	0.0330463
									1.62462	-0.00172008	0.0327849	0.0327884
									1.63063	-0.00172022	0.0325277	0.0325312
									1.63664	-0.00172036	0.0322712	0.0322745
									1.64264	-0.00172049	0.0320151	0.0320183
									1.64865	-0.00172062	0.0317597	0.0317627
									1.65465	-0.00172075	0.0315048	0.0315077
									1.66066	-0.00172087	0.0312506	0.0312534
									1.66667	-0.00172098	0.030997	0.0309996
									1.67267	-0.00172109	0.030744	0.0307465
									1.67868	-0.00172119	0.0304916	0.0304941
									1.68468	-0.00172129	0.03024	0.0302423
									1.69069	-0.00172139	0.029989	0.0299913
									1.6967	-0.00172149	0.0297387	0.0297409
									1.7027	-0.00172158	0.0294892	0.0294912
									1.70871	-0.00172166	0.0292403	0.0292423
									1.71471	-0.00172174	0.0289922	0.0289942
									1.72072	-0.00172182	0.0287449	0.0287467
									1.72673	-0.0017219	0.0284983	0.0285001
									1.73273	-0.00172197	0.0282526	0.0282542
									1.73874	-0.00172204	0.0280076	0.0280092
									1.74474	-0.00172211	0.0277634	0.027765
									1.75075	-0.00172218	0.0275201	0.0275215
									1.75676	-0.00172224	0.0272776	0.027279
									1.76276	-0.0017223	0.0270359	0.0270373
									1.76877	-0.00172235	0.0267951	0.0267964
									1.77477	-0.00172241	0.0265552	0.0265564
									1.78078	-0.00172246	0.0263161	0.0263173
									1.78679	-0.00172251	0.026078	0.0260791
									1.79279	-0.00172256	0.0258408	0.0258418
									1.7988	-0.00172261	0.0256044	0.0256055
									1.8	-0.00172262	0.0255573	0.0255583
									1.8048	-0.00172265	0.0253691	0.0253701
									1.81081	-0.0017227	0.0251346	0.0251356
									1.81682	-0.00172274	0.0249011	0.0249021
									1.82282	-0.00172278	0.0246686	0.0246695
									1.82883	-0.00172281	0.0244371	0.0244379
									1.83483	-0.00172285	0.0242065	0.0242073
									1.84084	-0.00172289	0.0239769	0.0239777
									1.84685	-0.00172292	0.0237484	0.0237491
									1.85285	-0.00172295	0.0235208	0.0235215
									1.85886	-0.00172298	0.0232943	0.023295
									1.86486	-0.00172301	0.0230688	0.0230694
									1.87087	-0.00172304	0.0228443	0.0228449
									1.87688	-0.00172307	0.0226209	0.0226215
									1.88288	-0.00172309	0.0223986	0.0223991
									1.88889	-0.00172312	0.0221773	0.0221778
									1.89489	-0.00172314	0.021957	0.0219576
									1.9009	-0.00172316	0.0217379	0.0217384
									1.90691	-0.00172318	0.0215199	0.0215203
									1.91291	-0.0017232	0.0213029	0.0213034
									1.91892	-0.00172322	0.0210871	0.0210875
									1.92492	-0.00172324	0.0208723	0.0208727
									1.93093	-0.00172326	0.0206587	0.0206591
									1.93694	-0.00172328	0.0204462	0.0204466
									1.94294	-0.0017233	0.0202349	0.0202352
									1.94895	-0.00172331	0.0200246	0.020025
									1.95495	-0.00172333	0.0198156	0.0198159
									1.96096	-0.00172334	0.0196076	0.0196079
									1.96697	-0.00172336	0.0194008	0.0194011
									1.97297	-0.00172337	0.0191952	0.0191955
									1.97898	-0.00172338	0.0189908	0.018991
									1.98498	-0.0017234	0.0187875	0.0187877
									1.99099	-0.00172341	0.0185853	0.0185856
									1.997	-0.00172342	0.0183844	0.0183847
									2.003	-0.00172343	0.0181847	0.0181849
									2.00901	-0.00172344	0.0179861	0.0179863
									2.01502	-0.00172345	0.0177887	0.0177889
									2.02102	-0.00172346	0.0175926	0.0175928
									2.02703	-0.00172347	0.0173976	0.0173978
									2.03303	-0.00172348	0.0172038	0.017204
									2.03904	-0.00172348	0.0170112	0.0170114
									2.04505	-0.00172349	0.0168199	0.0168201
									2.05105	-0.0017235	0.0166298	0.0166299
									2.05706	-0.00172351	0.0164408	0.016441
									2.06306	-0.00172351	0.0162531	0.0162533
									2.06907	-0.00172352	0.0160666	0.0160668
									2.07508	-0.00172353	0.0158814	0.0158815
									2.08108	-0.00172353	0.0156973	0.0156975
									2.08709	-0.00172354	0.0155145	0.0155146
									2.09309	-0.00172354	0.0153329	0.0153331
									2.0991	-0.00172355	0.0151526	0.0151527
									2.1	-0.00172355	0.0151257	0.0151258
									2.10511	-0.00172355	0.0149735	0.0149736
									2.11111	-0.00172356	0.0147956	0.0147957
									2.11712	-0.00172356	0.0146189	0.014619
									2.12312	-0.00172357	0.0144435	0.0144436
									2.12913	-0.00172357	0.0142694	0.0142694
									2.13514	-0.00172358	0.0140964	0.0140965
									2.14114	-0.00172358	0.0139247	0.0139248
									2.14715	-0.00172358	0.0137543	0.0137543
									2.15315	-0.00172359	0.013585	0.0135851
									2.15916	-0.00172359	0.0134171	0.0134171
									2.16517	-0.00172359	0.0132503	0.0132504
									2.17117	-0.0017236	0.0130848	0.0130849
									2.17718	-0.0017236	0.0129205	0.0129206
									2.18318	-0.0017236	0.0127575	0.0127575
									2.18919	-0.0017236	0.0125957	0.0125957
									2.1952	-0.00172361	0.0124351	0.0124352
									2.2012	-0.00172361	0.0122758	0.0122759
									2.20721	-0.00172361	0.0121177	0.0121178
									2.21321	-0.00172361	0.0119609	0.0119609
									2.21922	-0.00172362	0.0118052	0.0118053
									2.22523	-0.00172362	0.0116508	0.0116509
									2.23123	-0.00172362	0.0114977	0.0114977
									2.23724	-0.00172362	0.0113457	0.0113458
									2.24324	-0.00172362	0.011195	0.011195
									2.24925	-0.00172362	0.0110455	0.0110455
									2.25526	-0.00172363	0.0108972	0.0108972
									2.26126	-0.00172363	0.0107502	0.0107502
									2.26727	-0.00172363	0.0106043	0.0106043
									2.27327	-0.00172363	0.0104597	0.0104597
									2.27928	-0.00172363	0.0103163	0.0103163
									2.28529	-0.00172363	0.010174	0.0101741
									2.29129	-0.00172363	0.010033	0.0100331
									2.2973	-0.00172363	0.00989323	0.00989325
									2.3033	-0.00172364	0.00975463	0.00975465
									2.30931	-0.00172364	0.00961721	0.00961723
									2.31532	-0.00172364	0.00948099	0.00948101
									2.32132	-0.00172364	0.00934596	0.00934598
									2.32733	-0.00172364	0.00921212	0.00921213
									2.33333	-0.00172364	0.00907945	0.00907947
									2.33934	-0.00172364	0.00894797	0.00894798
									2.34535	-0.00172364	0.00881766	0.00881767
									2.35135	-0.00172364	0.00868852	0.00868853
									2.35736	-0.00172364	0.00856055	0.00856056
									2.36336	-0.00172364	0.00843374	0.00843375
									2.36937	-0.00172364	0.00830808	0.00830809
									2.37538	-0.00172364	0.00818359	0.0081836
									2.38138	-0.00172365	0.00806024	0.00806025
									2.38739	-0.00172365	0.00793803	0.00793804
									2.39339	-0.00172365	0.00781697	0.00781698
									2.3994	-0.00172365	0.00769705	0.00769706
									2.4	-0.00172365	0.00768512	0.00768513
									2.40541	-0.00172365	0.00757825	0.00757826
									2.41141	-0.00172365	0.00746059	0.00746059
									2.41742	-0.00172365	0.00734404	0.00734405
									2.42342	-0.00172365	0.00722861	0.00722862
									2.42943	-0.00172365	0.0071143	0.00711431
									2.43544	-0.00172365	0.00700109	0.0070011
									2.44144	-0.00172365	0.00688898	0.00688899
									2.44745	-0.00172365	0.00677798	0.00677798
									2.45345	-0.00172365	0.00666806	0.00666806
									2.45946	-0.00172365	0.00655923	0.00655923
									2.46547	-0.00172365	0.00645148	0.00645148
									2.47147	-0.00172365	0.00634481	0.00634481
									2.47748	-0.00172365	0.0062392	0.00623921
									2.48348	-0.00172365	0.00613466	0.00613467
									2.48949	-0.00172365	0.00603119	0.00603119
									2.4955	-0.00172365	0.00592876	0.00592876
									2.5015	-0.00172365	0.00582738	0.00582738
									2.50751	-0.00172365	0.00572705	0.00572705
									2.51351	-0.00172365	0.00562775	0.00562775
									2.51952	-0.00172365	0.00552948	0.00552948
									2.52553	-0.00172365	0.00543223	0.00543223
									2.53153	-0.00172365	0.00533601	0.00533601
									2.53754	-0.00172365	0.00524079	0.00524079
									2.54354	-0.00172365	0.00514658	0.00514659
									2.54955	-0.00172365	0.00505338	0.00505338
									2.55556	-0.00172365	0.00496117	0.00496117
									2.56156	-0.00172365	0.00486994	0.00486994
									2.56757	-0.00172365	0.0047797	0.0047797
									2.57357	-0.00172365	0.00469044	0.00469044
									2.57958	-0.00172365	0.00460214	0.00460214
									2.58559	-0.00172365	0.00451481	0.00451481
									2.59159	-0.00172365	0.00442843	0.00442843
									2.5976	-0.00172365	0.00434301	0.00434301
									2.6036	-0.00172365	0.00425853	0.00425853
									2.60961	-0.00172365	0.00417499	0.00417499
									2.61562	-0.00172365	0.00409238	0.00409238
									2.62162	-0.00172365	0.00401069	0.00401069
									2.62763	-0.00172365	0.00392993	0.00392993
									2.63363	-0.00172365	0.00385007	0.00385007
									2.63964	-0.00172365	0.00377113	0.00377113
									2.64565	-0.00172365	0.00369308	0.00369308
									2.65165	-0.00172365	0.00361592	0.00361592
									2.65766	-0.00172365	0.00353965	0.00353965
									2.66366	-0.00172365	0.00346426	0.00346426
									2.66967	-0.00172366	0.00338975	0.00338975
									2.67568	-0.00172366	0.0033161	0.0033161
									2.68168	-0.00172366	0.00324331	0.00324331
									2.68769	-0.00172366	0.00317137	0.00317138
									2.69369	-0.00172366	0.00310029	0.00310029
									2.6997	-0.00172366	0.00303004	0.00303004
									2.7	-0.00172366	0.00302655	0.00302655
									2.70571	-0.00172366	0.00296062	0.00296062
									2.71171	-0.00172366	0.00289204	0.00289204
									2.71772	-0.00172366	0.00282427	0.00282427
									2.72372	-0.00172366	0.00275732	0.00275732
									2.72973	-0.00172366	0.00269117	0.00269117
									2.73574	-0.00172366	0.00262583	0.00262583
									2.74174	-0.00172366	0.00256128	0.00256128
									2.74775	-0.00172366	0.00249751	0.00249751
									2.75375	-0.00172366	0.00243453	0.00243453
									2.75976	-0.00172366	0.00237232	0.00237232
									2.76577	-0.00172366	0.00231088	0.00231088
									2.77177	-0.00172366	0.0022502	0.0022502
									2.77778	-0.00172366	0.00219028	0.00219028
									2.78378	-0.00172366	0.0021311	0.0021311
									2.78979	-0.00172366	0.00207267	0.00207267
									2.7958	-0.00172366	0.00201497	0.00201497
									2.8018	-0.00172366	0.00195799	0.00195799
									2.80781	-0.00172366	0.00190174	0.00190174
									2.81381	-0.00172366	0.00184621	0.00184621
									2.81982	-0.00172366	0.00179138	0.00179138
									2.82583	-0.00172366	0.00173726	0.00173726
									2.83183	-0.00172366	0.00168383	0.00168383
									2.83784	-0.00172366	0.00163109	0.00163109
									2.84384	-0.00172366	0.00157903	0.00157903
									2.84985	-0.00172366	0.00152765	0.00152765
									2.85586	-0.00172366	0.00147694	0.00147694
									2.86186	-0.00172366	0.00142689	0.00142689
									2.86787	-0.00172366	0.00137751	0.00137751
									2.87387	-0.00172366	0.00132877	0.00132877
									2.87988	-0.00172366	0.00128067	0.00128067
									2.88589	-0.00172366	0.00123322	0.00123322
									2.89189	-0.00172366	0.00118639	0.00118639
									2.8979	-0.00172366	0.0011402	0.0011402
									2.9039	-0.00172366	0.00109462	0.00109462
									2.90991	-0.00172366	0.00104965	0.00104965
									2.91592	-0.00172366	0.0010053	0.0010053
									2.92192	-0.00172366	0.00096154	0.000961541
									2.92793	-0.00172366	0.000918379	0.000918379
									2.93393	-0.00172366	0.000875806	0.000875806
									2.93994	-0.00172366	0.000833816	0.000833816
									2.94595	-0.00172366	0.000792402	0.000792402
									2.95195	-0.00172366	0.000751559	0.00075156
									2.95796	-0.00172366	0.000711281	0.000711281
									2.96396	-0.00172366	0.000671562	0.000671562
									2.96997	-0.00172366	0.000632395	0.000632395
									2.97598	-0.00172366	0.000593775	0.000593775
									2.98198	-0.00172366	0.000555696	0.000555696
									2.98799	-0.00172366	0.000518152	0.000518152
									2.99399	-0.00172366	0.000481137	0.000481137
									3	-0.00172366	0.000444646	0.000444646

## Sheet: Fig. 5
Fig. 5A
	Cell line	ER Status	Rep_1	Rep_2	Rep_3
	T5	ER Neg	77	74	67
	CAL120		83	82	75
	BT549		78	75	83
	T47D	ER Pos	53	52	49
	MCF7		44	45	38
	EFM19		68	69	67
	MDAMB415		53	50	46
Fig. 5C
	Cell line	ER Status	Control			sgAAVS_118			sgAAVS_145
			Rep_1	Rep_2	Rep_3	Rep_1	Rep_2	Rep_3	Rep_1	Rep_2	Rep_3
	BRE80-T5	ER Neg	1	0.979328	1.08656	0.74677	0.76615	0.751938	0.750646	0.731266	0.700258
	BT549		1	1.02944	1.02335	1.00812	0.93401	0.944162	1.04061	0.998985	1.06091
	CAL120		1	1.00779	1.01472	0.820779	0.94632	1.00866	0.852814	1.00087	0.952381
	MCF7	ER Pos	1	1.05965	0.981947	0.122449	0.102826	0.120094	0.0706436	0.0478807	0.0651491
	MDAMB415		1	1.04981	1.03197	0.067658	0.0565056	0.0572491	0.0914498	0.0773234	0.0550186
	T47D		1	0.864632	0.931925	0.348983	0.326291	0.406103	0.35133	0.402191	0.377152
	EFM19		1	1.09581	0.97467	0.281938	0.277533	0.276432	0.147577	0.200441	0.176211
Fig. 5D
	ER-Negative	ER-Positive
	0.74677	0.122449
	1.00812	0.067658
	0.820779	0.348983
	0.76615	0.281938
	0.93401	0.102826
	0.94632	0.0565056
	0.751938	0.326291
	0.944162	0.277533
	1.00866	0.120094
	0.750646	0.0572491
	1.04061	0.406103
	0.852814	0.276432
	0.731266	0.0706436
	0.998985	0.0914498
	1.00087	0.35133
	0.700258	0.147577
	1.06091	0.0478807
	0.952381	0.0773234
		0.0651491
		0.0550186
		0.377152
		0.176211
Fig. 5E
	Decitabine Conc. (µM)	SAM-DNMT3A +sgAAVS1			SAM-DNMT3A-inactive +sgAAVS1
		Rep_1	Rep_2	Rep_3	Rep_1	Rep_2	Rep_3
	0	1	0.891403	0.891403	1	1.05547	1.06897
	0.2	1.31674	1.26244	1.66516	0.17991	0.211394	0.190405
	0.5	1.53394	1.40724	1.62443	0.188906	0.142429	0.152924
	1	1.60181	1.3	1.36652	0.11994	0.127436	0.133433
	2	1.26244	0.941176	1.18552	0.104948	0.113943	0.112444
	5	1.12217	1.06787	1.09502	0.101949	0.107946	0.106447

## Sheet: Supp Fig. 2
			Rep_1	Rep_2	Rep_3
	SAM-DNMT3A	Empty	0.88	0.88	2.03
		sgBRCA1	8.41	8.56	7.34
	SAM-DNMT3A-inactive	Empty	2	1.91	0.97
		sgBRCA1	1.54	2.38	1.97
